# Supplementary material for: Extensive Independent Amplification of Platy-1 Retroposons in Tamarins, Genus Saguinus
Source: Genes (Basel). 2023 Jul 13;14(7):1436. doi: 10.3390/genes14071436 (PMC10378772; doi:10.3390/genes14071436)
Supplement: Supplementary file 1 [file genes-14-01436-s001.zip]

Archive with 3 entries (3 files):
- Storer_etal_Supplementary_File_S1.txt
- Storer_etal_Supplementary_File_S2.txt
- Storer_etal_Supplementary_File_S3.xlsx
