# Supplementary material for: Extensive Independent Amplification of Platy-1 Retroposons in Tamarins, Genus Saguinus
Source: Genes (Basel). 2023 Jul 13;14(7):1436. doi: 10.3390/genes14071436 (PMC10378772; doi:10.3390/genes14071436)
Supplement: Supplementary file 1 [file genes-14-01436-s001.zip › Storer_etal_Supplementary_File_S2.txt]

>Platy-1-1
GGGGAGCCGCAGTGGCTCAGGCCAGTTGTCCTGGCGCATGAGGAGGCGAGGTCAGGCGTT
CGAGG----CCAGCCTGGGCAACATAGA-AACCTCTCATCCATTAAAAA
>Platy-1-2
GGGGAGCCACGGTGGCTCAGGCCAGTTGTCCTGGCGCTTGAGGAGGCGAGGCTACGCGTT
CGAGG----CCAGCCTGGGCAACATAAG-AACCTCTCATTCATTGAAAA
>Platy-1-2a
GGGGAGCCGCGGTGGCTCAGGCCAGTTGTCCTGGCGCTTGAGGAGGCGAGGCTACGCGTT
CGAGG----CCAGCCTGGGCAACATAAG-AACCTCTCATTCATTAAAAA
>Platy-1-2b
GGGGAGCCGCGGTGGCTCAGGCCAGTTGTCCTGGCGCTTGAGGAGGCGAGGCTACGCGTT
CGAGG----CCAGCCTGGGCAACATAAG-AACCTCTCATCCATTAAAAA
>Platy-1-3
GGGGAGCCGCAGTGGCTCAGGCCAGTTGTCCTGGCGCTTGAGGAGGCGAGGCTATGTGTT
TGAGG----CCAGCCTGGGCAACATAAG-AACCTCTCATTCATTAAAAA
>Platy-1-4
GGGGAGCCGCGGTGGCTCGGGCCAGTTGTCCTGGCGCTTGAGGAGGCGAGGCTATGAGTT
CAAGG----CCAACCTGGGCAACATAAG-AACCTCTCATTCATTAAAAA
>Platy-1-4a
GGGGAGCCGCGGTGGCTCGGGCCAGTTGTCCTGGCGCTTGAGGAGGCGAGGCTATGCGTT
CAAGG----CCAACCTGGGCAACATAAG-AACCTCTCATTCATTAAAAA
>Platy-1-4b
GGGAGCCGCGGTGGCTCCGGCCAGATGTCCTGGCGCTTGAGGAGGCGAGGCTATGAGTTC
AATG-----CCAAGCTGGGCAATATGAG-AACCTCTCATACATTAAAAA
>Platy-1-4b3
GGGAGCCGCGATGGCTCCGGCCAGATGTCCTGGCGCTTGAGGAGGCGAGGCTATGAGTTC
GATG-----CCAAGCTGGGCAATATGAG-AACCTCTCATTCATTGAAAA
>Platy-1-5
GGGGGGCTGCGGTGGCTCATGCCAGTTGTCCTGGCGCTTGAGGAGGCGAGGCTATGCGTT
CGAGGCCAACCAACCTGGGCAACATAAG-AACCTCTCATTCATTAAAAA
>Platy-1-6
GGGGAGCCGCGGTGGCTCGGGCCAGTTGTCCTGGCGCTTGAGGAGGCGAGGCTATGAGTT
CAAGG----CCAACCTGAGCAACATAAG-AACCTCTCATTCATTAACAA
>Platy-1-6a
GGGGAGCCGCGGTGGCTCCGGCCAGTTGTCCTGGCGCTTGAGGAGGCGAGGCTATGAGTT
CAAGG----CCAACCTGAGCAACATAAG-AAGCTCTCATTCATTAACAA
>Platy-1-6b
GGGGAGCCGCGGTGGCTCCGGCCAGTTGTCCTGGCGCTTGAGGAGGCGAGGCTATGAGTT
CAAGG----CCAACCTGAGCAACATAAG-AAGCTCTCATTGATTAACAA
>Platy-1-6c
GGGGAGCCGCGGTGGCTCCGGCCAGTTGTCCTGGCGCTTGAGGAGGCGAGGCTATGAGTT
CAAGG----CCAACCTGAGCAACATAAC-AAGCTCTCATTGATTAACAA
>Platy-1-6x
GGGGGGCCGCGGTGGCTCCGGCCAGTTGTCCTGGCGCTTGAGGAGGCGAGGCTATGAGTT
CAAGG----CCAACCTGAGCAACATAAC-AAGCTCTCATTGATTAACAA
>Platy-1-6d
GGGGGGCCGCGGTGGCTCCGGCCAGTTGTCCTGGCGCTTGAGGAGGCGAGGCCATGAGTT
CAAGG----CCAACCTGAGCAACACAAC-AAGCTCTCATTGATTAACAA
>Platy-1-6e
GGGGGGCCGCGGTGGCTCCGGCCAGTTGTCCTGGCGCTTGAGGAGGCGAGGCCATGAGTT
CAAGG----CCAACCTGAGCAACATAAC-AAGCTCTCATTGATTAACAA
>Platy-1-6f
GGGGGGCCGCGGTGGCTCCGGCCAGTTGTCCTGGCGCTTGAGGAGGCGAGGCCATGAGTT
CAAGG----CCAACCTGAGCAACATTAC-AAGCTCTCATTGATTAACAA
>Platy-1-6h
GGGGGGCCGCAGTGGCTCCGGCCAGATGTCCTGGCGCTTGAGGAGGCGAGGCCATGAGTT
CAAGG----CCAACCTGAGCAACGTTAC-AAGCTCTCATTGATTAACAA
>Platy-1-6g
GGGGGGCCGCGGTGGCTCCGGCCAGTTGTCCTGGCGCTTGAGGAGGCGAGGCCATGAGTT
CAAGG----CCAACCTGAGCAACGTTAC-AAGCTCTCATTGATTAACAA
>Platy-1-7
GGGGGGCCACGGTGGCTCCGGCCAGTTGTCCTGGCGCTTGAGGAGGCGAGGCCATGAGTT
CAAGG----CCAACCTGAGCAACGTTAC-ATGCTCTCATTGATTGACAA
>Platy-1-7a
GGGGGGCCACGGTGGCTCCGGCCAGTTGTCCTGGCGCTTGAGGAGGTGAGGCCATGAGTT
CAAGG----CCAACCTGAGCAACGTTAC-ATGCTCTCATTGATTGACAA
>Platy-1-8
GGGGGTCCGCAGTGGCTCCGGCCAGATGTCGTGGCGCTTGCGGAGGCGAGGCCATGAGTT
CAAGG----CCAACCTGAGCAACCTTAC-AAGCTCTCATTGATTGGCAA
>Platy-1-8a2_Saguinus
GGGGGCCCACAGTGGCTCCGGCCAGATGTCGTGGCGCTTGCGGAGGCGAGGCCATGAGTT
CAAGG----CCAACCTGAGCAACCTTAC-AAGCTCTCATTGATTGGCAA
>Platy-1-8a4_Saguinus
GGGGGCCCACAGTGGCTCCGGCCGGATGTCGTGGCGCTTGCGAAGGCGAGGCCATGAGTT
CAAGG----CCAACCTGAGCAACCTTAC-AAGCTCTCATTGATTGGCAA---
>Platy-1-8a6_Saguinus
GGGGGCCCAAAGTGGCTCCGGCCGGATGTCGTGGCGCTTGCGAAGGCGAGGCCATGAGTT
CAAGG----CCAACCTGAGCAGCCTTAC-AAGCTCTCATTGATTGGCAAAAA
>Platy-1-8a5b2_Saguinus
GGGGGCCCAAAGTGGCTCCGGCCGGATGTCGTGGCGCTTGCGAAGGCGAGGCCAAGAGTT
CAAGG----CCAACCTCAGCAACCTTAC-AAGCTCTCATTGATTGGCAAAAA
>Platy-1-8b_Saguinus
GGGGGCCCAAAGTGGCTCCGGCCGGATGTCGTGGCGCTTGCGAAGGCGAGGCCAAGAGTT
CAAGGCCAACCAACCT---------TAC-AATCTCCCAATGATTGGCAAAAA
>Platy-1-8c_Saguinus
GGGGGCCCAAAGTGGCTCCGGCCGGATGTCGTGGCGCTTGCGAAGGCGAGGCCAAGAGTT
CAAGGCCAACCAACCTCAGCAACCTTAC-AAGCTCTCANTGATTGGCAAAAA
>Platy-1-9
GGGGGTCCAAAGTGGCTCCGGCCGGATGTCGTGGCGCTTGCGAAGGCGAGGTCATGAGTT
CAAGG----CTAACCTGAGCAACCTTAC-AAGCTCACACTGATTGGCAA
>Platy-1-9a
GGGGGTCCAAAGTGGCTCCCGCCGGATGTCGTGGCGCTTGCGAAGGCGAGGTCATGAGTT
CAAGG----CTAACCTGAGCAACCTTAC-AAGCTCACACTGATTGGCAA
>Platy-1-9d
GGGGGTCCAAAGTGGCTCCCGCCGGAGGTCGTGGTGCTTGCGAAGGCGAGGTCATGAGTT
CAAGG----CTAACCTGAGCAACCTTAT-AAGCTCAAACTGATTGGCAA
>Platy-1-9e
GGGGGTCCAAAGTGGCTCCCGCCGGAGGTCGTGGTGCTTGCGAAGGCGAGGTCATGAGTT
CAAGG----CTAACCTGAGCAACCTCAT-AAGCTCAAACTGATTGGCAA
>Platy-1-10
GGGGGTCCAAAGTGGCTCCGGCCGGAGGTCGTGGCGCTTGCGAAGGCGAGGTCATGAGTT
CAAGG----CTAACCTGAGCAACCTTAT-AAGCTCAAACTGATTGGCAA
>Platy-1-10a
GGGGGTCCAAAGTGGCTCCGGCCGGAGGTCGTGGCGCTTGCGAAGGCGAGGTCATGAGTT
CAAGG----CTAACCTGAGCAACCATAT-AAGCTCAAACTGATTGGCAA
>Platy-1_17
GGGGGTCCAAAGTGGCTCCAGCCGGATGTCGTGGCGCTTGCGAAGGCGAGGTCATGAGTT
CAAGG---------------------------CTCACACTGATTGGCAA
>Platy-1_17a
GGGGGTCCAAAGTGGCTCCGGCCGGATGTCGTGGCGCTTGCGAAGGCGAGGTCATGAGTT
CAAGG---------------------------CTCACACTGATTGGCAA
>Platy-1-11c
GGGGGGCCAAAGTGGCTCCCGCCGGAGGTCGTGGCGCTTGTGAAGGCGAGGTCATGAGTT
CAAGG----CTAACCTGAGCAACCTCAT-AAGCTCAAACTGATTGGCAA
>Platy-1-11b
GGGGGGCCAAAGTGGCTCCCGCCGGAGGTCGTGGCGCTTGCGAAGGCGAGGTCATGAGTT
CAAGG----CTAACCTGAGCAACCTCAT-AAGCTCAAACTGATTGGCAA
>Platy-1-11
GGGGGTCCAAAGTGGCTCCCGCCGGAGGTCGTGGCGCTTGCGAAGGCGAGGTCATGAGTT
CAAGG----CTAACCTGAGCAACCTCAT-AAGCTCAAACTGATTGGCAA
>Platy-1-11a
GGGGGTCCAAAGTGGCTCCCGCCGGAGGTCGTGGCGCTTGCGAAGGCGAGGTCATGAGTT
CAAGG----CTAACCCGAGCAACCTCAT-AAGCTCAAACTGATTGGCAA
>Platy-1-12
GGGGGTCCAAAGTGGCTCCCGCCGGAGGTCGTGGCGCTTGCGAAGGCGAGGTCATCAGTT
CAAGG----CTAACCTGAGCAACCTCAT-AAGCTCAAACTGATTGGCAA
>Platy-1-12a
GGGGGTCCAAAGTGGCTCCCGCCGGAGGTCGTGGCGCTTGCGAAGGCGAGGTCATCAGTT
CAAGG----CTAACCTGAGCAACCTCAT-AAGCTCAAACGGATTGGCAA
>Platy-1-12b
GGGGGTCCAAAGTGGCTCCCGCCGGAGGTCATGGCGCTTGCGAAGGCGAGGTCATCAGTT
CAAGG----CTAACCTGAGCAACCTCAT-AAGCTCAAACTGATTGGCAA
>Platy-1-12c
GGGGGTCCAAAGTGGCTCCCGCCGGAGGTCATGGTGCTTGCGAAGGCGAGGTCATCAGTT
CAAGG----CTAACCTGAGCAACCTCAT-AAGCTCAAACTGATTGGCAA
>Platy-1-12d
GGGGGTCCAAAGTGGCTCCTGCCGGAGGTCATGGCGCTTGCGAAGGCGAGGTCATCAGTT
CAAGG----CTAACCTGAGCAACCTCAT-AAGCTCAAACTGATTGGCAA
>Platy-1-12e
GGGGGTCCAAAGTGGCTCCCACCGGAGGTCATGGCGCTTGCGAAGGCGAGGTCATCAGTT
CAAGG----CTAACCTGAGCAACCTCAT-AAGCTCAAACTGATTGGCAA
>Platy-1-12f
GGGGGTCCAAAGTGGCTCCCGCCGGAGGTCATGGCGCTTGCAAAGGCGAGGTCATCAGTT
CAAGG----CTAACCTGAGCAACCTCAT-AAGCTCAAACTGATTGGCAA
>Platy-1-9c
GGGGGTCCAAAGTGGCTCCCGCCGGAGGTCGTGGCACTTGCGAAGGCGAGGTCATGAGTT
CAAGG----CTAACCTGAGCAACCTTAT-AAGCTCAAACTGATTGGCAA
>Platy-1-9b
GGGGGTCCAAAGTGGCTCCCGCCGGAGGTCGTGGCGCTTGCGAAGGCGAGGTCATGAGTT
CAAGG----CTAACCTGAGCAACCTTAT-AAGCTCAAACTGATTGGCAA
>Platy-1-13
GGGGGTCCAAAGTGGCTCCCGCCGGAGGTCATGGCGCTCGCGAAGGCGAGGTCATCAGTT
CAAGG----CTAACCTGAGCAACCTCAT-AAGCTCAAACTGATTGGCAA
>Platy-1-13c
GGGGGTCCAAAGTGGCTCCCGCCAGAGGTCATGGCGCTCGCGAAGGCGAGGTCATCAGTT
CAAGG----CTAACCTGAGCAACCTCAT-AAGCTCAAACTGATTGGCAA
>Platy-1-13b
GGGGGTCCAAAGTGGCTCCCGCCGGAGGTCATGGCGCTCGCGAAGGCGAGGTCATCAGTT
CAAGG----CTAACCTGAGCAACTTCAT-AAGCTCAAACTGATTGGCAA
>Platy-1-13a
GGGGGTCCAAAGTGGCTCCCGCCGGAGGTCATGGCGCTCGCGAAGGCAAGGTCATCAGTT
CAAGG----CTAACCTGAGCAACCTCAT-AAGCTCAAACTGATTGGCAA
>Platy-1-13d
GGGGGTCCAAAGTGGCTCCCGCTGGAGGTCATGGCGCTCGCGAAGGCGAGGTCATCAGTT
CAAGG----CTAACCTGAGCAACCTCAT-AAGCTCAAACTGATTGGCAA
>Platy-1-13e
GGGGGTCCAAAGTGGCTCCCGCCGGAGGTCATGGCACTCGCGAAGGCGAGGTCATCAGTT
CAAGG----CTAACCTGAGCAACCTCAT-AAGCTCAAACTGATTGGCAA
>Platy-1-13f
GGGGGTCCAAAGTGGCTCCCGCCGGAGGTCATGGTGCTCGCGAAGGCGAGGTCATCAGTT
CAAGG----CTAACCTGAGCAACCTCAT-AAGCTCAAACTGATTGGCAA
>Platy-1-13g
GGGGGTCCAAAGTGGCTCCCGCCGGAGGTCATGGCGCTCGCGAAGGTGAGGTCATCAGTT
CAAGG----CTAACCTGAGCAACCTCAT-AAGCTCAAACTGATTGGCAA
>Platy-1-14
GGGGGTCCAAAGTGGCTCCCGCCGGAGGTCATGGCGCTCGCGAAGGCGAGGTCATCAGTT
CAAGG----CTAACCT---------CAT-AAGCTCAAACTGATTGGCAA
>Platy-1-14a
GGGGGTCCAAAGTGGCTCCCGCCAGAGGTCATGGCGCTCGCGAAGGCGAGGTCATCAGTT
CAAGG----CTAACCT---------CAT-AAGCTCAAACTGATTGGCAA
>Platy-1-14b
GGGGGTCCAAAGTGGCTCCCGCCGGAGGTCATGGCGCTCGCGAAGGCGAGGTCATCAGTT
CAAGG----CTAACCT---------CAG-AAGCTCAAACTGATTGGCAA
>Platy-1_15a
GGGGGTCCAAAGTGGCTCCCGCCGGAGGTCATGGCACTCGCGAAGGCGAGGTCATCAGTT
CAAGG----CTAACCTGAGCAACCTCATAAAGCTCAAACTGATTGGCAA
>Platy-1-15
GGGGGTCCAAAGTGGCTCCCGCCGGAGGTCATGGCGCTCGCGAAGGCGAGGTCATCAGTT
CAAGG----CTAACCTGAGCAACCTCATAAAGCTCAAACTGATTGGCAA
>Platy-1_16
GGGGGTCCAAAGTGGCTCCCGCCGGAGCTCATGGCGCTCGCGAAGGCGAGGTCATCAGTT
CAAGG----CTAACCTGAGCAACCTCAT-AAGCTCAAACTGATTGGCAA
>Platy-1_16a
GGGGGTCCAAAGTGGCTCCCGCCGGAGCTCATGGCGCTCGCGAAGGCGAGGTCATCAGTT
CAAGG----CTAACCTGAGCAACCTCAT-TAGCTCAAACTGATTGGCAA
>Platy-1_16b
GGGGGTCCAAAGTGGCTCCCGCCGGAGCTCATGGCGCTCGCGAAGGCGAGGTCATCAGTT
CAAGG----CTAACCTGAGCAACCTGAT-TAGCTCAAACTGATTGGCAA
>Platy-1_16c
GGGGGTCCAAAGTGGCTCCCGCCGGAGCTCATGGCGCTCGCGAAGGTGAGGTCATCAGTT
CAAGG----CTAACCTGAGCAACCTCAT-AAGCTCAAACTGATTGGCAA
>Platy-1_16f
GGGGGTCCAAAGTGGCTCCCGCCGGAGGTCATGGCGCTCACGAAGGCGAGGTCATCAGTT
CAAGG----CTAACCTGAGCAACCTCAT-AAGCTCAAACTGATTGGCAA
>Platy-1_16d
GGGGGTCCAAAGTGGCTCCCGCCGGAGCTCATGGCGCTCACGAAGGTGAGGTCATCAGTT
CAAGG----CTAACCTGAGCAACCTCAT-AAGCTCAAACTGATTGGCAA
>Platy-1_16e
GGGGGTCCAAGGTGGCTCCCGCCGGAGCTCATGGCGCTCACGAAGGTGAGGTCATCAGTT
CAAGG----CTAACCTGAGCAACCTCAT-AAGCTCAAACTGATTGGCAA
>7SL
cgctccccaatgacgtaactgccctgcagcttctagtagcttttcgcagcgtctccgacc
gccgggcgcggtggcgcgtgcctgtagtcccagctactcgggaggctgaggtgggaggat
cgcttgagcccaggagttctgggctgtagtgcgctatgccgatcgggtgtccgcactaag
ttcggcatcaatatggtgacctcccgggagcgggggaccaccaggttgcctaaggagggg
tgaaccggcccaggtcggaaacggagcaggtcaaaactcccgtgctgatcagtagtggga
tcgcgcctgtgaatagccactgcactccagcctgagcaacatagcgagaccccgtctctt
ttgcccccctccctact>JB_subfamily0ggccgggcgcggtggctcaagcctgtaat
cccagcactttgggaggccgaggcgggtggatcacgaggtcaagagatcgagaccatcct
ggtcaacatggtgaaaccccgtctctactaaaaatacaaaaaAttagctgggcatggtgg
cgcgtgcctgtaatcccagctactcaggaggctgaggcaggagaattgcctgaacccagg
aggcggaggttgcggtgagccgagatcgcgccattgcactccagcctgggtaacAagagc
gaaactccgtctc
>Alu1_OG
GCCGGGCGCGGTGGCTCACGCCTGTAATCCCAGCACTGTGGGAGGCTGAGGCGGGAGGAT
TGCTCGAGCTCAGGAGTTCGAGGCTCGTCTGAGCGAGAGTGAGACCCCGACTCATGGAAA
AAAATGGAAAAACCCAGCCGGGCGCCGCGGCGAGCGCCTGTAATCCCAGCGGCTTCGGAG
GCTGAGGCAGCAGGATGCCCACAAGCCGGAGTCTGAGGTTGCAGTGAGCTACGACGCCAC
TGCACTCTGCTCAGGGCANAGGGTAGAACTCTGTCTCGACAAAAAAAAAA
>Alu1_TS
AGCCGGGCTCGGTGGCTCAGCCTGTAATCCCAGCACTTTGGGAGGCTGAGGTGAGTGGAT
TGCCTGAGCCCGCGGGTTCGAGACCCGCCTGGGCAACTTGGCGAGACCTCATCTCTACAA
TAAATCAAAAAATTAGCCGGGCGTGGTAGCGCGCGCCTGTAGTTCCAGCTACTTGGAAGG
CTGAGGCGGAAGGATCGCCGGAGCCCAGCAGGTCGAGGCTGCGGTGGCCGGGAGCGGCCA
CTGCACTCCAGTCTGGGCGACAGAGTGAGACTCCAACTCAAAAAAAAAAAAAAAAAAAA
>Alu2_OG
GGCCGGGCGCGGTGGCTCACGCCTGTAATCCTAGCACTCTGGGAGGCCGAGGCGGGTGGA
TTGCTTGAGCTCACGAGTTCGAGACCAGCCTGAGCAAAAGCGAGACCCCGTCTCTACTAA
AAATAGAAAAACTGAGGCAAGAGGATCGCTTGAGCCCAAGAGTTGGAGGTTGCTGTGAGC
TATGACGCCACGGCACTCTACCCAGGGCGACAGCTTGAGACTCTGTCTCAAAAAAAA
>Alu2_TS
GGCCGGGCGCGGTGGCTCACGCCTGTAATCCCAGCACTTTGGGAGGCCGAGGCGGGAGGA
TTGCTTGAGCCCAGGAGTTCGAGACCAGCCTGGGCAACATAGCGAGACCTCGTCTCTACA
AAAAATTAAAAAATTAGCCGGGCGTGGTGGCGCGCGCCTGTAGTCCCAGCTACTCGGGAG
GCTGAGGCGGGAGGATCGCCTGAGCCCAGGAGGTCGAGGCTGCGGTGAGCCGTGATCGTG
CCACTGCACTCCAGCCTGGGCGACAGAGTGAGACCCCGACTCAAAAAAAAAAAAAAAA
>Alu3_TS
GGCCGGGCGCAGTGGCTCAGCCTGTAATCCCAGCACTTTGGGAGGCCGAGGCGAGAGGAT
TGCCTGAGCCCGGGGGTTCGAGACCAGCCTGGGCAACTTGGTGAGACCTTGTCTCTACAA
TAAATAAAAAATTAGCCAGGCGTGGTAGCGCGCGCCTGTAGTTCCAGCTACTTGGAAGGC
TGAGGCGGAAGGATCGCCTGGGCCCAGCAGGTTGGGGCTGCGGTGGCCGTGAGCATGCCA
CTGCACTACGGCATGGGGGGANGAGACTCCAAATCTTAAAAAAGTCTGAAAAGGAAGA
>AluGibA2
GGCCGGGCGCGGTGGCTCACGCCTGTAATCCCAGCACTTTGGGAGGCCGAGACGGGCGGA
TCACGAGGTCAGGAGATCGAGACCATCTTGGCTAACACGGTGAAACCCCGTTTCTACTAA
AAATACAAAAAATTAGCCGGGCGTGTTGGCGGGCGCCTGTAGTCCCAGCTACTCGGGAGG
CTGAGGCAGGAGAATGGCGTGAACCCAGGAGGCGGAGCTTGCAGTGAGCTGAGATCGCGC
CACTGCACTCCAACCTGGGGGACACAGCGAGACTCCGTCTCAAAAAAAAAAAAAAAAAAA
AAAAAAAAAAA
>AluGibA3
GGCCGGGCGCGGTGGCTCAAGCCTGTAATCCCAGCACTTTGGGAGGCCGAGGCGGGCGGA
TCACGAGGTCAGGAGATCGAGACCATCCTGGCTAACACGGTGAAACCCCGTCTCTACTAA
AAATACAAAAAATTAGCCGGGCGTGTTGGCGGGCGCCTGTAGTCCCAGCTACTCGGGAGG
CTGAGGCAGGAGAATGGCGTGAACCCGGGAGGCGGAGCTTGCAGTGAGCCGAGATCGCGC
CACTGCACTCCAGCCTGGGGGACAGAGCAAGACTCCGTCTCAAAAAAAAAAAAAAAAAAA
AAAAAAAAAAA
>AluGibA3A3
GGCCGGGCGCGGTGGCTCAAGCCTGTAATCCCAGCACTTTGGGAGGCCGAGGCGGGCGGA
TCACGAGGTCAGGAGATCGAGACCATCCAGGCTAACACGGTGAAACCCCGTCTCTACTAA
AAATACAAAAAATTAGCCGGGCGTGTTGGCGGGCGCCTGTAGTCCCAGCTACTCGGGAGG
CTGAGGCAGGAGAATGGCTTGAACCCGGGAGGCGGAGCTTGCAGTGAGCCGAGATCGCGC
CACTGCACTCCACCCTGGGGGACAGAGCAAGACTCCGTCTCAAAAAAAAAAAAAAAAAAA
AAAAAAAAAAA
>AluGibA3B2
GGCCGGGCGCGGTGGCTCAAGCCTGTAATCCCAGCACTTTGGGAGGCCGAGGCGGGCGGA
TCACGAGGTCAGGAGATCGAGACCATCCTGGCTAACAGGGTGAAACCCCGTCTCTACTAA
AAATACAAAAAATTAGCCGGGCGTGTTGGCGGGCGCCTGTAGTCCCAGCTACTCGGGAGG
CTGAGGCAGGAGAATGGCGTGAACCCCGGGAGGCGGAGCTTGCAGTGAGCCGAGATCGCG
CCACTGCACTCCAGCCTGGGGGACAGAGCAAGACTCCGTCTCAAAAAAAAAAAAAAAAAA
AAAAAAAAAAAA
>AluGibA3C1
GGCCGGGCGCGGTGGCTCAAGCCTGTAATCCCAGCACTTTGGGAGGCCGAGGCGGGCGGA
TCACGAGGTCAGGAGATCGAGACCATCCTGGCTAACACGGTGAAACCCCGTCTCTACTAA
AAATACAAAAAATTAGCCGGGCGTGTTGGCGGGCGCCTGTAGTCCCAGCTACTCGGGAGG
CTGAGGCAGGAGAATGGCGTGAACCCGGGAGGCGGAGCTTGCAGTGAGCCGAGATCGCGC
CACTGCACTCCAGCCTGGGGGACAGAGAAAGACTCCGTCTCAAAAAAAAAAAAAAAAAAA
AAAAAAAAAAA
>AluGibA3C2
GGCCGGGCGCGGTGGCTCAAGCCTGTAATCCCAGCACTTTGGGAGGCCGAGGCGGGCGGA
TCACGAGGTCAGGAGATCGAGACCATCCTGGCTAACACGGTGAAACCCCGTCTCTACTAA
AAATACAAAAAATTAGCCGGGCGTGTTGGCGGGCGCCTGTAGTCCCAGCTACTCGGGAGG
CTGAGGCAGGAGAATGGCGTGAACCCAGGAGGTGGAGGTTGCGGTGAGCCGAGATCGCGC
CACCGCACTCCAGCCTGGGGGACAGAGAAAGACTCCGTCTCAAAAAAAAAAAAAAAAAAA
AAAAAAAAAAA
>AluJ_Mim
GGCCGGGCGCGGTGGCTCACGCCTGTAATCCTAGCACTCTGGGAGGCCGAGGCGGGAGGA
TCGCTCGAGGTCAGGAGTTCGAAACCAGCCTGAGCAAGAGCGAGACCCCGTCTCTACTAA
AAATAGAAAGAAATTAATTGGCCAACTAAAAATATATAGAAAAAATTAGCCGGGCATGGT
GGCGCATGCCTGTAGTCCCAGCTACTCGGGAGGCTGAGGCAGGAGGATCGCTTGAGCCCA
GGAGTTTGAGGTTGCTGTGAGCTAGGCTGACGCCACGGCACTCTAGCCCGGGCAACAGAG
TGAGACTCTGTCTCAAAAAAAAAAAAAAAA
>AluJb
GGCCGGGCGCGGTGGCTCACGCCTGTAATCCCAGCACTTTGGGAGGCCGAGGCGGGAGGA
TCACTTGAGCCCAGGAGTTCGAGACCAGCCTGGGCAACATGGTGAAACCCCGTCTCTACA
AAAAATACAAAAATTAGCCGGGCGTGGTGGCGCGCGCCTGTAGTCCCAGCTACTCGGGAG
GCTGAGGCAGGAGGATCGCTTGAGCCCGGGAGGTCGAGGCTGCAGTGAGCCGTGATCGCG
CCACTGCACTCCAGCCTGGGCGACAGAGCGAGACCCTGTCTCAAAAAAAAAAAAAAAAAA
AAAAAAAAAAAA
>AluJb_short
GGCCGGGCGCGGTGGCTCACGCCTGTAATCCCAGCACTTTGGGAGGCCGAGGCGGGAGGA
TCACTTGAGCCCAGGAGTTCGAGACCAGCCTGGGCAACATGGTGAAACCCCGTCTCTACA
AAAAATACAAAAATTAGCCGGGCGTGGTGGCGCGCGCCTGTAGTCCCAGCTACTCGGGAG
GCTGAGGCAGGAGGATCGCTTGAGCCCGGGAGGTCGAGGCTGCAGTGAGCCGTGATCGCG
CCACTGCACTCCAGCCTGGGCGACAGAGCGAGACCCTGTCTCAAAAAAAAAAAAAAAAAA
AA
>AluJb_short2
GGCCGGGCGCGGTGGCTCACGCCTGTAATCCCAGCACTTTGGGAGGCCGAGGCGGGAGGA
TCGCTTGAGCCCAGGAGTTCGAGACCAGCCTGGGCAACATAGCGAGACCCCGTCTCTACA
AAAAATACAAAAATTAGCCGGGCGTGGTGGCGCGCGCCTGTAGTCCCAGCTACTCGGGAG
GCTGAGGCAGGAGGATCGCTTGAGCCCAGGAGTTCGAGGCTGCAGTGAGCTATGATCGCG
CCACTGCACTCCAGCCTGGGCGACAGAGCGAGACCCTGTCTCAAAAAAAAAAAAAAAAAA
AAAAAAAAAAAA
>AluJr
GGCCGGGCGCGGTGGCTCACGCCTGTAATCCCAGCACTTTGGGAGGCCGAGGCGGGAGGA
TCGCTTGAGGCCAGGAGTTCGAGACCAGCCTGGGCAACATAGCGAGACCCCGTCTCTACA
AAAAATATAAAAATTAGCCGGGCGTGGTGGCGCGCGCCTGTAGTCCCAGCTACTCGGGAG
GCTGAGGCGGGAGGATCGCTTGAGCCCAGGAGTTCGAGGCTGCAGTGAGCTATGATCGCG
CCACTGCACTCCAGCCTGGGCGACAGAGCGAGACCCTGTCTCAAAAAAAAAAAAAAAAAA
AAAAAAAAAAAA
>AluJr4
GGCCGGGCGCGGTGGCTCACGCCTGTAATCCCAGCACTTTGGGAGGCCGAGGCGGGAGGA
TCGCTTGAGGCCAGGAGTTCGAGACCAGCCTGGGCAACATAGCGAGACCCCGTCTCTACA
AAAAATNTAAAAATTAGCCGGGCGTGGTGGCGCGCGCCTGTAGTCCTAGCTACTCGGGAG
GCTGAGGCAGGAGGATCGCTTGAGCCCAGGAGTTCGAGGTTACAGTGAGCTATGATCGCG
CCACTGCACTCCAGCCTGGGCGACAGAGCGAGACCCTGTCTCAAAAAAAAAAAAAAAAAA
AAAAAAAAAAAA
>AluMacYa3	SINE1/7SL	Macaca
GGCCGGGCGCGGTGGCTCAAGCCTGTAATCCCAGCACTTTGGGAGGCCGAGACGGGCGGA
TCACGAGGTCAGGAGATCGAGACCATCCTGGCTAACACGGTGAAACCCCGTCTCTACTAA
AAAATACAAAAAACTAGCCGGGCGAGGTGGCGGGCGCCTGTAGTCCCAGCTACTCGGGAG
GCTGAGGCAGGAGAATGGCGTGAACCCGGGAGGCGGAGCTTGCAGTGAGCTGAGATCCGG
CCACTGCACTCCAGCCTGGGCGACAGAGCGAGACTCCGTCTCAAA
>AluMacYb2	SINE1/7SL	Macaca
GGCCGGGCGCGGTGGCTCACGCCTGTAATCCCAGCACTTTGGGAGGCCGAGGCGGGCGGA
TCACAAGGTCAGGAGATCGAGACCACGGTGAAACCCCGTCTCTACTAAAAATACAAAAAA
TTAGCCGGGCGCGGTTGTGGGCGCCTGTAGTCCCAGCTACTCGGGAGGCTGAGGCAGGAG
AATGGCGTGAACCCGGGAGGCGGAGCTTGCAGTGAGCCGAGATCGCGCCACTGCACTCCA
GCCTGGGCGACAGAGCGAGACTCCGTCTCAAA
>AluMacYb4	SINE1/7SL	Macaca
GGCCGGGCGCGGTGGCTCAAGCCTGTAATCCCAGCACTTTGGGAGGCCGAGGCGGGCGGA
TCACAAGGTCAGGAGATCGAGACCACAGTGAAACCCCGTCTCTACTAAAAATACAAAAAA
TTAGCCGGGCGCGGTGGCGGGCGCCTGTAGTCCCAGCTACTCAGGAGGCTGAGGCAGGAG
AATGGCGGGAACCCGGGAGGCGGAGCTTGCAGTGAGCCGAGATCGCGCCACTGCACTCCA
GCCTGGGCAACAGCGTGAGACTCCGTCTCAAA
>AluSc
GGCCGGGCGCGGTGGCTCACGCCTGTAATCCCAGCACTTTGGGAGGCCGAGGCGGGCGGA
TCACGAGGTCAAGAGATCGAGACCATCCTGGCCAACATGGTGAAACCCCGTCTCTACTAA
AAATACAAAAATTAGCCGGGCGTGGTGGCGCGCGCCTGTAGTCCCAGCTACTCGGGAGGC
TGAGGCAGGAGAATCGCTTGAACCCGGGAGGCGGAGGTTGCAGTGAGCCGAGATCGCGCC
ACTGCACTCCAGCCTGGCGACAGAGCGAGACTCCGTCTCAAAAAAAAAAAAAAAAAAAAA
AAAAAAAAA
>AluSc5
GGCCGGGCGCGGTGGCTCACGCCTGTAATCCCAGCACTTTGGGAGGCCGAGGCGGGCGGA
TCACGAGGTCAGGAGATCGAGACCATCCTGGCCAACATGGTGAAACCCCGTCTCTACTAA
AAATACAAAAATTAGCTGGGCGTGGTGGCGCGTGCCTGTAATCCCAGCTACTCGGGAGGC
TGAGGCAGGAGAATCGCTTGAACCAGGGAGTCGGAGGTTGCAGTGAGCCGAGATCGCGCC
ACTGCACTCCAGCCTGGCGACAGAGCGAGACTCCGTCTCAAAAAAAAAAAAAAAAAAAAA
AAAAAAAAA
>AluSc8
GGCCGGGCGCGGTGGCTCACGCCTGTAATCCCAGCACTTTGGGAGGCCGAGGCGGGCGGA
TCACGAGGTCAGGAGATCGAGACCATCCTGGCTAACACGGTGAAACCCCGTCTCTACTAA
AAATACAAAAAATTAGCCGGGCGTGGTGGCACGCGCCTGTAGTCCCAGCTACTCGGGAGG
CTGAGGCAGGAGAATCGCTTGAACCCGGGAGGCGGAGGTTGCAGTGAGCCGAGATCGCGC
CACTGCACTCCAGCCTGGGCGACAGAGCGAGACTCCGTCTCAAAAAAAAAAAAAAAAAAA
AAAAAAAAAAA
>AluSg
GGCCGGGCGCGGTGGCTCACGCCTGTAATCCCAGCACTTTGGGAGGCCGAGGCGGGCGGA
TCACGAGGTCAGGAGTTCGAGACCAGCCTGGCCAACATGGTGAAACCCCGTCTCTACTAA
AAATACAAAAATTAGCCGGGCGTGGTGGCGCGCGCCTGTAATCCCAGCTACTCGGGAGGC
TGAGGCAGGAGAATCGCTTGAACCCGGGAGGCGGAGGTTGCAGTGAGCCGAGATCGCGCC
ACTGCACTCCAGCCTGGGCGACAGAGCGAGACTCCGTCTCAAAAAAAAAAAAAAAAAAAA
AAAAAAAAAA
>AluSg4
GGCCGGGCGCGGTGGCTCACGCCTGTAATCCCAGCACTTTGGGAGGCCGAGGCGGGTGGA
TCACGAGGTCAGGAGTTCGAGACCAGCCTGGCCAAGATGGTGAAACCCCGTCTCTACTAA
AAATACAAAAATTAGCCGGGCGCGGTGGCGGGCGCCTGTAATCCCAGCTACTCGGGAGGC
TGAGGCAGGAGAATCGCTTGAACCCGGGAGGCGGAGGTTGCAGTGAGCCGAGATCGCGCC
ACTGCACTCCAGCCTGGGCGACAGAGCGAGACTCCGTCTCAAAAAAAAAAAAAAAAAAAA
AAAAAAAAAA
>AluSg7
GGCCGGGCGCGGTGGCTCACGCCTGTAATCCCAGCACTTTGGGAGGCCGAGGCGGGTGGA
TCACGAGGTCAGGAGTTCAAGACCAGCCTGGCCAAGATGGTGAAACCCCGTCTCTACTAA
AAATACAAAAATTAGCCGGGCGTGGTGGCGGGCGCCTGTAATCCCAGCTACTCGGGAGGC
TGAGGCAGAGAATTGCTTGAACCCGGGAGGCGGAGGTTGCAGTGAGCCGAGATCGCGCCA
CTGCACTCCAGCCTGGGCGACAGAGCGAGACTCCGTCTCAAAAAAAAAAAAAAAAAAAAA
AAAAAAAAA
>AluSp
GGCCGGGCGCGGTGGCTCACGCCTGTAATCCCAGCACTTTGGGAGGCCGAGGCGGGCGGA
TCACCTGAGGTCGGGAGTTCGAGACCAGCCTGACCAACATGGAGAAACCCCGTCTCTACT
AAAAATACAAAAATTAGCCGGGCGTGGTGGCGCGCGCCTGTAATCCCAGCTACTCGGGAG
GCTGAGGCAGGAGAATCGCTTGAACCCGGGAGGCGGAGGTTGCGGTGAGCCGAGATCGCG
CCATTGCACTCCAGCCTGGGCAACAAGAGCGAAACTCCGTCTCAAAAAAAAAAAAAAAAA
AAAAAAAAAAAAA
>AluSq
GGCCGGGCGCGGTGGCTCACGCCTGTAATCCCAGCACTTTGGGAGGCCGAGGCGGGCGGA
TCACCTGAGGTCAGGAGTTCGAGACCAGCCTGGCCAACATGGTGAAACCCCGTCTCTACT
AAAAATACAAAAATTAGCCGGGCGTGGTGGCGGGCGCCTGTAATCCCAGCTACTCGGGAG
GCTGAGGCAGGAGAATCGCTTGAACCCGGGAGGCGGAGGTTGCAGTGAGCCGAGATCGCG
CCACTGCACTCCAGCCTGGGCAACAAGAGCGAAACTCCGTCTCAAAAAAAAAAAAAAAAA
AAAAAAAAAAAAA
>AluSq10
GGCCGGGCGCGGTGGCTCACGCCTGTAATCCCAGCACTTTGGGAGGCCGAGGCGGGTGGA
TCACCTGAGGTCAGGAGTTCTAGACCAGCCTGGCCAACATGGTGAAACCCCGTCTCTACT
AAAAATACAAAAATTAGCCGGGCGTGGTGGCAGGCGCCTGTAATCCCAGCTACTCGGGGG
GCCGAGGCAGGAGAATCGCTTGAACCCGGGAGGCGGAGGTTGCAGTGAGCCGAGATCGCG
CCATCGCACTCCAGCCTGGGGGACAAGAGCGAGACTTCGTCTCAAAAAAAAAAAAAAAAA
AAAAAAAAAAAAA
>AluSq2
SNSNNUNNCNBNACGTNTHNRGGCCGGGCGCGGTGGCTCACGCCTGTAATCCCAGCACTT
TGGGAGGCCGAGGCGGGCGGATCACCTGAGGTCAGGAGTTCGAGACCAGCCTGGCCAACA
TGGTGAAACCCCGTCTCTACTAAAAATACAAAAATTAGCCGGGCGTGGTGGCGGGCGCCT
GTAATCCCAGCTACTCGGGAGGCTGAGGCAGGAGAATCGCTTGAACCCGGGAGGCGGAGG
TTGCAGTGAGCCGAGATCGCGCCATTGCACTCCAGCCTGGGCGACAAGAGCGAAACTCCG
TCTCAAAAAAAAAAAAAAAAAAAAAAAAAAAAAA
>AluSq4
GGCCGGGCGCGGTGGCTCACGCCTGTAATCCCAGCACTTTGGGAGGCCGAGGCGGGCGGA
TCACGAGGTCAGGAGTTCGAGACCAGCCTGGCCAACATGGTGAAACCCCGTCTCTACTAA
AAATACAAAAATTAGCCGGGCGTGGTGGCGGGCGCCTGTAATCCCAGCTACTCGGGAGGC
TGAGGCAGGAGAATCGCTTGAAACCGGAAGGCGGAGGTTGCAGTGAGCCGAGATCGCGCC
ACTGCACTCCAGCCTGGGCAACAAGAGCGAAACTCCGTCTCAAAAAAAAAAAAAAAAAAA
AAAAAAAAAAA
>AluSx
GGCCGGGCGCGGTGGCTCACGCCTGTAATCCCAGCACTTTGGGAGGCCGAGGCGGGCGGA
TCACCTGAGGTCAGGAGTTCGAGACCAGCCTGGCCAACATGGTGAAACCCCGTCTCTACT
AAAAATACAAAAATTAGCCGGGCGTGGTGGCGCGCGCCTGTAATCCCAGCTACTCGGGAG
GCTGAGGCAGGAGAATCGCTTGAACCCGGGAGGCGGAGGTTGCAGTGAGCCGAGATCGCG
CCACTGCACTCCAGCCTGGGCGACAGAGCGAGACTCCGTCTCAAAAAAAAAAAAAAAAAA
AAAAAAAAAAAA
>AluSx1
GGCCGGGCGCGGTGGCTCACGCCTGTAATCCCAGCACTTTGGGAGGCCGAGGCGGGCGGA
TCACCTGAGGTCAGGAGTTCGAGACCAGCCTGGCCAACATGGTGAAACCCCGTCTCTACT
AAAAATACAAAAATTAGCCGGGCGTGGTGGCGGGCGCCTGTAATCCCAGCTACTCGGGAG
GCTGAGGCAGGAGAATCGCTTGAACCCGGGAGGCGGAGGTTGCAGTGAGCCGAGATCGCG
CCACTGCACTCCAGCCTGGGCGACAGAGCGAGACTCCGTCTCAAAAAAAAAAAAAAAAAA
AAAAAAAAAAAA
>AluSx3
GGCCGGGCGCGGTGGCTCACGCCTGTAATCCCAGCACTTTGGGAGGCCGAGGCGGGCGGA
TCACGAGGTCAGGAGTTCGAGACCAGCCTGGCCAACATGGTGAAACCCCGTCTCTACTAA
AAATACAAAAAATTAGCCGGGCGTGGTGGCGCGCGCCTGTAGTCCCAGCTACTCGGGAGG
CTGAGGCAGGAGAATCGCTTGAACCCGGGAGGCGGAGGTTGCAGTGAGCCGAGATCGCGC
CACTGCACTCCAGCCTGGGCGACAGAGCGAGACTCCGTCTCAAAAAAAAAAAAAAAAAAA
AAAAAAAAAAA
>AluSx4
GGCCGGGCGCGGTGGCTCACGCCTGTAATCCCAGCACTTTGGGAGGCCGAGGCGGGCGGA
TCACGAGGTCAGGAGTTCGAGACCAGCCTGGCCAATATGGTGAAACCCCGTCTCTACTAA
AAATACAAAAATTAGCCGGGCGTGGTGGCGCGCGCCTGTAGTCCCAGCTACTCGGGAGGC
TGAGGCAGAAGAATCGCTTGAACCCGGGAGGCGGAGGTTGCAGTGAGCCGAGATCGCGCC
ACTGCACTCCAGCCTGGGCGACAGAGCGAGACTCCGTCTCAAAAAAAAAAAAAAAAAAAA
AAAAAAAAAA
>AluSx_short_???;302BP.
GGCCGGGCGCGGTGGCTCACGCCTGTAATCCCAGCACTTTGGGAGGCCGAGGCGGGCGGA
TCACCTGAGGTCAGGAGTTCGAGACCAGCCTGGCCAACATGGTGAAACCCCGTCTCTACT
AAAAATACAAAAATTAGCCGGGCGTGGTGGCGCGCGCCTGTAATCCCAGCTACTCGGGAG
GCTGAGGCAGGAGAATCGCTTGAACCCGGGAGGCGGAGGTTGCAGTGAGCCGAGATCGCG
CCACTGCACTCCAGCCTGGGCGACAGAGCGAGACTCCGTCTCAAAAAAAAAAAAAAAAAA
AA
>AluSz
GGCCGGGCGCGGTGGCTCACGCCTGTAATCCCAGCACTTTGGGAGGCCGAGGCGGGCGGA
TCACTTGAGGTCAGGAGTTCGAGACCAGCCTGGCCAACATGGTGAAACCCCGTCTCTACT
AAAAATACAAAAATTAGCCGGGCGTGGTGGCGCGCGCCTGTAATCCCAGCTACTCGGGAG
GCTGAGGCAGGAGAATCGCTTGAACCCGGGAGGCGGAGGTTGCAGTGAGCCGAGATCGCG
CCACTGCACTCCAGCCTGGGCGACAGAGCGAGACTCCGTCTCAAAAAAAAAAAAAAAAAA
AAAAAAAAAAAA
>AluSz6
GGCCGGGCGCGGTGGCTCACGCCTGTAATCCCAGCACTTTGGGAGGCCGAGGCGGGCGGA
TCACTTGAGGCCAGGAGTTCGAGACCAGCCTGGCCAACATGGCAAAACCCCGTCTCTACT
AAAAATACAAAAATTAGCCGGGCGTGGTGGCGCGCGCCTGTAATCCCAGCTACTCGGGAG
GCTGAGGCACGAGAATCGCTTGAACCCGGGAGGCGGAGGTTGCAGTGAGCCGAGATCGCG
CCACTGCACTCCAGCCTGGGCGACAGAGCGAGACTCTGTCTCAAAAAAAAAAAAAAAAAA
AAAAAAAAAAAA
>AluTa10
GGCCGGGCGCGGTGGCTCACGCCTRTAATCCCAGCACTTTGGGAGGCCGAGGCGGGTGGA
TCACGAGGTCAAGAGATCGAGACCATCCTGGTCAACATGGTGAAACCCCGTCTCTACTAA
AAATACAAAAATTAGCTGGGCATGGTGGCGCGCGCCTGTAGTCCCAGCTACTCGGGAGGC
TGAGGCAGGAGAATTGCTTGAACCCAGGAGGCGGAGGTTGCGGTGAGCCGAGATCGCGCC
ATTGCACTCCAGCCTGGGTAACAAGAGCGAAACTCCGTCTCAAAAAA
>AluTa15
GGCCGGGCGCGGTGGCTCACGCCTGTAATCCCAGCACTTTGGGAGGCCGAGGCGGGTGGA
TCACGAGGTCAAGAGATCGAGACCATCCTGGTCAACATGGTGAAACCCCGTCTCTACTAA
AAATACAAAAAATTAGCTGGGCATGGTGGCGCGTGCCTGTAATCCCAGCTACTCAGGAGG
CTGAGGCAGGAGAATTGCCTGAACCCAGGAGGCGGAGGTTGCGGTGAGCCGAGATCGCGC
CATTGCACTCCAGCCTGGGTAACAAGAGCGAAACTCCGTCTCAAAAAA
>AluTa7
GGCCGGGCGCGGTGGCTCACGCCTGTAATCCCAGCACTTTGGGAGGCCGAGGCGGGCGGA
TCACGAGGTCAAGAGATCGAGACCATCCTGGCCAACATGGTGAAACCCCGTCTCTACTAA
AAATACAAAAAAATTAGCTGGGCGTGGTGGCGCGCGCCTGTAGTCCCAGCTACTCGGGAG
GCTGAGGCAGGAGAATTGCTTGAACCCGGGAGGCGGAGGTTGCAGTGAGCCGAGGTCGCG
CCACTGCACTCCAGCCTGGCGCCTGGTGACGGAGTGAGACTCTGTCTCAAAAAA
