# Supplementary material for: Extensive Independent Amplification of Platy-1 Retroposons in Tamarins, Genus Saguinus
Source: Genes (Basel). 2023 Jul 13;14(7):1436. doi: 10.3390/genes14071436 (PMC10378772; doi:10.3390/genes14071436)
Supplement: Supplementary file 1 [file genes-14-01436-s001.zip › Storer_etal_Supplementary_File_S3.xlsx]

## Sheet: Table S1
	Table S1. Full-length Platy-1 elements in the S. imperator genome [SagImp_v1_BIUU] using a custom RepeatMasker library including 64 Platy-1 subfamilies
		SW	%	perc	perc	query	position in query				matching	repeat	position in repeat
	Name	score	div.	del.	ins.	sequence	begin	end	(left)	Strand	repeat	class/family	begin	end	(left)	ID
	SagImp_1	683	10.4	0.9	0	PVHO010000447.1	50410	50515	-281046	C	Platy-1-9a	Unspecified	0	109	3	124587
	SagImp_2	698	8.4	0.9	0	PVHO010001491.1	122031	122137	-96367	C	Platy-1-9a	Unspecified	0	109	2	304408
	SagImp_3	625	7.5	1.9	0	PVHO010002389.1	119177	119282	-42893	C	Platy-1-9a	Unspecified	0	109	2	427427
	SagImp_4	728	7.5	0.9	0	PVHO010000005.1	443315	443420	-325397	C	Platy-1-9	Unspecified	0	109	3	1956
	SagImp_5	682	7.5	0.9	0	PVHO010000008.1	434697	434803	-302662	C	Platy-1-9	Unspecified	0	109	2	3328
	SagImp_6	729	6.5	0.9	0	PVHO010000008.1	603542	603648	-133817	C	Platy-1-9	Unspecified	0	109	2	3386
	SagImp_7	708	10.3	0.9	0	PVHO010000012.1	160790	160896	-521890	C	Platy-1-9	Unspecified	0	109	2	4467
	SagImp_8	721	6.7	0.9	0	PVHO010000014.1	117744	117848	-556628	C	Platy-1-9	Unspecified	0	109	4	6241
	SagImp_9	702	7.5	0.9	0	PVHO010000014.1	364955	365060	-309416	C	Platy-1-9	Unspecified	0	109	3	6343
	SagImp_10	736	6.5	0.9	0	PVHO010000016.1	477220	477327	-185073	C	Platy-1-9	Unspecified	0	109	1	6790
	SagImp_11	722	6.5	0.9	0	PVHO010000021.1	150230	150336	-471492	C	Platy-1-9	Unspecified	0	109	2	8513
	SagImp_12	744	6.5	0.9	0	PVHO010000025.1	568723	568830	-40072	C	Platy-1-9	Unspecified	0	109	1	9691
	SagImp_13	700	6.7	1	0	PVHO010000027.1	230089	230192	-361005	C	Platy-1-9	Unspecified	0	109	5	10260
	SagImp_14	679	7.5	0.9	0	PVHO010000029.1	144659	144765	-440828	C	Platy-1-9	Unspecified	0	109	2	10716
	SagImp_15	731	7.4	0.9	0	PVHO010000031.1	348022	348129	-231105	C	Platy-1-9	Unspecified	0	109	1	11626
	SagImp_16	712	9.3	0.9	0	PVHO010000033.1	98085	98191	-478644	C	Platy-1-9	Unspecified	0	109	2	11951
	SagImp_17	691	9.3	0.9	0	PVHO010000037.1	519204	519310	-49781	C	Platy-1-9	Unspecified	0	109	2	12990
	SagImp_18	727	8.4	0.9	0	PVHO010000045.1	10536	10642	-541049	C	Platy-1-9	Unspecified	0	109	2	15949
	SagImp_19	641	8.5	0.9	0	PVHO010000047.1	204905	205010	-345148	C	Platy-1-9	Unspecified	0	109	3	16649
	SagImp_20	628	9.3	0.9	0	PVHO010000052.1	64466	64572	-476937	C	Platy-1-9	Unspecified	0	109	2	17591
	SagImp_21	682	7.5	0.9	0	PVHO010000054.1	408270	408375	-131360	C	Platy-1-9	Unspecified	0	109	3	18478
	SagImp_22	700	8.4	0.9	0	PVHO010000057.1	81147	81253	-454083	C	Platy-1-9	Unspecified	0	109	2	18976
	SagImp_23	683	6.5	0.9	0	PVHO010000067.1	122143	122249	-394447	C	Platy-1-9	Unspecified	0	109	2	21006
	SagImp_24	706	9.3	0.9	0	PVHO010000070.1	4426	4532	-508850	C	Platy-1-9	Unspecified	0	109	2	22227
	SagImp_25	685	8.4	0.9	0	PVHO010000083.1	418678	418784	-78875	C	Platy-1-9	Unspecified	0	109	2	26088
	SagImp_26	704	6.6	0.9	0	PVHO010000084.1	417351	417456	-79175	C	Platy-1-9	Unspecified	0	109	3	26503
	SagImp_27	703	7.5	0.9	0	PVHO010000085.1	469669	469775	-26200	C	Platy-1-9	Unspecified	0	109	2	26752
	SagImp_28	723	7.4	0.9	0	PVHO010000092.1	25387	25494	-463029	C	Platy-1-9	Unspecified	0	109	1	28509
	SagImp_29	699	7.5	0.9	0	PVHO010000092.1	440691	440796	-47727	C	Platy-1-9	Unspecified	0	109	3	28662
	SagImp_30	711	9.3	0.9	0	PVHO010000095.1	223061	223168	-258208	C	Platy-1-9	Unspecified	0	109	1	29321
	SagImp_31	699	8.4	0.9	0	PVHO010000098.1	248031	248137	-231522	C	Platy-1-9	Unspecified	0	109	2	29822
	SagImp_32	698	8.4	0.9	0	PVHO010000099.1	182837	182943	-296559	C	Platy-1-9	Unspecified	0	109	2	29931
	SagImp_33	703	7.5	0.9	0	PVHO010000099.1	372731	372837	-106665	C	Platy-1-9	Unspecified	0	109	2	29955
	SagImp_34	686	7.5	0.9	0	PVHO010000100.1	85779	85884	-394495	C	Platy-1-9	Unspecified	0	109	3	30082
	SagImp_35	686	7.4	0.9	0	PVHO010000103.1	340004	340111	-134987	C	Platy-1-9	Unspecified	0	109	1	31189
	SagImp_36	662	7.5	0.9	0	PVHO010000103.1	385535	385640	-89458	C	Platy-1-9	Unspecified	0	109	3	31202
	SagImp_37	733	6.5	0.9	0	PVHO010000108.1	101232	101338	-368824	C	Platy-1-9	Unspecified	0	109	2	32815
	SagImp_38	704	7.5	0.9	0	PVHO010000108.1	227953	228059	-242103	C	Platy-1-9	Unspecified	0	109	2	33028
	SagImp_39	739	7.5	0.9	0	PVHO010000113.1	38705	38811	-426982	C	Platy-1-9	Unspecified	0	109	2	34498
	SagImp_40	664	10.2	0.9	0	PVHO010000118.1	181240	181347	-282450	C	Platy-1-9	Unspecified	0	109	1	35345
	SagImp_41	683	6.5	0.9	0	PVHO010000120.1	208335	208441	-254905	C	Platy-1-9	Unspecified	0	109	2	35651
	SagImp_42	729	6.5	0.9	0	PVHO010000121.1	76159	76266	-386934	C	Platy-1-9	Unspecified	0	109	1	35810
	SagImp_43	703	7.5	0.9	0	PVHO010000121.1	160246	160352	-302848	C	Platy-1-9	Unspecified	0	109	2	35840
	SagImp_44	688	9.3	0.9	0	PVHO010000121.1	345920	346026	-117174	C	Platy-1-9	Unspecified	0	109	2	35908
	SagImp_45	670	8.4	0.9	0	PVHO010000125.1	97592	97698	-364028	C	Platy-1-9	Unspecified	0	109	2	37511
	SagImp_46	694	8.4	0.9	0	PVHO010000126.1	412307	412413	-49025	C	Platy-1-9	Unspecified	0	109	2	37771
	SagImp_47	720	7.6	0.9	0	PVHO010000136.1	391773	391877	-57586	C	Platy-1-9	Unspecified	0	109	4	40800
	SagImp_48	691	8.4	0.9	0	PVHO010000143.1	144005	144111	-300067	C	Platy-1-9	Unspecified	0	109	2	42412
	SagImp_49	679	6.6	1.9	0	PVHO010000143.1	164061	164166	-280012	C	Platy-1-9	Unspecified	0	109	2	42426
	SagImp_50	698	8.6	0.9	0	PVHO010000147.1	75482	75586	-366172	C	Platy-1-9	Unspecified	0	109	4	43276
	SagImp_51	714	7.5	0.9	0	PVHO010000152.1	108829	108935	-329641	C	Platy-1-9	Unspecified	0	109	2	45734
	SagImp_52	720	8.4	0.9	0	PVHO010000152.1	193523	193629	-244947	C	Platy-1-9	Unspecified	0	109	2	45870
	SagImp_53	690	9.3	0.9	0	PVHO010000156.1	176798	176904	-258188	C	Platy-1-9	Unspecified	0	109	2	47284
	SagImp_54	684	7.4	0.9	0	PVHO010000157.1	355391	355498	-81971	C	Platy-1-9	Unspecified	0	109	1	47991
	SagImp_55	707	7.5	0.9	0	PVHO010000158.1	274720	274826	-160640	C	Platy-1-9	Unspecified	0	109	2	48267
	SagImp_56	660	7.5	0.9	0	PVHO010000159.1	301641	301746	-132137	C	Platy-1-9	Unspecified	0	109	3	48410
	SagImp_57	784	5.6	0.9	0	PVHO010000162.1	61839	61945	-370742	C	Platy-1-9	Unspecified	0	109	2	49088
	SagImp_58	743	7.4	0.9	0	PVHO010000174.1	337824	337931	-86457	C	Platy-1-9	Unspecified	0	109	1	53930
	SagImp_59	690	8.5	0.9	0	PVHO010000174.1	372773	372878	-51510	C	Platy-1-9	Unspecified	0	109	3	54048
	SagImp_60	710	7.5	0.9	0	PVHO010000178.1	239159	239265	-183753	C	Platy-1-9	Unspecified	0	109	2	54933
	SagImp_61	730	7.4	0.9	0	PVHO010000184.1	85066	85173	-333997	C	Platy-1-9	Unspecified	0	109	1	57259
	SagImp_62	686	7.4	0.9	0	PVHO010000188.1	40761	40868	-376201	C	Platy-1-9	Unspecified	0	109	1	58442
	SagImp_63	730	7.5	0.9	0	PVHO010000192.1	52081	52187	-363374	C	Platy-1-9	Unspecified	0	109	2	60082
	SagImp_64	756	6.5	0.9	0	PVHO010000204.1	297678	297784	-112405	C	Platy-1-9	Unspecified	0	109	2	62886
	SagImp_65	684	9.3	0.9	0	PVHO010000206.1	202259	202365	-206525	C	Platy-1-9	Unspecified	0	109	2	63435
	SagImp_66	596	12	1	2	PVHO010000211.1	336244	336345	-67035	C	Platy-1-9	Unspecified	0	109	9	64416
	SagImp_67	704	7.5	0.9	0	PVHO010000213.1	351564	351670	-54678	C	Platy-1-9	Unspecified	0	109	2	65445
	SagImp_68	685	7.5	0.9	0	PVHO010000220.1	91239	91345	-312694	C	Platy-1-9	Unspecified	0	109	2	67461
	SagImp_69	704	7.6	0.9	0	PVHO010000220.1	386988	387092	-16947	C	Platy-1-9	Unspecified	0	109	4	67558
	SagImp_70	723	7.5	0.9	0	PVHO010000221.1	373468	373574	-28763	C	Platy-1-9	Unspecified	0	109	2	67933
	SagImp_71	667	7.5	0.9	0	PVHO010000223.1	123384	123490	-277028	C	Platy-1-9	Unspecified	0	109	2	68289
	SagImp_72	720	7.5	0.9	0	PVHO010000229.1	233542	233648	-164044	C	Platy-1-9	Unspecified	0	109	2	70088
	SagImp_73	696	8.4	0.9	0	PVHO010000230.1	153297	153403	-243886	C	Platy-1-9	Unspecified	0	109	2	70193
	SagImp_74	740	6.5	0.9	0	PVHO010000233.1	56374	56480	-342239	C	Platy-1-9	Unspecified	0	109	2	71769
	SagImp_75	720	7.5	0.9	0	PVHO010000236.1	201939	202045	-193734	C	Platy-1-9	Unspecified	0	109	2	72482
	SagImp_76	720	7.5	0.9	0	PVHO010000238.1	233298	233404	-160994	C	Platy-1-9	Unspecified	0	109	2	72706
	SagImp_77	672	7.5	0.9	0	PVHO010000242.1	26444	26549	-364711	C	Platy-1-9	Unspecified	0	109	3	73659
	SagImp_78	747	6.5	0.9	0	PVHO010000244.1	73184	73291	-317325	C	Platy-1-9	Unspecified	0	109	1	74381
	SagImp_79	746	7.4	0.9	0	PVHO010000245.1	2529	2636	-387504	C	Platy-1-9	Unspecified	0	109	1	74549
	SagImp_80	717	8.3	0.9	0	PVHO010000254.1	95950	96057	-289187	C	Platy-1-9	Unspecified	0	109	1	77047
	SagImp_81	722	6.5	0.9	0	PVHO010000263.1	341831	341937	-39937	C	Platy-1-9	Unspecified	0	109	2	80284
	SagImp_82	703	7.5	0.9	0	PVHO010000267.1	157821	157927	-222507	C	Platy-1-9	Unspecified	0	109	2	81747
	SagImp_83	703	8.4	0.9	0	PVHO010000269.1	34831	34937	-344701	C	Platy-1-9	Unspecified	0	109	2	82002
	SagImp_84	700	9.3	0.9	0	PVHO010000270.1	249154	249261	-131317	C	Platy-1-9	Unspecified	0	109	1	82459
	SagImp_85	728	6.5	0.9	0	PVHO010000273.1	301537	301643	-76338	C	Platy-1-9	Unspecified	0	109	2	83147
	SagImp_86	727	7.4	0.9	0	PVHO010000276.1	333045	333152	-44696	C	Platy-1-9	Unspecified	0	109	1	83758
	SagImp_87	715	6.5	0.9	0	PVHO010000279.1	306715	306821	-70058	C	Platy-1-9	Unspecified	0	109	2	84986
	SagImp_88	727	8.4	0.9	0	PVHO010000280.1	117947	118053	-258551	C	Platy-1-9	Unspecified	0	109	2	85413
	SagImp_89	727	8.4	0.9	0	PVHO010000295.1	98192	98298	-273154	C	Platy-1-9	Unspecified	0	109	2	90645
	SagImp_90	679	7.5	0.9	0	PVHO010000297.1	210925	211031	-159314	C	Platy-1-9	Unspecified	0	109	2	91144
	SagImp_91	700	7.4	0.9	0	PVHO010000298.1	284774	284881	-83739	C	Platy-1-9	Unspecified	0	109	1	91532
	SagImp_92	693	7.5	0.9	0	PVHO010000298.1	306925	307031	-61589	C	Platy-1-9	Unspecified	0	109	2	91577
	SagImp_93	585	7.1	10.2	0	PVHO010000301.1	122095	122192	-245877	C	Platy-1-9	Unspecified	0	109	2	92276
	SagImp_94	708	8.3	0.9	0	PVHO010000315.1	69853	69960	-294719	C	Platy-1-9	Unspecified	0	109	1	95138
	SagImp_95	720	7.5	0.9	0	PVHO010000315.1	136093	136199	-228480	C	Platy-1-9	Unspecified	0	109	2	95165
	SagImp_96	723	7.5	0.9	0	PVHO010000318.1	198424	198530	-166212	C	Platy-1-9	Unspecified	0	109	2	96030
	SagImp_97	643	8.4	0.9	0	PVHO010000323.1	96949	97055	-264349	C	Platy-1-9	Unspecified	0	109	2	96971
	SagImp_98	746	6.5	0.9	0	PVHO010000324.1	329028	329134	-31811	C	Platy-1-9	Unspecified	0	109	2	97454
	SagImp_99	724	8.4	0.9	0	PVHO010000329.1	65606	65712	-294578	C	Platy-1-9	Unspecified	0	109	2	98241
	SagImp_100	683	6.5	0.9	0	PVHO010000329.1	146903	147009	-213281	C	Platy-1-9	Unspecified	0	109	2	98368
	SagImp_101	714	7.4	0.9	0	PVHO010000333.1	1469	1576	-357459	C	Platy-1-9	Unspecified	0	109	1	99221
	SagImp_102	716	8.4	0.9	0	PVHO010000333.1	358333	358439	-596	C	Platy-1-9	Unspecified	0	109	2	99383
	SagImp_103	722	6.5	0.9	0	PVHO010000348.1	125480	125586	-230801	C	Platy-1-9	Unspecified	0	109	2	102755
	SagImp_104	752	6.5	0.9	0	PVHO010000352.1	22405	22511	-332883	C	Platy-1-9	Unspecified	0	109	2	103836
	SagImp_105	679	7.5	0.9	0	PVHO010000354.1	83399	83505	-271236	C	Platy-1-9	Unspecified	0	109	2	104808
	SagImp_106	677	7.5	0.9	0	PVHO010000357.1	214573	214679	-139331	C	Platy-1-9	Unspecified	0	109	2	106080
	SagImp_107	707	7.5	0.9	0	PVHO010000358.1	176797	176903	-177212	C	Platy-1-9	Unspecified	0	109	2	106274
	SagImp_108	674	7.4	0.9	0	PVHO010000363.1	165440	165547	-187936	C	Platy-1-9	Unspecified	0	109	1	107553
	SagImp_109	690	8.4	0.9	0	PVHO010000364.1	166044	166150	-185581	C	Platy-1-9	Unspecified	0	109	2	107723
	SagImp_110	678	7.5	0.9	0	PVHO010000366.1	157212	157318	-194256	C	Platy-1-9	Unspecified	0	109	2	108119
	SagImp_111	756	7.4	0.9	0	PVHO010000371.1	266492	266599	-83755	C	Platy-1-9	Unspecified	0	109	1	109079
	SagImp_112	710	6.5	0.9	0	PVHO010000376.1	111596	111702	-237724	C	Platy-1-9	Unspecified	0	109	2	110103
	SagImp_113	729	6.5	0.9	0	PVHO010000377.1	167860	167966	-180873	C	Platy-1-9	Unspecified	0	109	2	110238
	SagImp_114	726	7.5	0.9	0	PVHO010000378.1	268	373	-349169	C	Platy-1-9	Unspecified	0	109	3	110313
	SagImp_115	645	9.3	0.9	0	PVHO010000400.1	335737	335843	-6771	C	Platy-1-9	Unspecified	0	109	2	114713
	SagImp_116	734	7.5	0.9	0	PVHO010000404.1	267481	267587	-74021	C	Platy-1-9	Unspecified	0	109	2	115872
	SagImp_117	748	7.5	0.9	0	PVHO010000405.1	283325	283431	-58130	C	Platy-1-9	Unspecified	0	109	2	116042
	SagImp_118	698	9.3	0.9	0	PVHO010000412.1	249025	249132	-90568	C	Platy-1-9	Unspecified	0	109	1	117281
	SagImp_119	753	6.8	4.8	0	PVHO010000418.1	139807	139909	-198573	C	Platy-1-9	Unspecified	0	109	2	118706
	SagImp_120	711	9.3	0.9	0	PVHO010000419.1	265937	266044	-72445	C	Platy-1-9	Unspecified	0	109	1	118807
	SagImp_121	672	7.6	0.9	0	PVHO010000440.1	233106	233210	-99333	C	Platy-1-9	Unspecified	0	109	4	123684
	SagImp_122	722	6.5	0.9	0	PVHO010000444.1	133824	133930	-197877	C	Platy-1-9	Unspecified	0	109	2	124173
	SagImp_123	689	6.5	0.9	0	PVHO010000445.1	132673	132779	-198848	C	Platy-1-9	Unspecified	0	109	2	124290
	SagImp_124	715	8.4	0.9	0	PVHO010000448.1	92755	92861	-238153	C	Platy-1-9	Unspecified	0	109	2	124893
	SagImp_125	735	7.5	0.9	0	PVHO010000451.1	267811	267917	-62408	C	Platy-1-9	Unspecified	0	109	2	125773
	SagImp_126	727	5.7	0.9	0.9	PVHO010000454.1	70852	70958	-258614	C	Platy-1-9	Unspecified	0	109	3	126419
	SagImp_127	722	7.5	0.9	0	PVHO010000461.1	133947	134052	-195169	C	Platy-1-9	Unspecified	0	109	3	128306
	SagImp_128	696	8.4	0.9	0	PVHO010000464.1	291910	292016	-36440	C	Platy-1-9	Unspecified	0	109	2	128881
	SagImp_129	676	7.5	0.9	0	PVHO010000469.1	320927	321032	-6378	C	Platy-1-9	Unspecified	0	109	3	129629
	SagImp_130	671	9.4	0.9	0	PVHO010000475.1	94495	94600	-231721	C	Platy-1-9	Unspecified	0	109	3	131547
	SagImp_131	720	7.5	0.9	0	PVHO010000475.1	271412	271518	-54803	C	Platy-1-9	Unspecified	0	109	2	131591
	SagImp_132	725	9.3	0.9	0	PVHO010000486.1	229013	229120	-95362	C	Platy-1-9	Unspecified	0	109	1	134286
	SagImp_133	716	7.5	0.9	0	PVHO010000488.1	230502	230608	-91814	C	Platy-1-9	Unspecified	0	109	2	134584
	SagImp_134	717	8.3	0.9	0	PVHO010000492.1	52277	52384	-268889	C	Platy-1-9	Unspecified	0	109	1	135264
	SagImp_135	659	7.5	0.9	0	PVHO010000493.1	207864	207969	-114644	C	Platy-1-9	Unspecified	0	109	3	135506
	SagImp_136	722	6.5	0.9	0	PVHO010000498.1	268024	268130	-52739	C	Platy-1-9	Unspecified	0	109	2	136570
	SagImp_137	740	6.5	0.9	0	PVHO010000514.1	66700	66806	-250294	C	Platy-1-9	Unspecified	0	109	2	139111
	SagImp_138	720	7.5	0.9	0	PVHO010000520.1	26214	26320	-288442	C	Platy-1-9	Unspecified	0	109	2	140411
	SagImp_139	720	7.5	0.9	0	PVHO010000532.1	213360	213466	-99770	C	Platy-1-9	Unspecified	0	109	2	142096
	SagImp_140	720	7.5	0.9	0	PVHO010000536.1	19876	19982	-292333	C	Platy-1-9	Unspecified	0	109	2	142469
	SagImp_141	667	8.4	0.9	0	PVHO010000549.1	292601	292707	-18305	C	Platy-1-9	Unspecified	0	109	2	144502
	SagImp_142	740	7.4	0.9	0	PVHO010000551.1	258774	258881	-51664	C	Platy-1-9	Unspecified	0	109	1	145050
	SagImp_143	735	7.4	0.9	0	PVHO010000562.1	267205	267312	-41395	C	Platy-1-9	Unspecified	0	109	1	147136
	SagImp_144	699	8.3	0.9	0	PVHO010000566.1	118767	118874	-189575	C	Platy-1-9	Unspecified	0	109	1	147672
	SagImp_145	712	6.5	0.9	0	PVHO010000566.1	155569	155675	-152774	C	Platy-1-9	Unspecified	0	109	2	147688
	SagImp_146	676	7.5	0.9	0	PVHO010000576.1	110613	110719	-194437	C	Platy-1-9	Unspecified	0	109	2	150263
	SagImp_147	707	7.5	0.9	0	PVHO010000583.1	259045	259151	-45002	C	Platy-1-9	Unspecified	0	109	2	151706
	SagImp_148	706	7.5	0.9	0	PVHO010000584.1	50990	51096	-247332	C	Platy-1-9	Unspecified	0	109	2	151744
	SagImp_149	724	7.5	0.9	0	PVHO010000585.1	126005	126111	-177909	C	Platy-1-9	Unspecified	0	109	2	151949
	SagImp_150	660	7.5	0.9	0	PVHO010000586.1	204888	204993	-98863	C	Platy-1-9	Unspecified	0	109	3	152167
	SagImp_151	689	6.5	0.9	0	PVHO010000587.1	277087	277193	-26478	C	Platy-1-9	Unspecified	0	109	2	152745
	SagImp_152	741	7.5	0.9	0	PVHO010000590.1	253891	253997	-48573	C	Platy-1-9	Unspecified	0	109	2	153669
	SagImp_153	722	6.5	0.9	0	PVHO010000601.1	187819	187925	-112739	C	Platy-1-9	Unspecified	0	109	2	155415
	SagImp_154	702	8.4	0.9	0	PVHO010000606.1	28240	28346	-270913	C	Platy-1-9	Unspecified	0	109	2	156194
	SagImp_155	753	7.4	0.9	0	PVHO010000614.1	109118	109225	-188737	C	Platy-1-9	Unspecified	0	109	1	158671
	SagImp_156	735	7.5	0.9	0	PVHO010000619.1	127072	127178	-170626	C	Platy-1-9	Unspecified	0	109	2	159786
	SagImp_157	683	6.5	0.9	0	PVHO010000633.1	196455	196561	-99371	C	Platy-1-9	Unspecified	0	109	2	163125
	SagImp_158	753	6.5	0.9	0	PVHO010000636.1	205329	205436	-89773	C	Platy-1-9	Unspecified	0	109	1	163848
	SagImp_159	728	7.4	0.9	0	PVHO010000638.1	214787	214894	-79993	C	Platy-1-9	Unspecified	0	109	1	164347
	SagImp_160	635	10.2	0.9	0	PVHO010000650.1	180777	180884	-112199	C	Platy-1-9	Unspecified	0	109	1	166557
	SagImp_161	699	6.5	0.9	0	PVHO010000653.1	247523	247629	-45494	C	Platy-1-9	Unspecified	0	109	2	167169
	SagImp_162	718	8.4	0.9	0	PVHO010000654.1	145461	145567	-147496	C	Platy-1-9	Unspecified	0	109	2	167298
	SagImp_163	723	7.5	0.9	0	PVHO010000662.1	133914	134020	-157004	C	Platy-1-9	Unspecified	0	109	2	169366
	SagImp_164	723	8.3	0.9	0	PVHO010000673.1	12925	13032	-276571	C	Platy-1-9	Unspecified	0	109	1	172041
	SagImp_165	720	7.5	0.9	0	PVHO010000673.1	190028	190134	-99469	C	Platy-1-9	Unspecified	0	109	2	172104
	SagImp_166	712	8.3	0.9	0	PVHO010000674.1	288652	288759	-1028	C	Platy-1-9	Unspecified	0	109	1	172769
	SagImp_167	708	9.3	0.9	0	PVHO010000676.1	250338	250444	-38335	C	Platy-1-9	Unspecified	0	109	2	173029
	SagImp_168	686	10.3	0.9	0	PVHO010000678.1	9728	9834	-279124	C	Platy-1-9	Unspecified	0	109	2	173144
	SagImp_169	737	7.5	0.9	0	PVHO010000697.1	156348	156453	-129912	C	Platy-1-9	Unspecified	0	109	3	176411
	SagImp_170	656	10.2	0.9	0	PVHO010000699.1	164356	164463	-121477	C	Platy-1-9	Unspecified	0	109	1	176856
	SagImp_171	723	7.5	0.9	0	PVHO010000705.1	115195	115301	-169817	C	Platy-1-9	Unspecified	0	109	2	177732
	SagImp_172	689	6.5	0.9	0	PVHO010000717.1	148481	148588	-134841	C	Platy-1-9	Unspecified	0	109	1	180865
	SagImp_173	727	7.4	0.9	0	PVHO010000728.1	246410	246517	-34668	C	Platy-1-9	Unspecified	0	109	1	181999
	SagImp_174	682	8.4	0.9	0	PVHO010000731.1	150155	150261	-130770	C	Platy-1-9	Unspecified	0	109	2	182425
	SagImp_175	740	6.5	0.9	0	PVHO010000750.1	149979	150085	-128678	C	Platy-1-9	Unspecified	0	109	2	186916
	SagImp_176	713	8.4	0.9	0	PVHO010000756.1	241629	241735	-36716	C	Platy-1-9	Unspecified	0	109	2	188510
	SagImp_177	715	7.5	0.9	0	PVHO010000764.1	21945	22051	-255728	C	Platy-1-9	Unspecified	0	109	2	189743
	SagImp_178	752	6.5	0.9	0	PVHO010000772.1	197360	197466	-78936	C	Platy-1-9	Unspecified	0	109	2	191272
	SagImp_179	735	7.5	0.9	0	PVHO010000783.1	64498	64604	-210617	C	Platy-1-9	Unspecified	0	109	2	193300
	SagImp_180	657	8.4	0.9	0	PVHO010000791.1	187525	187631	-87092	C	Platy-1-9	Unspecified	0	109	2	195007
	SagImp_181	705	6.5	0.9	0	PVHO010000800.1	230330	230437	-43146	C	Platy-1-9	Unspecified	0	109	1	196803
	SagImp_182	715	7.5	0.9	0	PVHO010000803.1	64154	64259	-208973	C	Platy-1-9	Unspecified	0	109	3	197411
	SagImp_183	729	6.5	0.9	0	PVHO010000806.1	272339	272445	-689	C	Platy-1-9	Unspecified	0	109	2	198534
	SagImp_184	725	6.6	0.9	0	PVHO010000818.1	194942	195047	-76998	C	Platy-1-9	Unspecified	0	109	3	200741
	SagImp_185	741	7.4	0.9	0	PVHO010000847.1	269116	269223	-69	C	Platy-1-9	Unspecified	0	109	1	204739
	SagImp_186	722	6.5	0.9	0	PVHO010000851.1	222919	223025	-46209	C	Platy-1-9	Unspecified	0	109	2	205089
	SagImp_187	743	7.4	0.9	0	PVHO010000855.1	248629	248736	-19978	C	Platy-1-9	Unspecified	0	109	1	206003
	SagImp_188	724	7.5	0.9	0	PVHO010000860.1	18069	18175	-250648	C	Platy-1-9	Unspecified	0	109	2	206693
	SagImp_189	680	8.6	0.9	0	PVHO010000861.1	46655	46759	-222147	C	Platy-1-9	Unspecified	0	109	4	206980
	SagImp_190	662	7.5	0.9	0	PVHO010000865.1	223741	223847	-45092	C	Platy-1-9	Unspecified	0	109	2	208283
	SagImp_191	667	7.5	0.9	0	PVHO010000866.1	81857	81963	-186532	C	Platy-1-9	Unspecified	0	109	2	208443
	SagImp_192	661	8.4	0.9	0	PVHO010000873.1	237825	237931	-29786	C	Platy-1-9	Unspecified	0	109	2	209692
	SagImp_193	746	6.5	0.9	0	PVHO010000881.1	232586	232692	-34113	C	Platy-1-9	Unspecified	0	109	2	211138
	SagImp_194	724	7.5	0.9	0	PVHO010000886.1	226346	226452	-39739	C	Platy-1-9	Unspecified	0	109	2	211882
	SagImp_195	679	7.5	0.9	0	PVHO010000903.1	60105	60211	-204821	C	Platy-1-9	Unspecified	0	109	2	214402
	SagImp_196	752	6.5	0.9	0	PVHO010000916.1	21064	21170	-242771	C	Platy-1-9	Unspecified	0	109	2	215892
	SagImp_197	712	7.5	0.9	0	PVHO010000928.1	180905	181011	-81679	C	Platy-1-9	Unspecified	0	109	2	217986
	SagImp_198	717	7.5	0.9	0	PVHO010000931.1	13093	13198	-249105	C	Platy-1-9	Unspecified	0	109	3	218306
	SagImp_199	682	6.6	0.9	0	PVHO010000933.1	162443	162548	-99332	C	Platy-1-9	Unspecified	0	109	3	218592
	SagImp_200	729	6.5	0.9	0	PVHO010000936.1	174785	174891	-86378	C	Platy-1-9	Unspecified	0	109	2	219032
	SagImp_201	729	6.5	0.9	0	PVHO010000940.1	174689	174796	-85925	C	Platy-1-9	Unspecified	0	109	1	219710
	SagImp_202	720	7.5	0.9	0	PVHO010000940.1	187545	187651	-73070	C	Platy-1-9	Unspecified	0	109	2	219712
	SagImp_203	651	6.8	4.8	0	PVHO010000941.1	71833	71935	-188709	C	Platy-1-9	Unspecified	0	109	2	219912
	SagImp_204	665	8.5	0.9	0	PVHO010000942.1	152905	153010	-107039	C	Platy-1-9	Unspecified	0	109	3	220218
	SagImp_205	729	6.5	0.9	0	PVHO010000942.1	223809	223916	-36133	C	Platy-1-9	Unspecified	0	109	1	220242
	SagImp_206	731	8.3	0.9	0	PVHO010000952.1	117621	117728	-141996	C	Platy-1-9	Unspecified	0	109	1	221479
	SagImp_207	680	8.3	0.9	0	PVHO010000961.1	162724	162831	-95009	C	Platy-1-9	Unspecified	0	109	1	222908
	SagImp_208	689	6.5	0.9	0	PVHO010000966.1	225960	226066	-31329	C	Platy-1-9	Unspecified	0	109	2	223988
	SagImp_209	700	8.4	0.9	0	PVHO010000967.1	27656	27762	-229074	C	Platy-1-9	Unspecified	0	109	2	224047
	SagImp_210	730	7.4	0.9	0	PVHO010000967.1	176946	177053	-79783	C	Platy-1-9	Unspecified	0	109	1	224111
	SagImp_211	679	7.5	0.9	0	PVHO010000974.1	79255	79361	-177049	C	Platy-1-9	Unspecified	0	109	2	225367
	SagImp_212	693	7.5	0.9	0	PVHO010000978.1	173581	173687	-82156	C	Platy-1-9	Unspecified	0	109	2	226311
	SagImp_213	726	7.5	0.9	0	PVHO010000986.1	163648	163753	-91796	C	Platy-1-9	Unspecified	0	109	3	227771
	SagImp_214	712	7.5	0.9	0	PVHO010000989.1	238579	238685	-16629	C	Platy-1-9	Unspecified	0	109	2	228587
	SagImp_215	720	7.5	0.9	0	PVHO010000996.1	44070	44176	-210826	C	Platy-1-9	Unspecified	0	109	2	229903
	SagImp_216	688	8.5	0.9	0	PVHO010001000.1	205127	205232	-49287	C	Platy-1-9	Unspecified	0	109	3	230588
	SagImp_217	725	6.5	0.9	0	PVHO010001000.1	249716	249822	-4697	C	Platy-1-9	Unspecified	0	109	2	230598
	SagImp_218	720	7.5	0.9	0	PVHO010001001.1	240087	240193	-14139	C	Platy-1-9	Unspecified	0	109	2	230812
	SagImp_219	729	6.5	0.9	0	PVHO010001001.1	253854	253960	-372	C	Platy-1-9	Unspecified	0	109	2	230818
	SagImp_220	691	9.4	0.9	0	PVHO010001004.1	189061	189166	-64861	C	Platy-1-9	Unspecified	0	109	3	231570
	SagImp_221	706	7.5	0.9	0	PVHO010001009.1	129681	129787	-123890	C	Platy-1-9	Unspecified	0	109	2	232670
	SagImp_222	729	6.5	0.9	0	PVHO010001009.1	135505	135611	-118066	C	Platy-1-9	Unspecified	0	109	2	232677
	SagImp_223	727	7.4	0.9	0	PVHO010001015.1	131595	131702	-121671	C	Platy-1-9	Unspecified	0	109	1	233762
	SagImp_224	703	7.5	0.9	0	PVHO010001017.1	6107	6213	-246392	C	Platy-1-9	Unspecified	0	109	2	234049
	SagImp_225	729	6.5	0.9	0	PVHO010001057.1	103882	103988	-145688	C	Platy-1-9	Unspecified	0	109	2	239639
	SagImp_226	715	6.5	0.9	0	PVHO010001063.1	38740	38846	-210052	C	Platy-1-9	Unspecified	0	109	2	240261
	SagImp_227	606	11.3	2.8	0	PVHO010001080.1	98151	98256	-149148	C	Platy-1-9	Unspecified	0	109	1	242475
	SagImp_228	739	7.4	0.9	0	PVHO010001087.1	183544	183651	-62975	C	Platy-1-9	Unspecified	0	109	1	243341
	SagImp_229	724	8.4	0.9	0	PVHO010001092.1	10456	10562	-235668	C	Platy-1-9	Unspecified	0	109	2	244015
	SagImp_230	722	6.5	0.9	0	PVHO010001094.1	137086	137192	-109156	C	Platy-1-9	Unspecified	0	109	2	244262
	SagImp_231	712	6.5	0.9	0	PVHO010001095.1	140071	140177	-105973	C	Platy-1-9	Unspecified	0	109	2	244339
	SagImp_232	784	6.5	0.9	0	PVHO010001096.1	28955	29061	-216504	C	Platy-1-9	Unspecified	0	109	2	244447
	SagImp_233	674	9.4	0.9	0	PVHO010001104.1	183038	183143	-62098	C	Platy-1-9	Unspecified	0	109	3	246671
	SagImp_234	719	6.5	0.9	0	PVHO010001108.1	92720	92827	-152175	C	Platy-1-9	Unspecified	0	109	1	247116
	SagImp_235	702	8.5	0.9	0	PVHO010001118.1	35306	35411	-209212	C	Platy-1-9	Unspecified	0	109	3	248145
	SagImp_236	657	8.4	0.9	0	PVHO010001123.1	11856	11962	-231542	C	Platy-1-9	Unspecified	0	109	2	248899
	SagImp_237	666	8.3	0.9	0	PVHO010001138.1	97344	97451	-144864	C	Platy-1-9	Unspecified	0	109	1	251220
	SagImp_238	668	7.5	0.9	0	PVHO010001138.1	119507	119613	-122702	C	Platy-1-9	Unspecified	0	109	2	251231
	SagImp_239	706	7.5	0.9	0	PVHO010001138.1	180370	180476	-61839	C	Platy-1-9	Unspecified	0	109	2	251271
	SagImp_240	719	7.4	0.9	0	PVHO010001138.1	203975	204082	-38233	C	Platy-1-9	Unspecified	0	109	1	251291
	SagImp_241	676	9.4	0.9	0	PVHO010001143.1	44070	44175	-198125	C	Platy-1-9	Unspecified	0	109	3	251938
	SagImp_242	740	6.5	0.9	0	PVHO010001157.1	135290	135396	-105706	C	Platy-1-9	Unspecified	0	109	2	254958
	SagImp_243	712	7.5	0.9	0	PVHO010001160.1	193505	193611	-47465	C	Platy-1-9	Unspecified	0	109	2	255355
	SagImp_244	743	7.4	0.9	0	PVHO010001162.1	67747	67854	-172683	C	Platy-1-9	Unspecified	0	109	1	255573
	SagImp_245	715	8.3	0.9	0	PVHO010001181.1	8258	8365	-230544	C	Platy-1-9	Unspecified	0	109	1	257989
	SagImp_246	729	6.5	0.9	0	PVHO010001183.1	68665	68771	-167725	C	Platy-1-9	Unspecified	0	109	2	258240
	SagImp_247	723	8.4	0.9	0	PVHO010001189.1	51525	51631	-186445	C	Platy-1-9	Unspecified	0	109	2	260011
	SagImp_248	687	8.4	0.9	0	PVHO010001193.1	107542	107648	-130120	C	Platy-1-9	Unspecified	0	109	2	261351
	SagImp_249	700	7.5	0.9	0	PVHO010001193.1	233156	233262	-4506	C	Platy-1-9	Unspecified	0	109	2	261428
	SagImp_250	720	7.5	0.9	0	PVHO010001193.1	237152	237258	-510	C	Platy-1-9	Unspecified	0	109	2	261430
	SagImp_251	676	7.5	0.9	0	PVHO010001200.1	140199	140304	-96905	C	Platy-1-9	Unspecified	0	109	3	262390
	SagImp_252	689	6.5	0.9	0	PVHO010001201.1	71650	71757	-165251	C	Platy-1-9	Unspecified	0	109	1	262525
	SagImp_253	655	8.4	0.9	0	PVHO010001208.1	15133	15239	-222024	C	Platy-1-9	Unspecified	0	109	2	263522
	SagImp_254	683	6.5	0.9	0	PVHO010001208.1	42906	43012	-194251	C	Platy-1-9	Unspecified	0	109	2	263581
	SagImp_255	701	7.5	0.9	0	PVHO010001213.1	112839	112945	-123713	C	Platy-1-9	Unspecified	0	109	2	264682
	SagImp_256	704	6.5	0.9	0	PVHO010001215.1	36095	36201	-200340	C	Platy-1-9	Unspecified	0	109	2	264952
	SagImp_257	708	7.4	0.9	0	PVHO010001218.1	89354	89461	-147050	C	Platy-1-9	Unspecified	0	109	1	265303
	SagImp_258	710	7.4	0.9	0	PVHO010001220.1	214508	214615	-21432	C	Platy-1-9	Unspecified	0	109	1	265574
	SagImp_259	709	7.5	0.9	0	PVHO010001234.1	137567	137672	-100133	C	Platy-1-9	Unspecified	0	109	3	267261
	SagImp_260	740	6.5	0.9	0	PVHO010001235.1	105936	106042	-129565	C	Platy-1-9	Unspecified	0	109	2	267354
	SagImp_261	596	12.3	0.9	0	PVHO010001246.1	86903	87008	-147973	C	Platy-1-9	Unspecified	0	109	3	268507
	SagImp_262	722	6.5	0.9	0	PVHO010001250.1	68704	68810	-165817	C	Platy-1-9	Unspecified	0	109	2	268889
	SagImp_263	728	6.5	0.9	0	PVHO010001265.1	151352	151458	-81785	C	Platy-1-9	Unspecified	0	109	2	270771
	SagImp_264	592	6.1	10.2	0	PVHO010001292.1	128961	129058	-102124	C	Platy-1-9	Unspecified	0	109	2	274301
	SagImp_265	564	7.1	10.2	0	PVHO010001293.1	9523	9620	-221432	C	Platy-1-9	Unspecified	0	109	2	274358
	SagImp_266	709	7.5	0.9	0	PVHO010001297.1	79852	79958	-151844	C	Platy-1-9	Unspecified	0	109	2	274992
	SagImp_267	677	7.5	0.9	0	PVHO010001298.1	205574	205680	-25025	C	Platy-1-9	Unspecified	0	109	2	275283
	SagImp_268	672	9.4	0.9	0	PVHO010001299.1	117341	117446	-113364	C	Platy-1-9	Unspecified	0	109	3	275360
	SagImp_269	748	6.5	0.9	0	PVHO010001302.1	149080	149186	-81370	C	Platy-1-9	Unspecified	0	109	2	275709
	SagImp_270	720	7.5	0.9	0	PVHO010001316.1	189814	189920	-40006	C	Platy-1-9	Unspecified	0	109	2	278589
	SagImp_271	658	7.5	0.9	0	PVHO010001339.1	119446	119552	-108447	C	Platy-1-9	Unspecified	0	109	2	281578
	SagImp_272	700	7.4	0.9	0	PVHO010001359.1	165152	165259	-61582	C	Platy-1-9	Unspecified	0	109	1	284771
	SagImp_273	652	7.5	0.9	0	PVHO010001364.1	21509	21614	-204635	C	Platy-1-9	Unspecified	0	109	3	285409
	SagImp_274	698	8.4	0.9	0	PVHO010001366.1	65861	65967	-160542	C	Platy-1-9	Unspecified	0	109	2	285755
	SagImp_275	418	10.6	28.2	0	PVHO010001368.1	192440	192524	-34202	C	Platy-1-9	Unspecified	0	109	1	286230
	SagImp_276	730	7.4	0.9	0	PVHO010001373.1	67515	67622	-158289	C	Platy-1-9	Unspecified	0	109	1	286702
	SagImp_277	745	6.6	0.9	0	PVHO010001378.1	49725	49830	-175790	C	Platy-1-9	Unspecified	0	109	3	287370
	SagImp_278	735	7.5	0.9	0	PVHO010001382.1	197174	197280	-27842	C	Platy-1-9	Unspecified	0	109	2	288058
	SagImp_279	693	8.4	0.9	0	PVHO010001387.1	100923	101029	-123940	C	Platy-1-9	Unspecified	0	109	2	288712
	SagImp_280	655	8.4	0.9	0	PVHO010001398.1	87642	87748	-136552	C	Platy-1-9	Unspecified	0	109	2	290391
	SagImp_281	682	6.6	0.9	0	PVHO010001402.1	47725	47830	-175839	C	Platy-1-9	Unspecified	0	109	3	291161
	SagImp_282	674	7.4	0.9	0	PVHO010001402.1	214186	214293	-9376	C	Platy-1-9	Unspecified	0	109	1	291268
	SagImp_283	683	6.5	0.9	0	PVHO010001410.1	78439	78545	-144682	C	Platy-1-9	Unspecified	0	109	2	292347
	SagImp_284	683	6.5	0.9	0	PVHO010001426.1	159080	159186	-63028	C	Platy-1-9	Unspecified	0	109	2	295143
	SagImp_285	700	8.4	0.9	0	PVHO010001426.1	194050	194156	-28058	C	Platy-1-9	Unspecified	0	109	2	295188
	SagImp_286	729	6.5	0.9	0	PVHO010001427.1	216064	216170	-6018	C	Platy-1-9	Unspecified	0	109	2	295390
	SagImp_287	652	12	0.9	0	PVHO010001437.1	108950	109057	-112492	C	Platy-1-9	Unspecified	0	109	1	296933
	SagImp_288	721	8.3	0.9	0	PVHO010001438.1	1167	1274	-220008	C	Platy-1-9	Unspecified	0	109	1	297019
	SagImp_289	722	6.6	0.9	0	PVHO010001438.1	10794	10899	-210383	C	Platy-1-9	Unspecified	0	109	3	297025
	SagImp_290	690	9.3	0.9	0	PVHO010001441.1	77739	77845	-143443	C	Platy-1-9	Unspecified	0	109	2	297282
	SagImp_291	756	6.5	0.9	0	PVHO010001449.1	9605	9711	-210978	C	Platy-1-9	Unspecified	0	109	2	298398
	SagImp_292	740	6.5	0.9	0	PVHO010001455.1	117514	117620	-103007	C	Platy-1-9	Unspecified	0	109	2	299266
	SagImp_293	635	8	1	0	PVHO010001496.1	906	1005	-217295	C	Platy-1-9	Unspecified	0	109	9	304972
	SagImp_294	667	8.4	0.9	0	PVHO010001507.1	153041	153147	-64787	C	Platy-1-9	Unspecified	0	109	2	306305
	SagImp_295	736	7.5	0.9	0	PVHO010001520.1	10998	11104	-205841	C	Platy-1-9	Unspecified	0	109	2	308543
	SagImp_296	735	7.5	0.9	0	PVHO010001528.1	57470	57576	-159387	C	Platy-1-9	Unspecified	0	109	2	309741
	SagImp_297	676	6.6	0.9	0	PVHO010001531.1	39346	39451	-177029	C	Platy-1-9	Unspecified	0	109	3	310649
	SagImp_298	714	7.4	0.9	0	PVHO010001542.1	100135	100242	-115582	C	Platy-1-9	Unspecified	0	109	1	312645
	SagImp_299	673	7.5	0.9	0	PVHO010001549.1	121761	121867	-93559	C	Platy-1-9	Unspecified	0	109	2	313773
	SagImp_300	709	8.4	0.9	0	PVHO010001555.1	53122	53228	-162104	C	Platy-1-9	Unspecified	0	109	2	314146
	SagImp_301	722	6.5	0.9	0	PVHO010001558.1	203580	203686	-11488	C	Platy-1-9	Unspecified	0	109	2	314787
	SagImp_302	670	7.5	0.9	0	PVHO010001564.1	129540	129645	-85384	C	Platy-1-9	Unspecified	0	109	3	315980
	SagImp_303	673	8.4	0.9	0	PVHO010001568.1	49316	49422	-165468	C	Platy-1-9	Unspecified	0	109	2	316412
	SagImp_304	709	7.5	0.9	0	PVHO010001568.1	66181	66287	-148603	C	Platy-1-9	Unspecified	0	109	2	316441
	SagImp_305	729	6.5	0.9	0	PVHO010001568.1	74953	75059	-139831	C	Platy-1-9	Unspecified	0	109	2	316446
	SagImp_306	667	7.5	0.9	0	PVHO010001573.1	68778	68884	-145845	C	Platy-1-9	Unspecified	0	109	2	317362
	SagImp_307	742	7.4	0.9	0	PVHO010001575.1	59347	59454	-155435	C	Platy-1-9	Unspecified	0	109	1	317653
	SagImp_308	704	6.5	0.9	0	PVHO010001584.1	126295	126401	-87601	C	Platy-1-9	Unspecified	0	109	2	318589
	SagImp_309	703	7.5	0.9	0	PVHO010001585.1	98194	98300	-115992	C	Platy-1-9	Unspecified	0	109	2	318766
	SagImp_310	712	7.5	0.9	0	PVHO010001596.1	140934	141040	-72513	C	Platy-1-9	Unspecified	0	109	2	320384
	SagImp_311	719	7.4	0.9	0	PVHO010001596.1	164460	164567	-48986	C	Platy-1-9	Unspecified	0	109	1	320388
	SagImp_312	678	8.3	0.9	0	PVHO010001606.1	145923	146030	-67527	C	Platy-1-9	Unspecified	0	109	1	322134
	SagImp_313	695	8.5	0.9	0	PVHO010001606.1	198133	198238	-15319	C	Platy-1-9	Unspecified	0	109	3	322232
	SagImp_314	713	8.4	0.9	0	PVHO010001622.1	38211	38317	-174250	C	Platy-1-9	Unspecified	0	109	2	324545
	SagImp_315	720	7.5	0.9	0	PVHO010001628.1	51974	52080	-159565	C	Platy-1-9	Unspecified	0	109	2	325144
	SagImp_316	726	7.5	0.9	0	PVHO010001633.1	34812	34917	-177239	C	Platy-1-9	Unspecified	0	109	3	325934
	SagImp_317	681	9.4	0.9	0	PVHO010001636.1	68571	68676	-143102	C	Platy-1-9	Unspecified	0	109	3	326168
	SagImp_318	689	6.5	0.9	0	PVHO010001690.1	118224	118330	-90473	C	Platy-1-9	Unspecified	0	109	2	333202
	SagImp_319	590	8.6	0.8	13.1	PVHO010001692.1	36389	36508	-172691	C	Platy-1-9	Unspecified	0	109	3	333416
	SagImp_320	712	8.4	0.9	0	PVHO010001692.1	37534	37640	-171559	C	Platy-1-9	Unspecified	0	109	2	333417
	SagImp_321	525	8.2	10.2	0	PVHO010001692.1	95180	95277	-113922	C	Platy-1-9	Unspecified	0	109	2	333465
	SagImp_322	746	6.5	0.9	0	PVHO010001692.1	191665	191771	-17428	C	Platy-1-9	Unspecified	0	109	2	333652
	SagImp_323	753	6.5	0.9	0	PVHO010001696.1	42729	42836	-165966	C	Platy-1-9	Unspecified	0	109	1	334050
	SagImp_324	662	7.5	0.9	2.8	PVHO010001700.1	74863	74971	-133611	C	Platy-1-9	Unspecified	0	109	3	334508
	SagImp_325	687	8.4	0.9	0	PVHO010001700.1	144999	145105	-63477	C	Platy-1-9	Unspecified	0	109	2	334565
	SagImp_326	752	6.5	0.9	0	PVHO010001707.1	30815	30921	-177523	C	Platy-1-9	Unspecified	0	109	2	335444
	SagImp_327	689	9.3	0.9	0	PVHO010001715.1	109501	109607	-98585	C	Platy-1-9	Unspecified	0	109	2	336724
	SagImp_328	731	7.4	0.9	0	PVHO010001719.1	43566	43673	-163981	C	Platy-1-9	Unspecified	0	109	1	337122
	SagImp_329	684	8.4	0.9	0	PVHO010001730.1	61441	61547	-146122	C	Platy-1-9	Unspecified	0	109	2	338647
	SagImp_330	712	7.5	0.9	0	PVHO010001739.1	5949	6054	-201011	C	Platy-1-9	Unspecified	0	109	3	339680
	SagImp_331	725	9.3	0.9	0	PVHO010001741.1	115353	115459	-91708	C	Platy-1-9	Unspecified	0	109	2	340057
	SagImp_332	734	7.5	0.9	0	PVHO010001741.1	123872	123978	-83189	C	Platy-1-9	Unspecified	0	109	2	340079
	SagImp_333	712	8.4	0.9	0	PVHO010001743.1	7416	7522	-199194	C	Platy-1-9	Unspecified	0	109	2	340248
	SagImp_334	714	7.4	0.9	0	PVHO010001745.1	179433	179540	-27094	C	Platy-1-9	Unspecified	0	109	1	340823
	SagImp_335	707	9.3	0.9	0	PVHO010001752.1	162307	162414	-43787	C	Platy-1-9	Unspecified	0	109	1	341533
	SagImp_336	725	7.4	0.9	0	PVHO010001753.1	147641	147748	-58524	C	Platy-1-9	Unspecified	0	109	1	341726
	SagImp_337	729	6.5	0.9	0	PVHO010001758.1	177196	177302	-28674	C	Platy-1-9	Unspecified	0	109	2	342502
	SagImp_338	741	6.8	4.8	0	PVHO010001760.1	70720	70822	-134902	C	Platy-1-9	Unspecified	0	109	2	342632
	SagImp_339	736	6.5	0.9	0	PVHO010001762.1	60025	60132	-145155	C	Platy-1-9	Unspecified	0	109	1	342883
	SagImp_340	651	7.5	0.9	2.8	PVHO010001775.1	43765	43874	-161098	C	Platy-1-9	Unspecified	0	109	2	344506
	SagImp_341	728	7.5	0.9	0	PVHO010001776.1	77460	77565	-127076	C	Platy-1-9	Unspecified	0	109	3	344665
	SagImp_342	640	10.3	0.9	0	PVHO010001781.1	162243	162349	-42386	C	Platy-1-9	Unspecified	0	109	2	345308
	SagImp_343	726	7.4	0.9	0	PVHO010001782.1	57083	57190	-147312	C	Platy-1-9	Unspecified	0	109	1	345408
	SagImp_344	707	8.4	0.9	0	PVHO010001793.1	27999	28105	-175992	C	Platy-1-9	Unspecified	0	109	2	347006
	SagImp_345	644	7.5	0.9	2.8	PVHO010001800.1	126224	126332	-77758	C	Platy-1-9	Unspecified	0	109	3	348266
	SagImp_346	679	7.5	0.9	0	PVHO010001806.1	54444	54550	-149459	C	Platy-1-9	Unspecified	0	109	2	348966
	SagImp_347	753	6.5	0.9	0	PVHO010001806.1	110937	111044	-92965	C	Platy-1-9	Unspecified	0	109	1	349017
	SagImp_348	689	6.5	0.9	0	PVHO010001809.1	143700	143806	-59812	C	Platy-1-9	Unspecified	0	109	2	349344
	SagImp_349	601	7.9	7.9	0	PVHO010001814.1	189903	190003	-13937	C	Platy-1-9	Unspecified	0	109	1	351028
	SagImp_350	710	7.4	0.9	0	PVHO010001826.1	66622	66729	-136322	C	Platy-1-9	Unspecified	0	109	1	352629
	SagImp_351	752	6.5	0.9	0	PVHO010001827.1	108877	108983	-94054	C	Platy-1-9	Unspecified	0	109	2	352821
	SagImp_352	682	9.3	0.9	0	PVHO010001837.1	183290	183397	-19310	C	Platy-1-9	Unspecified	0	109	1	353987
	SagImp_353	662	9.3	0.9	0	PVHO010001843.1	60267	60373	-142049	C	Platy-1-9	Unspecified	0	109	2	354837
	SagImp_354	691	9.4	0.9	0	PVHO010001843.1	178499	178604	-23818	C	Platy-1-9	Unspecified	0	109	3	354864
	SagImp_355	689	7.5	0.9	0	PVHO010001853.1	39150	39256	-162929	C	Platy-1-9	Unspecified	0	109	2	356076
	SagImp_356	704	6.5	0.9	0	PVHO010001861.1	57607	57713	-143630	C	Platy-1-9	Unspecified	0	109	2	357023
	SagImp_357	720	7.5	0.9	0	PVHO010001867.1	109057	109163	-91543	C	Platy-1-9	Unspecified	0	109	2	358077
	SagImp_358	723	7.5	0.9	0	PVHO010001874.1	83418	83524	-116902	C	Platy-1-9	Unspecified	0	109	2	359226
	SagImp_359	689	7.5	0.9	0	PVHO010001912.1	70543	70649	-128083	C	Platy-1-9	Unspecified	0	109	2	364360
	SagImp_360	709	8.4	0.9	0	PVHO010001913.1	86046	86152	-112116	C	Platy-1-9	Unspecified	0	109	2	364416
	SagImp_361	723	7.5	0.9	0	PVHO010001913.1	90181	90287	-107981	C	Platy-1-9	Unspecified	0	109	2	364419
	SagImp_362	733	6.6	0.9	0	PVHO010001916.1	49674	49779	-148921	C	Platy-1-9	Unspecified	0	109	3	364624
	SagImp_363	664	8.3	0.9	0	PVHO010001925.1	3507	3614	-194656	C	Platy-1-9	Unspecified	0	109	1	365667
	SagImp_364	728	7.5	0.9	0	PVHO010001929.1	142426	142532	-55425	C	Platy-1-9	Unspecified	0	109	2	366399
	SagImp_365	696	9.4	0.9	0	PVHO010001949.1	180075	180180	-17247	C	Platy-1-9	Unspecified	0	109	3	369258
	SagImp_366	714	8.4	0.9	0	PVHO010001949.1	191143	191249	-6178	C	Platy-1-9	Unspecified	0	109	2	369265
	SagImp_367	716	7.5	0.9	0	PVHO010001956.1	71032	71138	-125970	C	Platy-1-9	Unspecified	0	109	2	370590
	SagImp_368	712	7.5	0.9	0	PVHO010001972.1	51505	51611	-144846	C	Platy-1-9	Unspecified	0	109	2	372559
	SagImp_369	689	6.5	0.9	0	PVHO010001974.1	58070	58176	-138147	C	Platy-1-9	Unspecified	0	109	2	372839
	SagImp_370	646	10.3	0.9	0	PVHO010001979.1	174278	174384	-21436	C	Platy-1-9	Unspecified	0	109	2	373407
	SagImp_371	711	7.5	0.9	0	PVHO010001985.1	124120	124226	-68338	C	Platy-1-9	Unspecified	0	109	2	374712
	SagImp_372	729	6.5	0.9	0	PVHO010001988.1	91588	91694	-104191	C	Platy-1-9	Unspecified	0	109	2	375183
	SagImp_373	687	8.4	0.9	0	PVHO010001991.1	186703	186809	-9018	C	Platy-1-9	Unspecified	0	109	2	376015
	SagImp_374	753	6.5	0.9	0	PVHO010001998.1	24368	24475	-170988	C	Platy-1-9	Unspecified	0	109	1	376518
	SagImp_375	724	7.5	0.9	0	PVHO010002014.1	188032	188138	-7903	C	Platy-1-9	Unspecified	0	109	2	378596
	SagImp_376	730	7.4	0.9	0	PVHO010002022.1	43125	43232	-151043	C	Platy-1-9	Unspecified	0	109	1	379412
	SagImp_377	708	7.5	0.9	0	PVHO010002033.1	127309	127415	-66702	C	Platy-1-9	Unspecified	0	109	2	381079
	SagImp_378	689	6.5	0.9	0	PVHO010002063.1	151958	152065	-40896	C	Platy-1-9	Unspecified	0	109	1	385238
	SagImp_379	720	7.5	0.9	0	PVHO010002086.1	181947	182053	-10014	C	Platy-1-9	Unspecified	0	109	2	389076
	SagImp_380	699	7.5	0.9	0	PVHO010002089.1	3076	3182	-188759	C	Platy-1-9	Unspecified	0	109	2	389581
	SagImp_381	658	11.2	0.9	0	PVHO010002100.1	23110	23216	-167809	C	Platy-1-9	Unspecified	0	109	2	390872
	SagImp_382	722	6.5	0.9	0	PVHO010002104.1	156596	156702	-35128	C	Platy-1-9	Unspecified	0	109	2	391712
	SagImp_383	665	7.5	0.9	0	PVHO010002108.1	176393	176499	-14698	C	Platy-1-9	Unspecified	0	109	2	392702
	SagImp_384	735	7.5	0.9	0	PVHO010002113.1	49115	49221	-141628	C	Platy-1-9	Unspecified	0	109	2	393373
	SagImp_385	735	7.5	0.9	0	PVHO010002113.1	156976	157082	-33767	C	Platy-1-9	Unspecified	0	109	2	393541
	SagImp_386	725	7.4	0.9	0	PVHO010002125.1	78471	78578	-111566	C	Platy-1-9	Unspecified	0	109	1	394969
	SagImp_387	669	10.3	0.9	0	PVHO010002135.1	42039	42145	-147859	C	Platy-1-9	Unspecified	0	109	2	395763
	SagImp_388	668	7.5	0.9	0	PVHO010002139.1	171698	171804	-17795	C	Platy-1-9	Unspecified	0	109	2	396552
	SagImp_389	702	7.4	0.9	0	PVHO010002153.1	34140	34247	-154978	C	Platy-1-9	Unspecified	0	109	1	397995
	SagImp_390	722	6.5	0.9	0	PVHO010002160.1	156676	156782	-32167	C	Platy-1-9	Unspecified	0	109	2	399089
	SagImp_391	719	7.5	0.9	0	PVHO010002164.1	69061	69166	-119478	C	Platy-1-9	Unspecified	0	109	3	399603
	SagImp_392	679	7.5	0.9	0	PVHO010002167.1	152584	152690	-35843	C	Platy-1-9	Unspecified	0	109	2	400110
	SagImp_393	689	6.5	0.9	0	PVHO010002167.1	156990	157096	-31437	C	Platy-1-9	Unspecified	0	109	2	400117
	SagImp_394	723	6.5	0.9	0	PVHO010002170.1	60207	60314	-128019	C	Platy-1-9	Unspecified	0	109	1	400343
	SagImp_395	680	7.5	0.9	0	PVHO010002171.1	156342	156447	-32315	C	Platy-1-9	Unspecified	0	109	3	400453
	SagImp_396	724	7.5	0.9	0	PVHO010002173.1	9082	9188	-179065	C	Platy-1-9	Unspecified	0	109	2	400995
	SagImp_397	719	8.3	0.9	0	PVHO010002188.1	108122	108229	-79437	C	Platy-1-9	Unspecified	0	109	1	402754
	SagImp_398	734	7.5	0.9	0	PVHO010002202.1	12218	12324	-174774	C	Platy-1-9	Unspecified	0	109	2	404054
	SagImp_399	636	10.3	0.9	0	PVHO010002206.1	144099	144205	-42746	C	Platy-1-9	Unspecified	0	109	2	404396
	SagImp_400	667	7.5	0.9	0	PVHO010002209.1	10888	10994	-175867	C	Platy-1-9	Unspecified	0	109	2	404565
	SagImp_401	735	7.5	0.9	0	PVHO010002224.1	10842	10948	-175672	C	Platy-1-9	Unspecified	0	109	2	406671
	SagImp_402	723	7.5	0.9	0	PVHO010002224.1	48555	48661	-137959	C	Platy-1-9	Unspecified	0	109	2	406798
	SagImp_403	716	7.5	0.9	0	PVHO010002225.1	116723	116829	-69622	C	Platy-1-9	Unspecified	0	109	2	407166
	SagImp_404	683	6.5	0.9	0	PVHO010002226.1	73229	73335	-112226	C	Platy-1-9	Unspecified	0	109	2	407242
	SagImp_405	696	7.5	0.9	0	PVHO010002253.1	140398	140503	-47097	C	Platy-1-9	Unspecified	0	109	3	411233
	SagImp_406	695	7.5	0.9	0	PVHO010002264.1	159729	159834	-25446	C	Platy-1-9	Unspecified	0	109	3	412526
	SagImp_407	660	9.3	0.9	0	PVHO010002265.1	39549	39656	-145623	C	Platy-1-9	Unspecified	0	109	1	412610
	SagImp_408	760	6.5	0.9	0	PVHO010002284.1	150822	150928	-33825	C	Platy-1-9	Unspecified	0	109	2	414711
	SagImp_409	745	6.5	0.9	0	PVHO010002288.1	163319	163425	-21056	C	Platy-1-9	Unspecified	0	109	2	415388
	SagImp_410	734	7.5	0.9	0	PVHO010002300.1	25909	26015	-158775	C	Platy-1-9	Unspecified	0	109	2	416413
	SagImp_411	704	7.4	0.9	0	PVHO010002301.1	116284	116391	-67797	C	Platy-1-9	Unspecified	0	109	1	416612
	SagImp_412	726	7.5	0.9	0	PVHO010002307.1	83543	83648	-100186	C	Platy-1-9	Unspecified	0	109	3	417513
	SagImp_413	734	7.5	0.9	0	PVHO010002307.1	91015	91121	-92713	C	Platy-1-9	Unspecified	0	109	2	417524
	SagImp_414	667	7.5	0.9	0	PVHO010002307.1	116984	117090	-66744	C	Platy-1-9	Unspecified	0	109	2	417571
	SagImp_415	710	6.5	0.9	0	PVHO010002308.1	119409	119516	-64200	C	Platy-1-9	Unspecified	0	109	1	417770
	SagImp_416	612	9.8	4.9	0	PVHO010002319.1	32916	33017	-150222	C	Platy-1-9	Unspecified	0	109	3	418965
	SagImp_417	712	7.5	0.9	0	PVHO010002328.1	60440	60545	-122394	C	Platy-1-9	Unspecified	0	109	3	420480
	SagImp_418	706	7.5	0.9	0	PVHO010002333.1	141648	141754	-41045	C	Platy-1-9	Unspecified	0	109	2	421264
	SagImp_419	705	7.5	1.9	0	PVHO010002336.1	23434	23540	-159142	C	Platy-1-9	Unspecified	0	109	1	421433
	SagImp_420	734	7.5	0.9	0	PVHO010002337.1	35712	35818	-146731	C	Platy-1-9	Unspecified	0	109	2	421538
	SagImp_421	693	9.3	0.9	0	PVHO010002339.1	14746	14852	-167873	C	Platy-1-9	Unspecified	0	109	2	421978
	SagImp_422	746	6.5	0.9	0	PVHO010002349.1	140194	140300	-42001	C	Platy-1-9	Unspecified	0	109	2	423280
	SagImp_423	713	7.5	0.9	0	PVHO010002354.1	70791	70897	-111045	C	Platy-1-9	Unspecified	0	109	2	423780
	SagImp_424	701	8.3	0.9	0	PVHO010002356.1	138803	138910	-43100	C	Platy-1-9	Unspecified	0	109	1	424360
	SagImp_425	707	6.5	0.9	0	PVHO010002359.1	6198	6304	-175559	C	Platy-1-9	Unspecified	0	109	2	424821
	SagImp_426	707	7.5	0.9	0	PVHO010002360.1	35323	35429	-146354	C	Platy-1-9	Unspecified	0	109	2	424903
	SagImp_427	698	8.4	0.9	0.9	PVHO010002367.1	159645	159752	-21855	C	Platy-1-9	Unspecified	0	109	2	425548
	SagImp_428	659	8.3	0.9	0	PVHO010002373.1	168700	168807	-12576	C	Platy-1-9	Unspecified	0	109	1	426040
	SagImp_429	659	8.4	0.9	0	PVHO010002375.1	143386	143492	-37998	C	Platy-1-9	Unspecified	0	109	2	426407
	SagImp_430	682	8.4	0.9	0	PVHO010002380.1	1099	1205	-180157	C	Platy-1-9	Unspecified	0	109	2	426632
	SagImp_431	712	6.5	0.9	0	PVHO010002380.1	69467	69573	-111789	C	Platy-1-9	Unspecified	0	109	2	426645
	SagImp_432	696	6.5	0.9	0	PVHO010002398.1	34808	34915	-145861	C	Platy-1-9	Unspecified	0	109	1	428130
	SagImp_433	718	6.5	0.9	0	PVHO010002400.1	6602	6709	-174132	C	Platy-1-9	Unspecified	0	109	1	428288
	SagImp_434	721	7.5	0.9	0	PVHO010002410.1	19295	19401	-161169	C	Platy-1-9	Unspecified	0	109	2	429977
	SagImp_435	660	10.4	0.9	3.7	PVHO010002413.1	4654	4763	-175716	C	Platy-1-9	Unspecified	0	109	3	430569
	SagImp_436	734	6.5	0.9	0	PVHO010002413.1	81211	81318	-99161	C	Platy-1-9	Unspecified	0	109	1	430741
	SagImp_437	713	8.4	0.9	0	PVHO010002447.1	147375	147481	-31734	C	Platy-1-9	Unspecified	0	109	2	435008
	SagImp_438	737	6.7	0.9	0	PVHO010002455.1	76752	76856	-102452	C	Platy-1-9	Unspecified	0	109	4	435769
	SagImp_439	706	8.5	0.9	0	PVHO010002455.1	133728	133833	-45475	C	Platy-1-9	Unspecified	0	109	3	435872
	SagImp_440	704	8.4	0.9	0	PVHO010002465.1	55357	55463	-123657	C	Platy-1-9	Unspecified	0	109	2	437576
	SagImp_441	740	6.5	0.9	0	PVHO010002487.1	2573	2679	-176030	C	Platy-1-9	Unspecified	0	109	2	441139
	SagImp_442	745	7.5	0.9	0	PVHO010002487.1	45369	45475	-133234	C	Platy-1-9	Unspecified	0	109	2	441157
	SagImp_443	689	9.3	0.9	0	PVHO010002488.1	119654	119760	-58382	C	Platy-1-9	Unspecified	0	109	2	441287
	SagImp_444	727	7.4	0.9	0	PVHO010002522.1	151658	151765	-25199	C	Platy-1-9	Unspecified	0	109	1	445139
	SagImp_445	721	8.3	0.9	0	PVHO010002545.1	3306	3413	-172842	C	Platy-1-9	Unspecified	0	109	1	447645
	SagImp_446	697	7.5	0.9	0	PVHO010002559.1	153897	154002	-21821	C	Platy-1-9	Unspecified	0	109	3	448615
	SagImp_447	696	6.5	0.9	0	PVHO010002561.1	115908	116015	-59836	C	Platy-1-9	Unspecified	0	109	1	448795
	SagImp_448	721	8.4	0.9	0	PVHO010002579.1	11371	11477	-163842	C	Platy-1-9	Unspecified	0	109	2	450878
	SagImp_449	704	6.6	0.9	0	PVHO010002582.1	694	799	-174388	C	Platy-1-9	Unspecified	0	109	3	451471
	SagImp_450	728	7.5	0.9	0	PVHO010002592.1	139794	139899	-35092	C	Platy-1-9	Unspecified	0	109	3	452728
	SagImp_451	712	9.3	0.9	0	PVHO010002597.1	136314	136420	-38551	C	Platy-1-9	Unspecified	0	109	2	453261
	SagImp_452	748	7.5	0.9	0	PVHO010002597.1	146210	146316	-28655	C	Platy-1-9	Unspecified	0	109	2	453300
	SagImp_453	697	10.2	0.9	0	PVHO010002599.1	169049	169156	-5898	C	Platy-1-9	Unspecified	0	109	1	453696
	SagImp_454	734	6.5	0.9	0	PVHO010002632.1	173980	174086	-70	C	Platy-1-9	Unspecified	0	109	2	457385
	SagImp_455	610	6.2	10.3	0	PVHO010002634.1	70767	70863	-103264	C	Platy-1-9	Unspecified	0	109	3	457726
	SagImp_456	691	10.3	0.9	0	PVHO010002636.1	86459	86565	-87425	C	Platy-1-9	Unspecified	0	109	2	458080
	SagImp_457	712	7.5	0.9	0	PVHO010002647.1	5971	6076	-167846	C	Platy-1-9	Unspecified	0	109	3	459177
	SagImp_458	689	7.5	0.9	0	PVHO010002648.1	55478	55584	-118076	C	Platy-1-9	Unspecified	0	109	2	459270
	SagImp_459	700	8.4	0.9	0	PVHO010002674.1	32943	33049	-139986	C	Platy-1-9	Unspecified	0	109	2	463120
	SagImp_460	676	7.4	0.9	0	PVHO010002688.1	38569	38676	-134189	C	Platy-1-9	Unspecified	0	109	1	465079
	SagImp_461	711	6.5	0.9	0	PVHO010002703.1	149910	150016	-22433	C	Platy-1-9	Unspecified	0	109	2	466843
	SagImp_462	720	7.5	0.9	0	PVHO010002706.1	33691	33797	-138574	C	Platy-1-9	Unspecified	0	109	2	466986
	SagImp_463	676	6.6	0.9	0	PVHO010002722.1	109516	109621	-62203	C	Platy-1-9	Unspecified	0	109	3	468482
	SagImp_464	677	8.3	0.9	0	PVHO010002739.1	26758	26865	-144679	C	Platy-1-9	Unspecified	0	109	1	470041
	SagImp_465	653	8.4	0.9	0	PVHO010002759.1	72867	72973	-98161	C	Platy-1-9	Unspecified	0	109	2	472578
	SagImp_466	683	6.5	0.9	0	PVHO010002772.1	54580	54686	-116183	C	Platy-1-9	Unspecified	0	109	2	473804
	SagImp_467	699	9.3	0.9	0	PVHO010002786.1	1090	1196	-169382	C	Platy-1-9	Unspecified	0	109	2	475934
	SagImp_468	718	7.5	0.9	0	PVHO010002786.1	12356	12461	-158117	C	Platy-1-9	Unspecified	0	109	3	475942
	SagImp_469	636	8.5	1.9	0	PVHO010002787.1	12722	12827	-157657	C	Platy-1-9	Unspecified	0	109	2	476179
	SagImp_470	704	7.5	0.9	0	PVHO010002800.1	31373	31479	-138439	C	Platy-1-9	Unspecified	0	109	2	477780
	SagImp_471	696	8.4	0.9	0	PVHO010002802.1	115012	115118	-54909	C	Platy-1-9	Unspecified	0	109	2	478025
	SagImp_472	743	7.4	0.9	0	PVHO010002827.1	91218	91325	-78214	C	Platy-1-9	Unspecified	0	109	1	481563
	SagImp_473	730	7.5	0.9	0	PVHO010002850.1	116990	117096	-51895	C	Platy-1-9	Unspecified	0	109	2	484338
	SagImp_474	739	7.5	0.9	0	PVHO010002856.1	82401	82507	-86330	C	Platy-1-9	Unspecified	0	109	2	485066
	SagImp_475	656	10.2	0.9	0	PVHO010002866.1	62556	62663	-105896	C	Platy-1-9	Unspecified	0	109	1	486547
	SagImp_476	623	9.3	0.9	0	PVHO010002884.1	134176	134282	-33966	C	Platy-1-9	Unspecified	0	109	2	488156
	SagImp_477	689	7.5	0.9	0	PVHO010002887.1	55759	55865	-112405	C	Platy-1-9	Unspecified	0	109	2	488391
	SagImp_478	661	8.4	0.9	0	PVHO010002894.1	35603	35709	-132271	C	Platy-1-9	Unspecified	0	109	2	489100
	SagImp_479	666	8.3	0.9	0	PVHO010002894.1	134922	135029	-32951	C	Platy-1-9	Unspecified	0	109	1	489185
	SagImp_480	736	6.5	0.9	0	PVHO010002903.1	44602	44709	-122853	C	Platy-1-9	Unspecified	0	109	1	490063
	SagImp_481	670	11.2	0.9	0	PVHO010002915.1	29414	29520	-137660	C	Platy-1-9	Unspecified	0	109	2	491324
	SagImp_482	741	7.5	0.9	0	PVHO010002916.1	33130	33236	-133851	C	Platy-1-9	Unspecified	0	109	2	491655
	SagImp_483	696	8.4	0.9	0	PVHO010002916.1	67583	67689	-99398	C	Platy-1-9	Unspecified	0	109	2	491709
	SagImp_484	735	6.5	0.9	0	PVHO010002921.1	25150	25257	-141837	C	Platy-1-9	Unspecified	0	109	1	492322
	SagImp_485	736	6.5	0.9	0	PVHO010002930.1	74501	74608	-92175	C	Platy-1-9	Unspecified	0	109	1	493305
	SagImp_486	638	8.4	0.9	0	PVHO010002932.1	87655	87761	-79013	C	Platy-1-9	Unspecified	0	109	2	493451
	SagImp_487	677	7.5	0.9	0	PVHO010002939.1	77055	77161	-89425	C	Platy-1-9	Unspecified	0	109	2	494097
	SagImp_488	648	9.5	0.9	0	PVHO010002956.1	25639	25743	-140643	C	Platy-1-9	Unspecified	0	109	4	496337
	SagImp_489	682	6.6	0.9	0	PVHO010002963.1	103328	103433	-62702	C	Platy-1-9	Unspecified	0	109	3	497517
	SagImp_490	706	7.5	0.9	0	PVHO010002963.1	157349	157455	-8680	C	Platy-1-9	Unspecified	0	109	2	497555
	SagImp_491	712	10.2	0.9	0	PVHO010002972.1	121021	121128	-44810	C	Platy-1-9	Unspecified	0	109	1	498743
	SagImp_492	720	7.5	0.9	0	PVHO010002976.1	61270	61376	-104492	C	Platy-1-9	Unspecified	0	109	2	499378
	SagImp_493	699	7.5	0.9	0	PVHO010002981.1	31463	31569	-134365	C	Platy-1-9	Unspecified	0	109	2	499742
	SagImp_494	710	7.4	0.9	0	PVHO010002992.1	101081	101188	-64271	C	Platy-1-9	Unspecified	0	109	1	500668
	SagImp_495	733	8.3	0.9	0	PVHO010003000.1	159774	159881	-5205	C	Platy-1-9	Unspecified	0	109	1	501393
	SagImp_496	714	7.4	0.9	0	PVHO010003008.1	120946	121053	-44042	C	Platy-1-9	Unspecified	0	109	1	502063
	SagImp_497	721	6.6	0.9	0	PVHO010003013.1	110179	110284	-54634	C	Platy-1-9	Unspecified	0	109	3	502399
	SagImp_498	722	6.5	0.9	0	PVHO010003022.1	48792	48898	-115822	C	Platy-1-9	Unspecified	0	109	2	503272
	SagImp_499	731	8.3	0.9	0	PVHO010003033.1	152375	152482	-12042	C	Platy-1-9	Unspecified	0	109	1	504379
	SagImp_500	667	7.5	0.9	0	PVHO010003043.1	41003	41109	-123221	C	Platy-1-9	Unspecified	0	109	2	505420
	SagImp_501	717	7.5	0.9	0	PVHO010003043.1	75143	75248	-89082	C	Platy-1-9	Unspecified	0	109	3	505453
	SagImp_502	718	9.3	0.9	0	PVHO010003056.1	141536	141643	-22105	C	Platy-1-9	Unspecified	0	109	1	506985
	SagImp_503	724	6.5	0.9	0	PVHO010003065.1	94311	94417	-69116	C	Platy-1-9	Unspecified	0	109	2	507790
	SagImp_504	696	7.4	0.9	0	PVHO010003069.1	34	141	-163394	C	Platy-1-9	Unspecified	0	109	1	508101
	SagImp_505	709	8.5	0.9	0	PVHO010003069.1	129220	129325	-34210	C	Platy-1-9	Unspecified	0	109	3	508131
	SagImp_506	722	6.5	0.9	0	PVHO010003071.1	110369	110475	-52822	C	Platy-1-9	Unspecified	0	109	2	508269
	SagImp_507	712	7.5	0.9	0	PVHO010003091.1	127213	127319	-35426	C	Platy-1-9	Unspecified	0	109	2	510342
	SagImp_508	720	7.5	0.9	0	PVHO010003091.1	136200	136306	-26439	C	Platy-1-9	Unspecified	0	109	2	510351
	SagImp_509	704	9.5	0.9	0	PVHO010003115.1	85304	85408	-76954	C	Platy-1-9	Unspecified	0	109	4	513087
	SagImp_510	708	10.3	0.9	0	PVHO010003116.1	125154	125260	-36978	C	Platy-1-9	Unspecified	0	109	2	513144
	SagImp_511	700	8.3	0.9	0	PVHO010003120.1	2899	3006	-159165	C	Platy-1-9	Unspecified	0	109	1	513350
	SagImp_512	689	7.5	0.9	0	PVHO010003132.1	100326	100432	-61840	C	Platy-1-9	Unspecified	0	109	2	514384
	SagImp_513	678	10.3	0.9	0	PVHO010003134.1	108161	108267	-53615	C	Platy-1-9	Unspecified	0	109	2	514597
	SagImp_514	680	9.3	0.9	0	PVHO010003135.1	120299	120405	-41784	C	Platy-1-9	Unspecified	0	109	2	515014
	SagImp_515	704	7.5	0.9	0	PVHO010003135.1	137492	137598	-24591	C	Platy-1-9	Unspecified	0	109	2	515069
	SagImp_516	638	9.3	0.9	0	PVHO010003145.1	76005	76111	-85578	C	Platy-1-9	Unspecified	0	109	2	515762
	SagImp_517	703	9.3	0.9	0	PVHO010003148.1	92658	92764	-68892	C	Platy-1-9	Unspecified	0	109	2	516135
	SagImp_518	745	7.5	0.9	0	PVHO010003149.1	44820	44926	-115410	C	Platy-1-9	Unspecified	0	109	2	516195
	SagImp_519	703	7.5	0.9	0	PVHO010003158.1	59272	59378	-101995	C	Platy-1-9	Unspecified	0	109	2	517248
	SagImp_520	711	6.5	0.9	0	PVHO010003163.1	84222	84328	-76832	C	Platy-1-9	Unspecified	0	109	2	517843
	SagImp_521	670	8.3	0.9	0	PVHO010003166.1	8211	8318	-152949	C	Platy-1-9	Unspecified	0	109	1	518081
	SagImp_522	680	5.8	4.8	0	PVHO010003172.1	129054	129157	-31908	C	Platy-1-9	Unspecified	0	109	1	518730
	SagImp_523	658	9.3	0.9	0	PVHO010003176.1	148606	148712	-12483	C	Platy-1-9	Unspecified	0	109	2	519127
	SagImp_524	752	6.5	0.9	0	PVHO010003189.1	145374	145480	-15256	C	Platy-1-9	Unspecified	0	109	2	520839
	SagImp_525	745	7.5	0.9	0	PVHO010003189.1	156452	156558	-4178	C	Platy-1-9	Unspecified	0	109	2	520870
	SagImp_526	705	10.3	0.9	0	PVHO010003190.1	119581	119687	-41030	C	Platy-1-9	Unspecified	0	109	2	521031
	SagImp_527	737	7.4	0.9	0	PVHO010003193.1	65508	65615	-94958	C	Platy-1-9	Unspecified	0	109	1	521585
	SagImp_528	756	6.5	0.9	0	PVHO010003197.1	41296	41402	-119305	C	Platy-1-9	Unspecified	0	109	2	522092
	SagImp_529	710	7.4	0.9	0	PVHO010003198.1	61277	61384	-99209	C	Platy-1-9	Unspecified	0	109	1	522385
	SagImp_530	642	11.1	0.9	0	PVHO010003212.1	158660	158767	-1514	C	Platy-1-9	Unspecified	0	109	1	524296
	SagImp_531	722	6.5	0.9	0	PVHO010003217.1	84815	84921	-75356	C	Platy-1-9	Unspecified	0	109	2	524811
	SagImp_532	711	7.4	0.9	0	PVHO010003221.1	141124	141231	-18786	C	Platy-1-9	Unspecified	0	109	1	525328
	SagImp_533	656	8.5	0.9	0	PVHO010003226.1	143315	143420	-16734	C	Platy-1-9	Unspecified	0	109	3	525837
	SagImp_534	744	6.5	0.9	0	PVHO010003228.1	33735	33842	-126122	C	Platy-1-9	Unspecified	0	109	1	525911
	SagImp_535	741	7.4	0.9	0	PVHO010003242.1	106097	106204	-53967	C	Platy-1-9	Unspecified	0	109	1	527224
	SagImp_536	745	8.3	0.9	0	PVHO010003296.1	51135	51242	-107167	C	Platy-1-9	Unspecified	0	109	1	533763
	SagImp_537	712	8.4	0.9	0	PVHO010003297.1	144949	145055	-13391	C	Platy-1-9	Unspecified	0	109	2	534352
	SagImp_538	732	7.5	0.9	0	PVHO010003314.1	8569	8675	-148939	C	Platy-1-9	Unspecified	0	109	2	536590
	SagImp_539	709	8.4	0.9	0	PVHO010003318.1	4346	4452	-153119	C	Platy-1-9	Unspecified	0	109	2	537165
	SagImp_540	722	7.5	0.9	0	PVHO010003330.1	146343	146449	-10825	C	Platy-1-9	Unspecified	0	109	2	538400
	SagImp_541	697	8.4	0.9	0	PVHO010003330.1	149327	149433	-7841	C	Platy-1-9	Unspecified	0	109	2	538402
	SagImp_542	724	8.3	0.9	0	PVHO010003335.1	96166	96273	-60845	C	Platy-1-9	Unspecified	0	109	1	538978
	SagImp_543	657	8.4	0.9	0	PVHO010003356.1	23185	23291	-133620	C	Platy-1-9	Unspecified	0	109	2	541046
	SagImp_544	689	6.5	0.9	0	PVHO010003366.1	34347	34453	-122121	C	Platy-1-9	Unspecified	0	109	2	542047
	SagImp_545	682	7.5	0.9	0	PVHO010003366.1	117734	117840	-38734	C	Platy-1-9	Unspecified	0	109	2	542079
	SagImp_546	705	7.5	0.9	0	PVHO010003367.1	47747	47852	-108605	C	Platy-1-9	Unspecified	0	109	3	542101
	SagImp_547	737	6.5	0.9	0	PVHO010003367.1	122082	122188	-34269	C	Platy-1-9	Unspecified	0	109	2	542133
	SagImp_548	713	8.4	0.9	0	PVHO010003384.1	99508	99614	-56452	C	Platy-1-9	Unspecified	0	109	2	544321
	SagImp_549	683	6.5	0.9	0	PVHO010003386.1	141983	142089	-13986	C	Platy-1-9	Unspecified	0	109	2	544626
	SagImp_550	686	6.5	0.9	0	PVHO010003386.1	148360	148467	-7608	C	Platy-1-9	Unspecified	0	109	1	544638
	SagImp_551	714	7.5	0.9	0	PVHO010003408.1	118196	118302	-37429	C	Platy-1-9	Unspecified	0	109	2	547254
	SagImp_552	653	7.5	0.9	0	PVHO010003414.1	55458	55564	-99870	C	Platy-1-9	Unspecified	0	109	2	547925
	SagImp_553	734	7.5	0.9	0	PVHO010003416.1	52364	52470	-103074	C	Platy-1-9	Unspecified	0	109	2	548218
	SagImp_554	674	7.4	0.9	0	PVHO010003426.1	11731	11838	-143452	C	Platy-1-9	Unspecified	0	109	1	548930
	SagImp_555	692	8.3	0.9	2.8	PVHO010003432.1	73715	73825	-81797	C	Platy-1-9	Unspecified	0	109	1	549843
	SagImp_556	703	7.5	0.9	0	PVHO010003433.1	73681	73787	-81529	C	Platy-1-9	Unspecified	0	109	2	550113
	SagImp_557	703	8.3	0.9	0	PVHO010003437.1	69654	69761	-85057	C	Platy-1-9	Unspecified	0	109	1	550536
	SagImp_558	722	6.5	0.9	0	PVHO010003458.1	53229	53335	-101090	C	Platy-1-9	Unspecified	0	109	2	552184
	SagImp_559	653	7.5	0.9	0	PVHO010003469.1	104961	105066	-49080	C	Platy-1-9	Unspecified	0	109	3	553569
	SagImp_560	732	7.5	0.9	0	PVHO010003478.1	22713	22819	-131431	C	Platy-1-9	Unspecified	0	109	2	555020
	SagImp_561	649	9.3	0.9	0	PVHO010003500.1	27846	27952	-125536	C	Platy-1-9	Unspecified	0	109	2	557430
	SagImp_562	672	8.4	0.9	0	PVHO010003502.1	125557	125663	-27839	C	Platy-1-9	Unspecified	0	109	2	557598
	SagImp_563	689	8.3	0.9	0	PVHO010003502.1	146236	146343	-7159	C	Platy-1-9	Unspecified	0	109	1	557600
	SagImp_564	734	7.5	0.9	0	PVHO010003511.1	134613	134719	-18589	C	Platy-1-9	Unspecified	0	109	2	559190
	SagImp_565	704	10.2	0.9	0	PVHO010003514.1	3565	3672	-149425	C	Platy-1-9	Unspecified	0	109	1	559405
	SagImp_566	696	7.4	0.9	0	PVHO010003522.1	36814	36921	-116083	C	Platy-1-9	Unspecified	0	109	1	560194
	SagImp_567	705	8.5	0.9	0	PVHO010003524.1	38837	38942	-113959	C	Platy-1-9	Unspecified	0	109	3	560427
	SagImp_568	741	7.5	0.9	0	PVHO010003525.1	56727	56833	-96277	C	Platy-1-9	Unspecified	0	109	2	560599
	SagImp_569	742	7.4	0.9	0	PVHO010003526.1	124686	124793	-28242	C	Platy-1-9	Unspecified	0	109	1	561190
	SagImp_570	689	7.5	0.9	0	PVHO010003527.1	151519	151624	-1350	C	Platy-1-9	Unspecified	0	109	3	561309
	SagImp_571	688	9.3	0.9	0	PVHO010003544.1	104592	104698	-47835	C	Platy-1-9	Unspecified	0	109	2	562955
	SagImp_572	734	7.5	0.9	0	PVHO010003552.1	17548	17654	-134707	C	Platy-1-9	Unspecified	0	109	2	563300
	SagImp_573	710	8.4	0.9	0	PVHO010003568.1	49665	49771	-102379	C	Platy-1-9	Unspecified	0	109	2	564685
	SagImp_574	659	8.3	0.9	0	PVHO010003571.1	83584	83691	-68286	C	Platy-1-9	Unspecified	0	109	1	565070
	SagImp_575	719	7.5	0.9	0	PVHO010003598.1	131010	131116	-20078	C	Platy-1-9	Unspecified	0	109	2	567322
	SagImp_576	728	7.5	0.9	0	PVHO010003601.1	7305	7410	-143843	C	Platy-1-9	Unspecified	0	109	3	567481
	SagImp_577	717	8.4	0.9	0	PVHO010003614.1	84957	85063	-66020	C	Platy-1-9	Unspecified	0	109	2	568750
	SagImp_578	752	6.5	0.9	0	PVHO010003614.1	149368	149474	-1609	C	Platy-1-9	Unspecified	0	109	2	568887
	SagImp_579	745	7.5	0.9	0	PVHO010003614.1	150459	150565	-518	C	Platy-1-9	Unspecified	0	109	2	568890
	SagImp_580	680	8.4	0.8	8.3	PVHO010003615.1	61527	61643	-89420	C	Platy-1-9	Unspecified	0	109	1	568949
	SagImp_581	654	8.3	0.9	0	PVHO010003619.1	116468	116575	-34320	C	Platy-1-9	Unspecified	0	109	1	569546
	SagImp_582	695	8.6	0.9	0	PVHO010003620.1	114942	115046	-35951	C	Platy-1-9	Unspecified	0	109	4	569655
	SagImp_583	724	7.5	0.9	0	PVHO010003626.1	28999	29105	-121902	C	Platy-1-9	Unspecified	0	109	2	570030
	SagImp_584	716	7.5	0.9	0	PVHO010003631.1	59545	59650	-91189	C	Platy-1-9	Unspecified	0	109	3	570369
	SagImp_585	678	7.5	0.9	0	PVHO010003633.1	124363	124468	-26362	C	Platy-1-9	Unspecified	0	109	3	570729
	SagImp_586	734	7.5	0.9	0	PVHO010003649.1	59277	59383	-90999	C	Platy-1-9	Unspecified	0	109	2	572524
	SagImp_587	686	8.3	0.9	0	PVHO010003650.1	1250	1357	-149125	C	Platy-1-9	Unspecified	0	109	1	572651
	SagImp_588	666	8.4	0.9	0	PVHO010003653.1	2843	2949	-146892	C	Platy-1-9	Unspecified	0	109	2	572940
	SagImp_589	712	8.4	0.9	0	PVHO010003697.1	72557	72663	-76750	C	Platy-1-9	Unspecified	0	109	2	576872
	SagImp_590	743	7.4	0.9	0	PVHO010003713.1	73333	73440	-75763	C	Platy-1-9	Unspecified	0	109	1	579101
	SagImp_591	784	5.6	0.9	0	PVHO010003731.1	19323	19429	-129463	C	Platy-1-9	Unspecified	0	109	2	582031
	SagImp_592	700	9.4	0.9	0	PVHO010003740.1	23768	23873	-124704	C	Platy-1-9	Unspecified	0	109	3	583319
	SagImp_593	655	11.2	0.9	0	PVHO010003740.1	107455	107561	-41016	C	Platy-1-9	Unspecified	0	109	2	583345
	SagImp_594	664	7.5	0.9	0	PVHO010003745.1	65188	65294	-83252	C	Platy-1-9	Unspecified	0	109	2	583805
	SagImp_595	662	9.5	0.9	0	PVHO010003745.1	118203	118307	-30239	C	Platy-1-9	Unspecified	0	109	4	583871
	SagImp_596	716	7.5	0.9	0	PVHO010003755.1	136692	136798	-11715	C	Platy-1-9	Unspecified	0	109	2	584849
	SagImp_597	740	6.5	0.9	0	PVHO010003772.1	46255	46361	-101845	C	Platy-1-9	Unspecified	0	109	2	586592
	SagImp_598	722	6.5	0.9	0	PVHO010003779.1	97218	97324	-50796	C	Platy-1-9	Unspecified	0	109	2	587399
	SagImp_599	736	6.5	0.9	0	PVHO010003786.1	33694	33801	-114183	C	Platy-1-9	Unspecified	0	109	1	587992
	SagImp_600	705	6.6	0.9	0	PVHO010003789.1	50282	50387	-97506	C	Platy-1-9	Unspecified	0	109	3	588475
	SagImp_601	682	7.5	0.9	0	PVHO010003789.1	55298	55403	-92490	C	Platy-1-9	Unspecified	0	109	3	588478
	SagImp_602	725	6.6	0.9	0	PVHO010003805.1	113780	113885	-33825	C	Platy-1-9	Unspecified	0	109	3	589670
	SagImp_603	673	8.4	0.9	0	PVHO010003815.1	139000	139106	-8465	C	Platy-1-9	Unspecified	0	109	2	590804
	SagImp_604	745	7.5	0.9	0	PVHO010003820.1	91260	91366	-56185	C	Platy-1-9	Unspecified	0	109	2	591695
	SagImp_605	689	6.5	0.9	0	PVHO010003820.1	112682	112788	-34763	C	Platy-1-9	Unspecified	0	109	2	591738
	SagImp_606	690	8.4	0.9	0	PVHO010003825.1	52456	52562	-94701	C	Platy-1-9	Unspecified	0	109	2	592270
	SagImp_607	683	6.5	0.9	0	PVHO010003854.1	103343	103449	-43261	C	Platy-1-9	Unspecified	0	109	2	595306
	SagImp_608	647	9.3	0.9	0	PVHO010003865.1	84251	84357	-62215	C	Platy-1-9	Unspecified	0	109	2	596925
	SagImp_609	705	6.6	0.9	0	PVHO010003875.1	452	557	-145742	C	Platy-1-9	Unspecified	0	109	3	597725
	SagImp_610	673	9.3	0.9	0	PVHO010003895.1	25566	25673	-120379	C	Platy-1-9	Unspecified	0	109	1	598982
	SagImp_611	734	7.5	0.9	0	PVHO010003903.1	136013	136119	-9732	C	Platy-1-9	Unspecified	0	109	2	599998
	SagImp_612	728	7.5	0.9	0	PVHO010003914.1	8640	8745	-136716	C	Platy-1-9	Unspecified	0	109	3	601126
	SagImp_613	648	9.3	0.9	0	PVHO010003924.1	3981	4087	-141204	C	Platy-1-9	Unspecified	0	109	2	601855
	SagImp_614	697	8.7	1	0	PVHO010003936.1	95571	95674	-49299	C	Platy-1-9	Unspecified	0	109	5	603288
	SagImp_615	700	8.4	0.9	0	PVHO010003942.1	37736	37842	-106802	C	Platy-1-9	Unspecified	0	109	2	604241
	SagImp_616	722	8.3	0.9	0	PVHO010003953.1	115118	115225	-29584	C	Platy-1-9	Unspecified	0	109	1	606109
	SagImp_617	731	7.4	0.9	0	PVHO010003967.1	117747	117854	-26614	C	Platy-1-9	Unspecified	0	109	1	607748
	SagImp_618	709	8.4	0.9	0	PVHO010003971.1	114927	115033	-29187	C	Platy-1-9	Unspecified	0	109	2	608041
	SagImp_619	713	8.4	0.9	0	PVHO010003985.1	112693	112799	-31075	C	Platy-1-9	Unspecified	0	109	2	609130
	SagImp_620	729	6.5	0.9	0	PVHO010003992.1	40441	40547	-103341	C	Platy-1-9	Unspecified	0	109	2	609722
	SagImp_621	720	7.5	0.9	0	PVHO010004011.1	50083	50189	-93302	C	Platy-1-9	Unspecified	0	109	2	611741
	SagImp_622	670	9.3	0.9	0	PVHO010004016.1	40090	40197	-103195	C	Platy-1-9	Unspecified	0	109	1	612176
	SagImp_623	740	6.5	0.9	0	PVHO010004021.1	26770	26876	-116483	C	Platy-1-9	Unspecified	0	109	2	612567
	SagImp_624	705	8.3	0	0	PVHO010004025.1	98429	98536	-44626	C	Platy-1-9	Unspecified	0	109	2	613271
	SagImp_625	704	7.5	0.9	0	PVHO010004029.1	87050	87156	-55937	C	Platy-1-9	Unspecified	0	109	2	613813
	SagImp_626	673	7.5	0.9	0	PVHO010004032.1	68346	68452	-74677	C	Platy-1-9	Unspecified	0	109	2	614119
	SagImp_627	729	6.5	0.9	0	PVHO010004048.1	125143	125250	-17320	C	Platy-1-9	Unspecified	0	109	1	615217
	SagImp_628	721	8.3	0.9	0	PVHO010004054.1	91203	91310	-51165	C	Platy-1-9	Unspecified	0	109	1	615957
	SagImp_629	705	7.5	0.9	0	PVHO010004054.1	92942	93047	-49428	C	Platy-1-9	Unspecified	0	109	3	615958
	SagImp_630	670	8.4	0.9	0	PVHO010004055.1	51724	51830	-90819	C	Platy-1-9	Unspecified	0	109	2	615994
	SagImp_631	683	6.5	0.9	0	PVHO010004064.1	81613	81719	-60573	C	Platy-1-9	Unspecified	0	109	2	617363
	SagImp_632	709	9.3	0.9	0	PVHO010004112.1	137456	137562	-3943	C	Platy-1-9	Unspecified	0	109	2	622480
	SagImp_633	696	8.4	0.9	0	PVHO010004116.1	43202	43308	-97879	C	Platy-1-9	Unspecified	0	109	2	622972
	SagImp_634	649	9.3	0.9	0	PVHO010004132.1	15834	15940	-125184	C	Platy-1-9	Unspecified	0	109	2	625535
	SagImp_635	672	7.5	0.9	0	PVHO010004137.1	81496	81601	-59375	C	Platy-1-9	Unspecified	0	109	3	626139
	SagImp_636	665	7.6	0.9	0	PVHO010004150.1	97779	97883	-43139	C	Platy-1-9	Unspecified	0	109	4	627406
	SagImp_637	697	7.5	0.9	0	PVHO010004151.1	78580	78686	-62271	C	Platy-1-9	Unspecified	0	109	2	627454
	SagImp_638	740	6.5	0.9	0	PVHO010004164.1	93943	94049	-46913	C	Platy-1-9	Unspecified	0	109	2	628781
	SagImp_639	710	8.4	0.9	0	PVHO010004164.1	133560	133666	-7296	C	Platy-1-9	Unspecified	0	109	2	628899
	SagImp_640	717	7.5	0.9	0	PVHO010004187.1	39820	39926	-100458	C	Platy-1-9	Unspecified	0	109	2	630948
	SagImp_641	667	8.5	0.9	0	PVHO010004211.1	31648	31753	-107953	C	Platy-1-9	Unspecified	0	109	3	633752
	SagImp_642	704	8.4	0.9	0	PVHO010004217.1	116137	116243	-23488	C	Platy-1-9	Unspecified	0	109	2	634447
	SagImp_643	693	8.5	0.9	0	PVHO010004223.1	126299	126404	-13025	C	Platy-1-9	Unspecified	0	109	3	634998
	SagImp_644	667	7.5	0.9	0	PVHO010004229.1	122193	122299	-17136	C	Platy-1-9	Unspecified	0	109	2	635553
	SagImp_645	706	7.5	0.9	0	PVHO010004234.1	119988	120094	-19316	C	Platy-1-9	Unspecified	0	109	2	635820
	SagImp_646	699	7.5	0.9	0	PVHO010004235.1	73862	73968	-65381	C	Platy-1-9	Unspecified	0	109	2	635880
	SagImp_647	670	7.5	0.9	3.7	PVHO010004238.1	46850	46960	-92179	C	Platy-1-9	Unspecified	0	109	2	636199
	SagImp_648	695	9.3	0.9	0	PVHO010004249.1	50659	50766	-88106	C	Platy-1-9	Unspecified	0	109	1	637185
	SagImp_649	689	6.5	0.9	0	PVHO010004262.1	109407	109513	-29324	C	Platy-1-9	Unspecified	0	109	2	638939
	SagImp_650	695	9.3	0.9	0	PVHO010004272.1	58271	58378	-80229	C	Platy-1-9	Unspecified	0	109	1	639661
	SagImp_651	710	8.3	0.9	0	PVHO010004272.1	103491	103598	-35009	C	Platy-1-9	Unspecified	0	109	1	639678
	SagImp_652	706	7.5	0.9	0	PVHO010004273.1	56810	56916	-81775	C	Platy-1-9	Unspecified	0	109	2	639703
	SagImp_653	728	7.5	0.9	0	PVHO010004285.1	125800	125906	-12020	C	Platy-1-9	Unspecified	0	109	2	640892
	SagImp_654	673	8.5	0.9	0	PVHO010004306.1	50190	50295	-88019	C	Platy-1-9	Unspecified	0	109	3	642485
	SagImp_655	738	7.5	0.9	0	PVHO010004312.1	28641	28747	-109416	C	Platy-1-9	Unspecified	0	109	2	643290
	SagImp_656	673	7.5	0.9	0	PVHO010004312.1	51428	51534	-86629	C	Platy-1-9	Unspecified	0	109	2	643310
	SagImp_657	753	7.4	0.9	0	PVHO010004314.1	4018	4125	-134417	C	Platy-1-9	Unspecified	0	109	1	643596
	SagImp_658	733	6.5	0.9	0	PVHO010004315.1	95914	96020	-41953	C	Platy-1-9	Unspecified	0	109	2	643875
	SagImp_659	650	9.3	0.9	1.8	PVHO010004326.1	69950	70059	-67634	C	Platy-1-9	Unspecified	0	109	1	644947
	SagImp_660	682	9.3	0.9	0	PVHO010004333.1	122972	123078	-14479	C	Platy-1-9	Unspecified	0	109	2	645489
	SagImp_661	736	6.5	0.9	0	PVHO010004354.1	96305	96412	-40937	C	Platy-1-9	Unspecified	0	109	1	648055
	SagImp_662	666	7.5	0.9	0	PVHO010004374.1	101189	101294	-35925	C	Platy-1-9	Unspecified	0	109	3	649541
	SagImp_663	659	9.3	0.9	3.7	PVHO010004384.1	20596	20707	-116277	C	Platy-1-9	Unspecified	0	109	1	650695
	SagImp_664	706	7.5	0.9	0	PVHO010004399.1	35514	35620	-101173	C	Platy-1-9	Unspecified	0	109	2	652378
	SagImp_665	697	9.3	0.9	0	PVHO010004402.1	39379	39486	-97164	C	Platy-1-9	Unspecified	0	109	1	652516
	SagImp_666	689	7.5	0.9	0	PVHO010004403.1	100329	100435	-36346	C	Platy-1-9	Unspecified	0	109	2	652581
	SagImp_667	673	8.4	0.9	0	PVHO010004405.1	53970	54076	-82699	C	Platy-1-9	Unspecified	0	109	2	652766
	SagImp_668	720	7.5	0.9	0	PVHO010004406.1	33751	33857	-103015	C	Platy-1-9	Unspecified	0	109	2	653005
	SagImp_669	689	6.5	0.9	0	PVHO010004415.1	71192	71298	-65230	C	Platy-1-9	Unspecified	0	109	2	653806
	SagImp_670	689	6.5	0.9	0	PVHO010004415.1	108975	109081	-27447	C	Platy-1-9	Unspecified	0	109	2	653856
	SagImp_671	723	7.5	0.9	0	PVHO010004430.1	108232	108338	-27997	C	Platy-1-9	Unspecified	0	109	2	655320
	SagImp_672	682	8.4	0.9	0	PVHO010004432.1	37679	37785	-98400	C	Platy-1-9	Unspecified	0	109	2	655569
	SagImp_673	723	8.4	0.9	0	PVHO010004432.1	132302	132408	-3777	C	Platy-1-9	Unspecified	0	109	2	655627
	SagImp_674	713	7.5	0.9	0	PVHO010004433.1	122011	122116	-14030	C	Platy-1-9	Unspecified	0	109	3	655880
	SagImp_675	687	8.4	0.9	0	PVHO010004435.1	35199	35305	-100923	C	Platy-1-9	Unspecified	0	109	2	656018
	SagImp_676	699	7.5	0.9	0	PVHO010004437.1	28649	28755	-107330	C	Platy-1-9	Unspecified	0	109	2	656133
	SagImp_677	736	6.8	4.8	0	PVHO010004439.1	113315	113417	-22577	C	Platy-1-9	Unspecified	0	109	2	656501
	SagImp_678	709	8.4	0.9	0	PVHO010004471.1	19201	19307	-116250	C	Platy-1-9	Unspecified	0	109	2	659609
	SagImp_679	628	10.3	0.9	0	PVHO010004515.1	29463	29569	-105241	C	Platy-1-9	Unspecified	0	109	2	663811
	SagImp_680	736	6.5	0.9	0	PVHO010004517.1	100940	101047	-33714	C	Platy-1-9	Unspecified	0	109	1	664203
	SagImp_681	738	7.5	0.9	0	PVHO010004525.1	112443	112549	-22137	C	Platy-1-9	Unspecified	0	109	2	665462
	SagImp_682	656	11.2	0.9	0	PVHO010004554.1	57172	57278	-76927	C	Platy-1-9	Unspecified	0	109	2	668993
	SagImp_683	681	9.3	0.9	0	PVHO010004566.1	128627	128734	-5327	C	Platy-1-9	Unspecified	0	109	1	669583
	SagImp_684	715	7.5	0.9	0	PVHO010004573.1	35534	35639	-98352	C	Platy-1-9	Unspecified	0	109	3	670125
	SagImp_685	724	7.5	0.9	0	PVHO010004573.1	103189	103295	-30696	C	Platy-1-9	Unspecified	0	109	2	670195
	SagImp_686	729	6.5	0.9	0	PVHO010004580.1	57948	58054	-75618	C	Platy-1-9	Unspecified	0	109	2	670820
	SagImp_687	636	7.5	1.9	0	PVHO010004605.1	14947	15052	-118558	C	Platy-1-9	Unspecified	0	109	2	673348
	SagImp_688	719	6.5	0.9	0	PVHO010004608.1	123053	123160	-10243	C	Platy-1-9	Unspecified	0	109	1	673564
	SagImp_689	652	9.3	0.9	0	PVHO010004610.1	111448	111554	-21906	C	Platy-1-9	Unspecified	0	109	2	673657
	SagImp_690	743	7.4	0.9	0	PVHO010004624.1	50645	50752	-82498	C	Platy-1-9	Unspecified	0	109	1	675192
	SagImp_691	706	7.5	0.9	0	PVHO010004653.1	25350	25456	-107243	C	Platy-1-9	Unspecified	0	109	2	678226
	SagImp_692	698	7.5	0.9	0	PVHO010004654.1	113438	113543	-19165	C	Platy-1-9	Unspecified	0	109	3	678314
	SagImp_693	643	8.4	0.9	0	PVHO010004674.1	9515	9621	-122759	C	Platy-1-9	Unspecified	0	109	2	680440
	SagImp_694	701	8.4	0.9	0	PVHO010004697.1	49437	49543	-82535	C	Platy-1-9	Unspecified	0	109	2	682069
	SagImp_695	708	8.3	0.9	0	PVHO010004699.1	19930	20037	-112219	C	Platy-1-9	Unspecified	0	109	1	682136
	SagImp_696	724	8.4	0.9	0	PVHO010004708.1	77081	77187	-54928	C	Platy-1-9	Unspecified	0	109	2	682903
	SagImp_697	697	6.6	0.9	0	PVHO010004714.1	117420	117525	-14396	C	Platy-1-9	Unspecified	0	109	3	683490
	SagImp_698	617	7.1	10.1	0	PVHO010004759.1	128895	128993	-2387	C	Platy-1-9	Unspecified	0	109	1	688349
	SagImp_699	642	10.2	0.9	0	PVHO010004762.1	57954	58061	-73199	C	Platy-1-9	Unspecified	0	109	1	688709
	SagImp_700	740	6.5	0.9	0	PVHO010004763.1	43385	43491	-87843	C	Platy-1-9	Unspecified	0	109	2	689039
	SagImp_701	682	9.4	0.9	0	PVHO010004763.1	120029	120134	-11200	C	Platy-1-9	Unspecified	0	109	3	689246
	SagImp_702	745	7.5	0.9	0	PVHO010004777.1	44312	44418	-86858	C	Platy-1-9	Unspecified	0	109	2	690775
	SagImp_703	745	7.5	0.9	0	PVHO010004777.1	68656	68762	-62514	C	Platy-1-9	Unspecified	0	109	2	690813
	SagImp_704	741	7.5	0.9	0	PVHO010004777.1	72844	72950	-58326	C	Platy-1-9	Unspecified	0	109	2	690830
	SagImp_705	682	6.6	0.9	0	PVHO010004778.1	58555	58660	-72413	C	Platy-1-9	Unspecified	0	109	3	690984
	SagImp_706	679	7.5	0.9	0	PVHO010004796.1	62199	62305	-68491	C	Platy-1-9	Unspecified	0	109	2	693066
	SagImp_707	723	7.5	0.9	0	PVHO010004796.1	117760	117866	-12930	C	Platy-1-9	Unspecified	0	109	2	693170
	SagImp_708	724	8.4	0.9	0	PVHO010004801.1	23961	24067	-106819	C	Platy-1-9	Unspecified	0	109	2	693794
	SagImp_709	667	7.5	0.9	0	PVHO010004804.1	113488	113594	-16796	C	Platy-1-9	Unspecified	0	109	2	694263
	SagImp_710	729	6.5	0.9	0	PVHO010004805.1	4286	4392	-126351	C	Platy-1-9	Unspecified	0	109	2	694270
	SagImp_711	653	10.2	0.9	0	PVHO010004819.1	6038	6145	-124252	C	Platy-1-9	Unspecified	0	109	1	695521
	SagImp_712	699	7.5	0.9	0	PVHO010004826.1	110277	110382	-20309	C	Platy-1-9	Unspecified	0	109	3	696223
	SagImp_713	752	6.5	0.9	0	PVHO010004849.1	88527	88633	-41287	C	Platy-1-9	Unspecified	0	109	2	698237
	SagImp_714	746	6.5	0.9	0	PVHO010004858.1	5979	6085	-123868	C	Platy-1-9	Unspecified	0	109	2	698671
	SagImp_715	717	8.3	0.9	0	PVHO010004860.1	31225	31332	-98445	C	Platy-1-9	Unspecified	0	109	1	698801
	SagImp_716	753	6.5	0.9	0	PVHO010004867.1	115009	115116	-14491	C	Platy-1-9	Unspecified	0	109	1	699357
	SagImp_717	658	7.5	0.9	0	PVHO010004869.1	124660	124766	-4822	C	Platy-1-9	Unspecified	0	109	2	699536
	SagImp_718	727	7.4	0.9	0	PVHO010004882.1	71042	71149	-58179	C	Platy-1-9	Unspecified	0	109	1	700600
	SagImp_719	696	6.5	0.9	0	PVHO010004887.1	47894	48001	-81276	C	Platy-1-9	Unspecified	0	109	1	700976
	SagImp_720	683	6.5	0.9	0	PVHO010004892.1	31840	31946	-97318	C	Platy-1-9	Unspecified	0	109	2	701303
	SagImp_721	707	9.3	0.9	0	PVHO010004896.1	19527	19634	-109427	C	Platy-1-9	Unspecified	0	109	1	702131
	SagImp_722	599	6.1	10.1	0	PVHO010004903.1	66758	66856	-62127	C	Platy-1-9	Unspecified	0	109	1	702570
	SagImp_723	698	9.3	0.9	0	PVHO010004930.1	38750	38856	-89409	C	Platy-1-9	Unspecified	0	109	2	705255
	SagImp_724	746	6.5	0.9	0	PVHO010004930.1	58754	58860	-69405	C	Platy-1-9	Unspecified	0	109	2	705280
	SagImp_725	677	7.5	0.9	0	PVHO010004967.1	46921	47027	-80999	C	Platy-1-9	Unspecified	0	109	2	709071
	SagImp_726	660	8.3	0.9	0	PVHO010004967.1	83544	83651	-44375	C	Platy-1-9	Unspecified	0	109	1	709143
	SagImp_727	674	7.4	0.9	0	PVHO010004975.1	24072	24179	-103576	C	Platy-1-9	Unspecified	0	109	1	710062
	SagImp_728	650	8.5	0.9	0	PVHO010004975.1	85198	85303	-42452	C	Platy-1-9	Unspecified	0	109	3	710076
	SagImp_729	680	6.6	0.9	0	PVHO010004978.1	25199	25304	-102431	C	Platy-1-9	Unspecified	0	109	3	710464
	SagImp_730	704	6.5	0.9	0	PVHO010004992.1	39475	39581	-88011	C	Platy-1-9	Unspecified	0	109	2	712074
	SagImp_731	689	7.5	0.9	0	PVHO010004995.1	1629	1735	-125772	C	Platy-1-9	Unspecified	0	109	2	712296
	SagImp_732	734	7.5	0.9	0	PVHO010005016.1	21401	21507	-105623	C	Platy-1-9	Unspecified	0	109	2	713955
	SagImp_733	655	8.4	0.9	0	PVHO010005031.1	126914	127020	-78	C	Platy-1-9	Unspecified	0	109	2	714813
	SagImp_734	656	10.4	0.9	0	PVHO010005039.1	88318	88423	-37973	C	Platy-1-9	Unspecified	0	109	3	715270
	SagImp_735	683	6.5	0.9	0	PVHO010005042.1	31574	31680	-95027	C	Platy-1-9	Unspecified	0	109	2	715683
	SagImp_736	713	8.3	0.9	0	PVHO010005049.1	28248	28355	-98584	C	Platy-1-9	Unspecified	0	109	1	716405
	SagImp_737	726	8.4	0.9	0	PVHO010005052.1	100299	100405	-26155	C	Platy-1-9	Unspecified	0	109	2	716696
	SagImp_738	710	7.4	0.9	0	PVHO010005063.1	101352	101459	-24819	C	Platy-1-9	Unspecified	0	109	1	717691
	SagImp_739	720	7.5	0.9	0	PVHO010005065.1	34844	34950	-91638	C	Platy-1-9	Unspecified	0	109	2	717830
	SagImp_740	668	9.3	0.9	0	PVHO010005076.1	54118	54225	-70866	C	Platy-1-9	Unspecified	0	109	1	719209
	SagImp_741	713	8.4	0.9	0	PVHO010005099.1	95855	95961	-29913	C	Platy-1-9	Unspecified	0	109	2	721617
	SagImp_742	725	6.5	0.9	0	PVHO010005108.1	47486	47592	-78166	C	Platy-1-9	Unspecified	0	109	2	722681
	SagImp_743	689	6.5	0.9	0	PVHO010005114.1	80503	80610	-45162	C	Platy-1-9	Unspecified	0	109	1	723092
	SagImp_744	657	8.4	0.9	0	PVHO010005119.1	96008	96114	-29440	C	Platy-1-9	Unspecified	0	109	2	723836
	SagImp_745	741	8.4	0.9	0	PVHO010005133.1	117993	118099	-7257	C	Platy-1-9	Unspecified	0	109	2	725318
	SagImp_746	679	7.5	0.9	0	PVHO010005144.1	104576	104682	-20562	C	Platy-1-9	Unspecified	0	109	2	725994
	SagImp_747	740	6.5	0.9	0	PVHO010005154.1	87068	87174	-38074	C	Platy-1-9	Unspecified	0	109	2	726873
	SagImp_748	683	6.5	0.9	0	PVHO010005159.1	50425	50531	-74700	C	Platy-1-9	Unspecified	0	109	2	727417
	SagImp_749	709	7.5	0.9	0	PVHO010005175.1	44330	44435	-80551	C	Platy-1-9	Unspecified	0	109	3	728626
	SagImp_750	722	8.4	0.9	0	PVHO010005196.1	21387	21493	-102901	C	Platy-1-9	Unspecified	0	109	2	730410
	SagImp_751	736	6.5	0.9	0	PVHO010005223.1	75679	75785	-48230	C	Platy-1-9	Unspecified	0	109	2	733620
	SagImp_752	628	8.4	0.9	6.5	PVHO010005225.1	29856	29969	-94338	C	Platy-1-9	Unspecified	0	109	2	733783
	SagImp_753	669	8.4	0.9	0	PVHO010005228.1	97573	97679	-26253	C	Platy-1-9	Unspecified	0	109	2	734031
	SagImp_754	689	6.5	0.9	0	PVHO010005230.1	9457	9563	-114410	C	Platy-1-9	Unspecified	0	109	2	734103
	SagImp_755	667	7.5	0.9	0	PVHO010005230.1	15477	15583	-108390	C	Platy-1-9	Unspecified	0	109	2	734115
	SagImp_756	677	7.5	0.9	0	PVHO010005247.1	40336	40442	-83262	C	Platy-1-9	Unspecified	0	109	2	735382
	SagImp_757	689	6.5	0.9	0	PVHO010005253.1	48570	48677	-74968	C	Platy-1-9	Unspecified	0	109	1	735752
	SagImp_758	679	7.5	0.9	0	PVHO010005254.1	88610	88716	-34770	C	Platy-1-9	Unspecified	0	109	2	735837
	SagImp_759	734	7.5	0.9	0	PVHO010005259.1	39948	40054	-83384	C	Platy-1-9	Unspecified	0	109	2	736028
	SagImp_760	669	8.4	0.9	0	PVHO010000006.1	717171	717277	-36304	C	Platy-1-8	Unspecified	0	109	2	2705
	SagImp_761	733	8.4	0.9	0	PVHO010000013.1	492171	492277	-182978	C	Platy-1-8	Unspecified	0	109	2	5631
	SagImp_762	746	7.5	0.9	0	PVHO010000015.1	272747	272853	-392495	C	Platy-1-8	Unspecified	0	109	2	6515
	SagImp_763	717	9.7	4.8	0	PVHO010000015.1	298254	298356	-366992	C	Platy-1-8	Unspecified	0	109	2	6523
	SagImp_764	721	8.4	0.9	0	PVHO010000019.1	410689	410795	-235043	C	Platy-1-8	Unspecified	0	109	2	7898
	SagImp_765	711	6.5	0.9	0	PVHO010000020.1	434508	434614	-190720	C	Platy-1-8	Unspecified	0	109	2	8343
	SagImp_766	731	8.4	0.9	0	PVHO010000021.1	38133	38239	-583589	C	Platy-1-8	Unspecified	0	109	2	8482
	SagImp_767	736	8.4	0.9	0	PVHO010000024.1	171838	171944	-437401	C	Platy-1-8	Unspecified	0	109	2	9277
	SagImp_768	702	8.3	0.9	0	PVHO010000029.1	173116	173223	-412370	C	Platy-1-8	Unspecified	0	109	1	10760
	SagImp_769	718	6.5	0.9	0	PVHO010000029.1	439807	439914	-145679	C	Platy-1-8	Unspecified	0	109	1	11099
	SagImp_770	756	6.5	0.9	0	PVHO010000029.1	524033	524139	-61454	C	Platy-1-8	Unspecified	0	109	2	11180
	SagImp_771	710	8.4	0.9	0	PVHO010000032.1	341810	341916	-236002	C	Platy-1-8	Unspecified	0	109	2	11782
	SagImp_772	711	9.3	0.9	0	PVHO010000034.1	231862	231968	-344943	C	Platy-1-8	Unspecified	0	109	2	12325
	SagImp_773	675	9.3	0.9	0	PVHO010000035.1	379117	379223	-191979	C	Platy-1-8	Unspecified	0	109	2	12532
	SagImp_774	723	10.2	0.9	0	PVHO010000041.1	230669	230776	-325636	C	Platy-1-8	Unspecified	0	109	1	14243
	SagImp_775	741	6.5	0.9	0	PVHO010000042.1	395479	395586	-159899	C	Platy-1-8	Unspecified	0	109	1	14711
	SagImp_776	683	8.7	4.8	0	PVHO010000043.1	208699	208802	-345462	C	Platy-1-8	Unspecified	0	109	1	15050
	SagImp_777	746	8.4	0.9	0	PVHO010000050.1	2700	2806	-544055	C	Platy-1-8	Unspecified	0	109	2	17209
	SagImp_778	751	7.4	0.9	0	PVHO010000057.1	450199	450306	-85030	C	Platy-1-8	Unspecified	0	109	1	19148
	SagImp_779	744	6.5	0.9	0	PVHO010000058.1	18313	18419	-516474	C	Platy-1-8	Unspecified	0	109	2	19194
	SagImp_780	630	5.6	1.1	0	PVHO010000062.1	240906	240995	-288655	C	Platy-1-8	Unspecified	0	109	19	19978
	SagImp_781	635	9.9	5	0	PVHO010000068.1	354398	354498	-161844	C	Platy-1-8	Unspecified	0	109	4	21940
	SagImp_782	754	6.5	0.9	0	PVHO010000071.1	105658	105764	-404571	C	Platy-1-8	Unspecified	0	109	2	23019
	SagImp_783	652	6	8	0	PVHO010000071.1	334897	334996	-175339	C	Platy-1-8	Unspecified	0	109	2	23332
	SagImp_784	794	3.9	4.8	0	PVHO010000073.1	396823	396925	-109123	C	Platy-1-8	Unspecified	0	109	2	23907
	SagImp_785	705	7.5	1.9	0	PVHO010000073.1	501712	501818	-4230	C	Platy-1-8	Unspecified	0	109	1	23958
	SagImp_786	637	13.1	0.9	0	PVHO010000075.1	288726	288832	-215293	C	Platy-1-8	Unspecified	0	109	2	24213
	SagImp_787	728	6.6	0.9	0	PVHO010000078.1	4270	4375	-495647	C	Platy-1-8	Unspecified	0	109	3	24713
	SagImp_788	758	6.5	0.9	0	PVHO010000078.1	79967	80074	-419948	C	Platy-1-8	Unspecified	0	109	1	24750
	SagImp_789	721	8.4	0.9	0	PVHO010000093.1	18959	19065	-469988	C	Platy-1-8	Unspecified	0	109	2	28673
	SagImp_790	680	9.4	0.9	0	PVHO010000098.1	72741	72846	-406813	C	Platy-1-8	Unspecified	0	109	3	29766
	SagImp_791	693	11.2	0.9	0	PVHO010000100.1	118736	118842	-361537	C	Platy-1-8	Unspecified	0	109	2	30160
	SagImp_792	705	7.5	0.9	0	PVHO010000105.1	202219	202325	-269868	C	Platy-1-8	Unspecified	0	109	2	31475
	SagImp_793	778	6.5	0.9	0	PVHO010000105.1	268979	269085	-203108	C	Platy-1-8	Unspecified	0	109	2	31523
	SagImp_794	590	6.5	4.3	0	PVHO010000106.1	465588	465679	-5707	C	Platy-1-8	Unspecified	0	109	14	32072
	SagImp_795	716	10.3	0.9	0	PVHO010000108.1	436827	436933	-33229	C	Platy-1-8	Unspecified	0	109	2	33255
	SagImp_796	707	9.4	0.9	0	PVHO010000109.1	107620	107725	-361063	C	Platy-1-8	Unspecified	0	109	3	33333
	SagImp_797	749	8.4	0.9	0	PVHO010000110.1	209327	209433	-257934	C	Platy-1-8	Unspecified	0	109	2	33614
	SagImp_798	275	5.3	2.6	0	PVHO010000112.1	268644	268681	-197464	C	Platy-1-8	Unspecified	0	109	71	34419
	SagImp_799	741	7.5	0.9	0	PVHO010000115.1	378602	378708	-86515	C	Platy-1-8	Unspecified	0	109	2	34938
	SagImp_800	735	6.6	0.9	0.9	PVHO010000116.1	247884	247990	-216545	C	Platy-1-8	Unspecified	0	109	3	35085
	SagImp_801	721	8.4	0.9	0	PVHO010000117.1	252793	252899	-210854	C	Platy-1-8	Unspecified	0	109	2	35249
	SagImp_802	749	7.4	0.9	0	PVHO010000121.1	19796	19903	-443297	C	Platy-1-8	Unspecified	0	109	1	35792
	SagImp_803	726	10.3	0.9	0	PVHO010000122.1	125527	125633	-337533	C	Platy-1-8	Unspecified	0	109	2	36259
	SagImp_804	680	7.5	0.9	0	PVHO010000122.1	429132	429238	-33928	C	Platy-1-8	Unspecified	0	109	2	36995
	SagImp_805	736	6.7	0.9	0	PVHO010000124.1	151949	152053	-310109	C	Platy-1-8	Unspecified	0	109	4	37412
	SagImp_806	734	9.3	0.9	0	PVHO010000125.1	331377	331484	-130242	C	Platy-1-8	Unspecified	0	109	1	37564
	SagImp_807	751	7.4	0.9	0	PVHO010000127.1	264564	264671	-193548	C	Platy-1-8	Unspecified	0	109	1	38200
	SagImp_808	744	6.5	0.9	0	PVHO010000127.1	446637	446743	-11476	C	Platy-1-8	Unspecified	0	109	2	38507
	SagImp_809	702	7.5	0.9	0	PVHO010000135.1	434842	434948	-14752	C	Platy-1-8	Unspecified	0	109	2	40266
	SagImp_810	734	9.3	0.9	0	PVHO010000140.1	16986	17093	-429220	C	Platy-1-8	Unspecified	0	109	1	41610
	SagImp_811	716	9.3	0.9	0	PVHO010000143.1	159787	159893	-284285	C	Platy-1-8	Unspecified	0	109	2	42418
	SagImp_812	730	7.4	0.9	0	PVHO010000148.1	350827	350934	-90136	C	Platy-1-8	Unspecified	0	109	1	44193
	SagImp_813	719	8.3	0.9	0	PVHO010000157.1	48827	48934	-388535	C	Platy-1-8	Unspecified	0	109	1	47441
	SagImp_814	706	8.6	0.9	0	PVHO010000160.1	367037	367141	-66942	C	Platy-1-8	Unspecified	0	109	4	48661
	SagImp_815	711	6.5	0.9	0	PVHO010000161.1	11618	11724	-422055	C	Platy-1-8	Unspecified	0	109	2	48713
	SagImp_816	756	6.5	0.9	0	PVHO010000161.1	152252	152358	-281421	C	Platy-1-8	Unspecified	0	109	2	48790
	SagImp_817	774	6.5	0.9	0	PVHO010000162.1	96681	96788	-335899	C	Platy-1-8	Unspecified	0	109	1	49176
	SagImp_818	751	8.4	0.9	0	PVHO010000162.1	107565	107671	-325016	C	Platy-1-8	Unspecified	0	109	2	49213
	SagImp_819	693	9.4	0.9	0	PVHO010000163.1	234738	234843	-197766	C	Platy-1-8	Unspecified	0	109	3	49705
	SagImp_820	753	7.4	0.9	0	PVHO010000165.1	43573	43680	-385983	C	Platy-1-8	Unspecified	0	109	1	50468
	SagImp_821	788	5.6	0.9	0	PVHO010000167.1	37688	37794	-389667	C	Platy-1-8	Unspecified	0	109	2	50756
	SagImp_822	675	8.5	0.9	0	PVHO010000167.1	123552	123657	-303804	C	Platy-1-8	Unspecified	0	109	3	50819
	SagImp_823	748	6.5	0.9	0	PVHO010000167.1	242556	242662	-184799	C	Platy-1-8	Unspecified	0	109	2	50941
	SagImp_824	724	8.4	0.9	0	PVHO010000168.1	408064	408170	-19242	C	Platy-1-8	Unspecified	0	109	2	51317
	SagImp_825	716	9.3	0.9	0	PVHO010000169.1	132285	132391	-294859	C	Platy-1-8	Unspecified	0	109	2	51416
	SagImp_826	698	7.8	4.8	0	PVHO010000172.1	387124	387226	-39204	C	Platy-1-8	Unspecified	0	109	2	52849
	SagImp_827	752	7.4	0.9	0	PVHO010000175.1	136408	136515	-287384	C	Platy-1-8	Unspecified	0	109	1	54264
	SagImp_828	654	10.3	0.9	0	PVHO010000179.1	310791	310897	-110953	C	Platy-1-8	Unspecified	0	109	2	55570
	SagImp_829	526	10.8	16.1	0	PVHO010000180.1	22638	22730	-399044	C	Platy-1-8	Unspecified	0	109	2	55887
	SagImp_830	751	7.5	0.9	0	PVHO010000184.1	190271	190377	-228793	C	Platy-1-8	Unspecified	0	109	2	57447
	SagImp_831	751	7.4	0.9	0	PVHO010000186.1	406482	406589	-12101	C	Platy-1-8	Unspecified	0	109	1	57976
	SagImp_832	739	9.4	0.9	0	PVHO010000187.1	550	655	-416748	C	Platy-1-8	Unspecified	0	109	3	57984
	SagImp_833	721	5.8	4.8	0	PVHO010000192.1	80929	81031	-334530	C	Platy-1-8	Unspecified	0	109	2	60112
	SagImp_834	662	13.1	0.9	0	PVHO010000192.1	130411	130517	-285044	C	Platy-1-8	Unspecified	0	109	2	60189
	SagImp_835	718	6.5	0.9	0	PVHO010000192.1	383239	383346	-32215	C	Platy-1-8	Unspecified	0	109	1	60510
	SagImp_836	719	7.5	0.9	0	PVHO010000200.1	90120	90226	-320998	C	Platy-1-8	Unspecified	0	109	2	61752
	SagImp_837	701	8.7	4.8	0	PVHO010000211.1	93440	93543	-309837	C	Platy-1-8	Unspecified	0	109	1	64332
	SagImp_838	622	7.8	1.1	0	PVHO010000211.1	336244	336333	-67047	C	Platy-1-8	Unspecified	0	109	19	64417
	SagImp_839	725	8.4	0.9	0	PVHO010000212.1	399217	399323	-7394	C	Platy-1-8	Unspecified	0	109	2	65311
	SagImp_840	735	8.4	0.9	0	PVHO010000216.1	88360	88466	-316633	C	Platy-1-8	Unspecified	0	109	2	66268
	SagImp_841	653	7.1	1	0	PVHO010000221.1	258325	258422	-143915	C	Platy-1-8	Unspecified	0	109	11	67822
	SagImp_842	651	11.2	0.9	0	PVHO010000226.1	205860	205966	-192604	C	Platy-1-8	Unspecified	0	109	2	69516
	SagImp_843	724	9.3	0.9	0	PVHO010000227.1	208313	208419	-189692	C	Platy-1-8	Unspecified	0	109	2	69789
	SagImp_844	704	8.4	0.9	0	PVHO010000229.1	69255	69361	-328331	C	Platy-1-8	Unspecified	0	109	2	70059
	SagImp_845	672	9.3	0.9	0	PVHO010000231.1	231085	231191	-166053	C	Platy-1-8	Unspecified	0	109	2	70763
	SagImp_846	709	8.4	0.9	0	PVHO010000243.1	376002	376108	-15202	C	Platy-1-8	Unspecified	0	109	2	74319
	SagImp_847	711	5.8	4.8	0	PVHO010000249.1	220089	220191	-167025	C	Platy-1-8	Unspecified	0	109	2	75517
	SagImp_848	682	8.4	0.9	0	PVHO010000259.1	225156	225262	-158212	C	Platy-1-8	Unspecified	0	109	2	78773
	SagImp_849	718	6.5	0.9	0	PVHO010000259.1	267959	268066	-115408	C	Platy-1-8	Unspecified	0	109	1	78820
	SagImp_850	708	8.3	0.9	0	PVHO010000262.1	201420	201527	-180229	C	Platy-1-8	Unspecified	0	109	1	79747
	SagImp_851	729	8.3	0.9	0	PVHO010000267.1	360578	360685	-19749	C	Platy-1-8	Unspecified	0	109	1	81791
	SagImp_852	751	6.5	0.9	0	PVHO010000268.1	300190	300296	-79793	C	Platy-1-8	Unspecified	0	109	2	81904
	SagImp_853	693	7.5	0.9	0	PVHO010000269.1	90797	90903	-288735	C	Platy-1-8	Unspecified	0	109	2	82109
	SagImp_854	697	8.4	0.9	0	PVHO010000269.1	345671	345777	-33861	C	Platy-1-8	Unspecified	0	109	2	82365
	SagImp_855	744	3.9	4.8	0	PVHO010000274.1	176488	176591	-201376	C	Platy-1-8	Unspecified	0	109	1	83389
	SagImp_856	705	8.5	0.9	0	PVHO010000275.1	87899	88004	-289715	C	Platy-1-8	Unspecified	0	109	3	83581
	SagImp_857	758	6.5	0.9	0	PVHO010000276.1	86014	86121	-291727	C	Platy-1-8	Unspecified	0	109	1	83690
	SagImp_858	765	6.5	0.9	0	PVHO010000277.1	145733	145839	-231282	C	Platy-1-8	Unspecified	0	109	2	83944
	SagImp_859	744	7.5	0.9	0	PVHO010000278.1	80076	80182	-297068	C	Platy-1-8	Unspecified	0	109	2	84224
	SagImp_860	709	11.2	0.9	0	PVHO010000282.1	56706	56812	-319032	C	Platy-1-8	Unspecified	0	109	2	86957
	SagImp_861	751	6.5	0.9	0	PVHO010000287.1	135806	135913	-238413	C	Platy-1-8	Unspecified	0	109	1	88456
	SagImp_862	707	9.3	0.9	0	PVHO010000291.1	114681	114788	-258412	C	Platy-1-8	Unspecified	0	109	1	89400
	SagImp_863	725	6.5	0.9	0	PVHO010000292.1	107642	107748	-263995	C	Platy-1-8	Unspecified	0	109	2	89510
	SagImp_864	744	7.5	0.9	0	PVHO010000301.1	102084	102190	-265879	C	Platy-1-8	Unspecified	0	109	2	92260
	SagImp_865	749	9.3	0.9	0	PVHO010000302.1	42636	42742	-325205	C	Platy-1-8	Unspecified	0	109	2	92507
	SagImp_866	728	9.3	0.9	0	PVHO010000305.1	45941	46047	-320274	C	Platy-1-8	Unspecified	0	109	2	93274
	SagImp_867	725	8.4	0.9	0	PVHO010000310.1	26941	27047	-338296	C	Platy-1-8	Unspecified	0	109	2	94295
	SagImp_868	715	7.6	0.9	0	PVHO010000317.1	137252	137356	-220754	C	Platy-1-8	Unspecified	0	109	4	95582
	SagImp_869	728	8.3	0.9	0	PVHO010000321.1	100513	100620	-262787	C	Platy-1-8	Unspecified	0	109	1	96718
	SagImp_870	662	10.3	0.9	0	PVHO010000323.1	94372	94478	-266926	C	Platy-1-8	Unspecified	0	109	2	96968
	SagImp_871	552	2.8	6.9	0	PVHO010000323.1	191416	191487	-169917	C	Platy-1-8	Unspecified	0	109	33	97084
	SagImp_872	670	8.5	0.9	0	PVHO010000325.1	309694	309799	-50722	C	Platy-1-8	Unspecified	0	109	3	97549
	SagImp_873	725	6.8	4.8	0	PVHO010000326.1	306276	306378	-54599	C	Platy-1-8	Unspecified	0	109	2	97749
	SagImp_874	724	4.8	4.8	0	PVHO010000329.1	136280	136383	-223907	C	Platy-1-8	Unspecified	0	109	1	98351
	SagImp_875	744	7.5	0.9	0	PVHO010000329.1	185212	185318	-174972	C	Platy-1-8	Unspecified	0	109	2	98412
	SagImp_876	685	6.4	1.1	0	PVHO010000331.1	106090	106183	-254470	C	Platy-1-8	Unspecified	0	109	15	98749
	SagImp_877	733	6.5	0.9	0	PVHO010000336.1	148746	148852	-209663	C	Platy-1-8	Unspecified	0	109	2	99747
	SagImp_878	702	7.8	4.8	0	PVHO010000339.1	310466	310568	-47071	C	Platy-1-8	Unspecified	0	109	2	100812
	SagImp_879	778	6.5	0.9	0	PVHO010000343.1	157439	157545	-199392	C	Platy-1-8	Unspecified	0	109	2	101641
	SagImp_880	778	6.5	0.9	0	PVHO010000343.1	163480	163586	-193351	C	Platy-1-8	Unspecified	0	109	2	101646
	SagImp_881	689	9.3	0.9	0	PVHO010000348.1	79353	79460	-276927	C	Platy-1-8	Unspecified	0	109	1	102727
	SagImp_882	683	7.5	0.9	0	PVHO010000351.1	23339	23445	-332069	C	Platy-1-8	Unspecified	0	109	2	103671
	SagImp_883	664	9.4	0.9	0	PVHO010000351.1	260450	260555	-94959	C	Platy-1-8	Unspecified	0	109	3	103745
	SagImp_884	701	7.1	1	0	PVHO010000352.1	50142	50239	-305155	C	Platy-1-8	Unspecified	0	109	11	103893
	SagImp_885	675	9.3	0.9	0	PVHO010000354.1	144466	144572	-210169	C	Platy-1-8	Unspecified	0	109	2	104840
	SagImp_886	761	6.5	0.9	0	PVHO010000357.1	134692	134799	-219211	C	Platy-1-8	Unspecified	0	109	1	106012
	SagImp_887	749	8.4	0.9	0	PVHO010000363.1	310563	310669	-42814	C	Platy-1-8	Unspecified	0	109	2	107650
	SagImp_888	746	8.4	0.9	0	PVHO010000367.1	325722	325828	-25761	C	Platy-1-8	Unspecified	0	109	2	108301
	SagImp_889	724	8.4	0.9	0	PVHO010000378.1	139672	139778	-209764	C	Platy-1-8	Unspecified	0	109	2	110485
	SagImp_890	725	8.4	0.9	0	PVHO010000379.1	160016	160122	-188329	C	Platy-1-8	Unspecified	0	109	2	110767
	SagImp_891	713	8.7	4.8	0	PVHO010000384.1	276823	276925	-69791	C	Platy-1-8	Unspecified	0	109	2	111675
	SagImp_892	729	9.3	0.9	0	PVHO010000386.1	263600	263706	-81533	C	Platy-1-8	Unspecified	0	109	2	112424
	SagImp_893	680	10.2	0.9	0	PVHO010000390.1	215298	215405	-129460	C	Platy-1-8	Unspecified	0	109	1	113160
	SagImp_894	772	5.6	0.9	0	PVHO010000392.1	257004	257110	-87423	C	Platy-1-8	Unspecified	0	109	2	113413
	SagImp_895	690	8.5	0.9	0	PVHO010000393.1	87775	87880	-256611	C	Platy-1-8	Unspecified	0	109	3	113464
	SagImp_896	734	6.5	0.9	0	PVHO010000395.1	54929	55035	-289192	C	Platy-1-8	Unspecified	0	109	2	113666
	SagImp_897	721	8.4	0.9	0	PVHO010000397.1	217422	217528	-126420	C	Platy-1-8	Unspecified	0	109	2	113966
	SagImp_898	660	7.8	4.8	0	PVHO010000400.1	308033	308135	-34479	C	Platy-1-8	Unspecified	0	109	2	114680
	SagImp_899	767	6.5	0.9	0	PVHO010000402.1	271255	271361	-70975	C	Platy-1-8	Unspecified	0	109	2	114961
	SagImp_900	739	8.4	0.9	0	PVHO010000402.1	288938	289044	-53292	C	Platy-1-8	Unspecified	0	109	2	114970
	SagImp_901	789	4.8	4.8	0	PVHO010000403.1	124612	124714	-217445	C	Platy-1-8	Unspecified	0	109	2	115161
	SagImp_902	684	7.8	4.8	0	PVHO010000404.1	69129	69231	-272377	C	Platy-1-8	Unspecified	0	109	2	115617
	SagImp_903	774	6.5	0.9	0	PVHO010000408.1	62031	62138	-278210	C	Platy-1-8	Unspecified	0	109	1	116288
	SagImp_904	727	10.3	0.9	0	PVHO010000408.1	168204	168310	-172038	C	Platy-1-8	Unspecified	0	109	2	116408
	SagImp_905	707	8.4	0.9	0	PVHO010000410.1	114747	114853	-225257	C	Platy-1-8	Unspecified	0	109	2	116851
	SagImp_906	734	6.5	0.9	0	PVHO010000410.1	211626	211732	-128378	C	Platy-1-8	Unspecified	0	109	2	116878
	SagImp_907	718	9.3	0.9	0	PVHO010000410.1	326866	326973	-13137	C	Platy-1-8	Unspecified	0	109	1	116910
	SagImp_908	709	6.8	4.8	0	PVHO010000413.1	288070	288172	-51536	C	Platy-1-8	Unspecified	0	109	2	117448
	SagImp_909	689	8.4	0.9	0	PVHO010000414.1	5328	5434	-334097	C	Platy-1-8	Unspecified	0	109	2	117498
	SagImp_910	744	8.4	0.9	0	PVHO010000425.1	194251	194357	-142014	C	Platy-1-8	Unspecified	0	109	2	119720
	SagImp_911	721	8.4	0.9	0	PVHO010000426.1	90690	90796	-244631	C	Platy-1-8	Unspecified	0	109	2	119856
	SagImp_912	743	8.3	0.9	0	PVHO010000427.1	78993	79100	-256496	C	Platy-1-8	Unspecified	0	109	1	120000
	SagImp_913	726	7.5	0.9	0	PVHO010000435.1	36188	36294	-297186	C	Platy-1-8	Unspecified	0	109	2	122063
	SagImp_914	721	8.4	0.9	0	PVHO010000435.1	255655	255761	-77719	C	Platy-1-8	Unspecified	0	109	2	122168
	SagImp_915	695	9.5	0.9	0	PVHO010000436.1	32869	32973	-300661	C	Platy-1-8	Unspecified	0	109	4	122226
	SagImp_916	733	6.9	4.9	0	PVHO010000438.1	138737	138838	-194325	C	Platy-1-8	Unspecified	0	109	3	122663
	SagImp_917	721	8.4	0.9	0	PVHO010000442.1	244542	244648	-87794	C	Platy-1-8	Unspecified	0	109	2	123955
	SagImp_918	720	8.4	0.9	0	PVHO010000447.1	13935	14041	-317520	C	Platy-1-8	Unspecified	0	109	2	124555
	SagImp_919	734	7.5	0.9	0	PVHO010000451.1	326041	326147	-4178	C	Platy-1-8	Unspecified	0	109	2	125933
	SagImp_920	734	8.4	0.9	0	PVHO010000455.1	250143	250249	-79379	C	Platy-1-8	Unspecified	0	109	2	127068
	SagImp_921	722	7.6	0.9	0	PVHO010000456.1	142731	142835	-186613	C	Platy-1-8	Unspecified	0	109	4	127145
	SagImp_922	592	3.8	1.2	0	PVHO010000460.1	208880	208959	-119974	C	Platy-1-8	Unspecified	0	109	29	128147
	SagImp_923	674	10.6	4.8	0	PVHO010000463.1	211221	211324	-116667	C	Platy-1-8	Unspecified	0	109	1	128779
	SagImp_924	745	6.5	0.9	0	PVHO010000469.1	146807	146913	-180497	C	Platy-1-8	Unspecified	0	109	2	129557
	SagImp_925	735	8.4	0.9	0	PVHO010000471.1	66569	66675	-261031	C	Platy-1-8	Unspecified	0	109	2	129958
	SagImp_926	696	8.4	0.9	0	PVHO010000477.1	248973	249079	-77168	C	Platy-1-8	Unspecified	0	109	2	131968
	SagImp_927	767	6.5	0.9	0	PVHO010000486.1	231917	232023	-92459	C	Platy-1-8	Unspecified	0	109	2	134297
	SagImp_928	704	6.6	0.9	0	PVHO010000491.1	124453	124558	-198060	C	Platy-1-8	Unspecified	0	109	3	135090
	SagImp_929	704	9.3	0.9	0	PVHO010000493.1	239618	239724	-82889	C	Platy-1-8	Unspecified	0	109	2	135528
	SagImp_930	702	7.5	0.9	0	PVHO010000496.1	300984	301090	-21101	C	Platy-1-8	Unspecified	0	109	2	135996
	SagImp_931	732	9.3	0.9	0	PVHO010000497.1	92207	92314	-229055	C	Platy-1-8	Unspecified	0	109	1	136142
	SagImp_932	702	8.7	4.8	0	PVHO010000499.1	41517	41619	-279180	C	Platy-1-8	Unspecified	0	109	2	136605
	SagImp_933	800	3.9	4.8	0	PVHO010000499.1	55523	55626	-265173	C	Platy-1-8	Unspecified	0	109	1	136613
	SagImp_934	709	7.4	0.9	0	PVHO010000500.1	22849	22956	-296950	C	Platy-1-8	Unspecified	0	109	1	136823
	SagImp_935	681	8.2	1	0	PVHO010000503.1	234256	234353	-84303	C	Platy-1-8	Unspecified	0	109	11	137465
	SagImp_936	749	9.3	0.9	0	PVHO010000504.1	211847	211953	-107362	C	Platy-1-8	Unspecified	0	109	2	137596
	SagImp_937	732	9.3	0.9	0	PVHO010000507.1	215793	215900	-102818	C	Platy-1-8	Unspecified	0	109	1	138041
	SagImp_938	721	8.4	0.9	0	PVHO010000508.1	48672	48778	-269362	C	Platy-1-8	Unspecified	0	109	2	138092
	SagImp_939	716	9.3	0.9	0	PVHO010000514.1	235829	235936	-81164	C	Platy-1-8	Unspecified	0	109	1	139318
	SagImp_940	709	7.4	0.9	0	PVHO010000517.1	198054	198161	-118725	C	Platy-1-8	Unspecified	0	109	1	139867
	SagImp_941	753	5.8	4.8	0	PVHO010000519.1	156644	156746	-159457	C	Platy-1-8	Unspecified	0	109	2	140328
	SagImp_942	722	7.5	0.9	0	PVHO010000521.1	163552	163658	-152397	C	Platy-1-8	Unspecified	0	109	2	140538
	SagImp_943	721	8.4	0.9	0	PVHO010000538.1	107457	107563	-204788	C	Platy-1-8	Unspecified	0	109	2	142720
	SagImp_944	746	7.4	0.9	0	PVHO010000541.1	191249	191356	-120740	C	Platy-1-8	Unspecified	0	109	1	143143
	SagImp_945	725	8.3	0.9	0	PVHO010000548.1	167164	167271	-144049	C	Platy-1-8	Unspecified	0	109	1	144185
	SagImp_946	692	8.3	0.9	0	PVHO010000555.1	120125	120232	-189541	C	Platy-1-8	Unspecified	0	109	1	145633
	SagImp_947	729	8.3	0.9	0	PVHO010000560.1	274285	274392	-34973	C	Platy-1-8	Unspecified	0	109	1	146597
	SagImp_948	704	7.5	0.9	0	PVHO010000570.1	28451	28557	-277852	C	Platy-1-8	Unspecified	0	109	2	148903
	SagImp_949	707	9.4	0.9	0	PVHO010000570.1	279519	279624	-26785	C	Platy-1-8	Unspecified	0	109	3	149097
	SagImp_950	712	6.5	0.9	0	PVHO010000572.1	271273	271379	-34474	C	Platy-1-8	Unspecified	0	109	2	149560
	SagImp_951	655	8.8	4.9	0	PVHO010000578.1	93425	93526	-211025	C	Platy-1-8	Unspecified	0	109	3	150907
	SagImp_952	678	8.7	4.8	0	PVHO010000591.1	46480	46582	-255792	C	Platy-1-8	Unspecified	0	109	2	153769
	SagImp_953	641	8.5	0.9	7.4	PVHO010000596.1	96651	96765	-204631	C	Platy-1-8	Unspecified	0	109	2	154490
	SagImp_954	714	8.4	0.9	0	PVHO010000600.1	178669	178775	-121455	C	Platy-1-8	Unspecified	0	109	2	155283
	SagImp_955	685	8.3	0.9	0	PVHO010000601.1	126733	126840	-173824	C	Platy-1-8	Unspecified	0	109	1	155395
	SagImp_956	726	7.5	0.9	0	PVHO010000620.1	15864	15970	-281565	C	Platy-1-8	Unspecified	0	109	2	159861
	SagImp_957	725	7.5	0.9	0	PVHO010000620.1	294740	294846	-2689	C	Platy-1-8	Unspecified	0	109	2	159924
	SagImp_958	677	9.3	0.9	2.8	PVHO010000627.1	87147	87257	-209713	C	Platy-1-8	Unspecified	0	109	1	161821
	SagImp_959	702	7.5	0.9	0	PVHO010000628.1	258543	258649	-38267	C	Platy-1-8	Unspecified	0	109	2	161994
	SagImp_960	688	10.3	0.9	0	PVHO010000647.1	105387	105493	-188166	C	Platy-1-8	Unspecified	0	109	2	166157
	SagImp_961	721	8.4	0.9	0	PVHO010000648.1	165056	165162	-126566	C	Platy-1-8	Unspecified	0	109	2	166360
	SagImp_962	696	8.5	0.9	0	PVHO010000649.1	146595	146700	-146736	C	Platy-1-8	Unspecified	0	109	3	166482
	SagImp_963	743	6.6	0.9	0	PVHO010000649.1	171763	171868	-121568	C	Platy-1-8	Unspecified	0	109	3	166492
	SagImp_964	754	8.3	0.9	0	PVHO010000656.1	188196	188303	-102574	C	Platy-1-8	Unspecified	0	109	1	167671
	SagImp_965	749	7.5	0.9	0	PVHO010000656.1	228385	228490	-62387	C	Platy-1-8	Unspecified	0	109	3	167707
	SagImp_966	691	7.5	0.9	0	PVHO010000668.1	146319	146425	-143671	C	Platy-1-8	Unspecified	0	109	2	170879
	SagImp_967	697	8.4	0.9	0	PVHO010000669.1	127179	127285	-162622	C	Platy-1-8	Unspecified	0	109	2	170969
	SagImp_968	698	11.2	0.9	0	PVHO010000673.1	7092	7198	-282405	C	Platy-1-8	Unspecified	0	109	2	172037
	SagImp_969	740	8.7	4.8	0	PVHO010000674.1	256714	256816	-32971	C	Platy-1-8	Unspecified	0	109	2	172708
	SagImp_970	711	9.3	0.9	0	PVHO010000678.1	241323	241429	-47529	C	Platy-1-8	Unspecified	0	109	2	173212
	SagImp_971	720	8.4	0.9	0	PVHO010000680.1	284902	285008	-3525	C	Platy-1-8	Unspecified	0	109	2	173479
	SagImp_972	701	8.7	4.8	0	PVHO010000681.1	91445	91547	-197263	C	Platy-1-8	Unspecified	0	109	2	173507
	SagImp_973	718	8.4	0.9	0	PVHO010000684.1	156347	156453	-131312	C	Platy-1-8	Unspecified	0	109	2	173788
	SagImp_974	745	7.5	0.9	0	PVHO010000685.1	157105	157210	-130291	C	Platy-1-8	Unspecified	0	109	3	174151
	SagImp_975	712	7.6	0.9	0	PVHO010000694.1	124176	124280	-162037	C	Platy-1-8	Unspecified	0	109	4	175954
	SagImp_976	721	7.5	0.9	0	PVHO010000695.1	77629	77734	-208635	C	Platy-1-8	Unspecified	0	109	3	176039
	SagImp_977	701	8.3	0.9	0	PVHO010000699.1	235525	235632	-50308	C	Platy-1-8	Unspecified	0	109	1	176886
	SagImp_978	692	8.3	0.9	0	PVHO010000702.1	125256	125363	-159804	C	Platy-1-8	Unspecified	0	109	1	177234
	SagImp_979	767	7.5	0.9	0	PVHO010000707.1	193894	194000	-90577	C	Platy-1-8	Unspecified	0	109	2	178440
	SagImp_980	708	10.3	0.9	0	PVHO010000710.1	263778	263884	-20307	C	Platy-1-8	Unspecified	0	109	2	179134
	SagImp_981	690	10.5	0.9	0	PVHO010000714.1	167678	167782	-115793	C	Platy-1-8	Unspecified	0	109	4	179575
	SagImp_982	689	8.3	0.9	0	PVHO010000741.1	63957	64064	-215926	C	Platy-1-8	Unspecified	0	109	1	185038
	SagImp_983	725	7.5	0.9	0	PVHO010000742.1	5466	5572	-272550	C	Platy-1-8	Unspecified	0	109	2	185186
	SagImp_984	643	12.2	0.9	0	PVHO010000742.1	15689	15795	-262327	C	Platy-1-8	Unspecified	0	109	2	185207
	SagImp_985	664	8.4	0.9	0	PVHO010000742.1	123886	123992	-154130	C	Platy-1-8	Unspecified	0	109	2	185322
	SagImp_986	680	7.4	0.9	0	PVHO010000742.1	251223	251330	-26792	C	Platy-1-8	Unspecified	0	109	1	185465
	SagImp_987	704	7.5	0.9	0	PVHO010000744.1	37402	37508	-242205	C	Platy-1-8	Unspecified	0	109	2	185648
	SagImp_988	694	8.5	0.9	0	PVHO010000749.1	187178	187283	-91998	C	Platy-1-8	Unspecified	0	109	3	186618
	SagImp_989	757	7.5	0.9	0	PVHO010000750.1	34552	34658	-244105	C	Platy-1-8	Unspecified	0	109	2	186732
	SagImp_990	767	7.4	0.9	0	PVHO010000754.1	63276	63383	-215221	C	Platy-1-8	Unspecified	0	109	1	187513
	SagImp_991	672	9.3	0.9	0	PVHO010000763.1	230939	231045	-46646	C	Platy-1-8	Unspecified	0	109	2	189707
	SagImp_992	802	4.8	4.8	0	PVHO010000764.1	166617	166719	-111060	C	Platy-1-8	Unspecified	0	109	2	189832
	SagImp_993	744	7.5	0.9	0	PVHO010000769.1	241175	241281	-35664	C	Platy-1-8	Unspecified	0	109	2	190686
	SagImp_994	745	4.8	4.8	0	PVHO010000780.1	160092	160194	-115430	C	Platy-1-8	Unspecified	0	109	2	192767
	SagImp_995	709	7.4	0.9	0	PVHO010000782.1	61658	61765	-213761	C	Platy-1-8	Unspecified	0	109	1	193179
	SagImp_996	767	6.5	0.9	0	PVHO010000799.1	57696	57802	-216055	C	Platy-1-8	Unspecified	0	109	2	196353
	SagImp_997	657	8.5	0.9	3.7	PVHO010000817.1	163214	163323	-108768	C	Platy-1-8	Unspecified	0	109	3	200421
	SagImp_998	695	7.8	4.9	0	PVHO010000846.1	225307	225408	-43777	C	Platy-1-8	Unspecified	0	109	3	204536
	SagImp_999	701	8.7	4.8	0	PVHO010000857.1	99634	99737	-169205	C	Platy-1-8	Unspecified	0	109	1	206231
	SagImp_1000	753	7.4	0.9	0	PVHO010000859.1	145036	145143	-123401	C	Platy-1-8	Unspecified	0	109	1	206622
	SagImp_1001	728	7.5	0.9	0	PVHO010000872.1	137011	137117	-130737	C	Platy-1-8	Unspecified	0	109	2	209440
	SagImp_1002	689	6.8	4.8	0	PVHO010000881.1	102111	102213	-164592	C	Platy-1-8	Unspecified	0	109	2	211097
	SagImp_1003	734	8.4	0.9	0	PVHO010000899.1	148643	148749	-116486	C	Platy-1-8	Unspecified	0	109	2	213934
	SagImp_1004	707	9.3	0.9	0	PVHO010000905.1	157804	157911	-107256	C	Platy-1-8	Unspecified	0	109	1	214722
	SagImp_1005	683	9.4	0.9	0	PVHO010000907.1	197988	198093	-64583	C	Platy-1-8	Unspecified	0	109	3	214966
	SagImp_1006	751	6.5	0.9	0	PVHO010000910.1	91358	91464	-172768	C	Platy-1-8	Unspecified	0	109	2	215237
	SagImp_1007	719	4.8	4.8	0	PVHO010000915.1	130414	130517	-133328	C	Platy-1-8	Unspecified	0	109	1	215783
	SagImp_1008	719	10.4	0.9	0	PVHO010000933.1	261352	261457	-423	C	Platy-1-8	Unspecified	0	109	3	218628
	SagImp_1009	761	4.9	4.9	0	PVHO010000938.1	154342	154443	-106804	C	Platy-1-8	Unspecified	0	109	3	219312
	SagImp_1010	741	7.6	0.9	0	PVHO010000941.1	40878	40982	-219662	C	Platy-1-8	Unspecified	0	109	4	219871
	SagImp_1011	741	7.5	0.9	0	PVHO010000941.1	122269	122375	-138269	C	Platy-1-8	Unspecified	0	109	2	219972
	SagImp_1012	734	5.6	0.9	0	PVHO010000943.1	38763	38869	-221407	C	Platy-1-8	Unspecified	0	109	2	220252
	SagImp_1013	783	7.4	0.9	0	PVHO010000946.1	188344	188451	-71096	C	Platy-1-8	Unspecified	0	109	1	220659
	SagImp_1014	700	9.3	0.9	0	PVHO010000948.1	203636	203742	-55869	C	Platy-1-8	Unspecified	0	109	2	220914
	SagImp_1015	684	6.3	1.1	0	PVHO010000951.1	117421	117515	-141616	C	Platy-1-8	Unspecified	0	109	14	221115
	SagImp_1016	734	7.5	0.9	0	PVHO010000955.1	72831	72936	-185386	C	Platy-1-8	Unspecified	0	109	3	221887
	SagImp_1017	696	7.4	0.9	0	PVHO010000958.1	51277	51384	-206783	C	Platy-1-8	Unspecified	0	109	1	222475
	SagImp_1018	704	7.5	0.9	0	PVHO010000959.1	197160	197266	-61271	C	Platy-1-8	Unspecified	0	109	2	222736
	SagImp_1019	675	8.5	0.9	0	PVHO010000965.1	253879	253984	-3164	C	Platy-1-8	Unspecified	0	109	3	223497
	SagImp_1020	630	7.4	13.7	0	PVHO010000970.1	60462	60556	-196104	C	Platy-1-8	Unspecified	0	109	2	224319
	SagImp_1021	760	7.5	0.9	0	PVHO010000970.1	171794	171900	-84760	C	Platy-1-8	Unspecified	0	109	2	224404
	SagImp_1022	693	8.4	0.9	0	PVHO010000972.1	160838	160944	-95622	C	Platy-1-8	Unspecified	0	109	2	225167
	SagImp_1023	734	7.5	0.9	0	PVHO010000979.1	96522	96628	-159246	C	Platy-1-8	Unspecified	0	109	2	226355
	SagImp_1024	644	5.3	1.1	1.1	PVHO010000991.1	189976	190070	-65151	C	Platy-1-8	Unspecified	0	109	15	228997
	SagImp_1025	743	8.3	0.9	0	PVHO010000993.1	182087	182194	-72972	C	Platy-1-8	Unspecified	0	109	1	229368
	SagImp_1026	727	8.4	0.9	0	PVHO010001002.1	80274	80380	-173932	C	Platy-1-8	Unspecified	0	109	2	230872
	SagImp_1027	765	7.5	0.9	0	PVHO010001004.1	170493	170599	-83428	C	Platy-1-8	Unspecified	0	109	2	231493
	SagImp_1028	657	10.6	4.8	0	PVHO010001007.1	237488	237591	-15794	C	Platy-1-8	Unspecified	0	109	1	232557
	SagImp_1029	721	8.4	0.9	0	PVHO010001008.1	177516	177622	-76160	C	Platy-1-8	Unspecified	0	109	2	232612
	SagImp_1030	751	7.4	0.9	0	PVHO010001033.1	125442	125549	-125571	C	Platy-1-8	Unspecified	0	109	1	236079
	SagImp_1031	735	8.3	0.9	0	PVHO010001034.1	239180	239287	-12275	C	Platy-1-8	Unspecified	0	109	1	236267
	SagImp_1032	751	6.5	0.9	0	PVHO010001038.1	163762	163868	-87439	C	Platy-1-8	Unspecified	0	109	2	236768
	SagImp_1033	726	7.5	0.9	0	PVHO010001045.1	136007	136113	-114912	C	Platy-1-8	Unspecified	0	109	2	237342
	SagImp_1034	661	9.3	0.9	0	PVHO010001056.1	165600	165706	-84208	C	Platy-1-8	Unspecified	0	109	2	239415
	SagImp_1035	735	8.5	0.9	0	PVHO010001060.1	123604	123709	-125391	C	Platy-1-8	Unspecified	0	109	3	240013
	SagImp_1036	707	6	1	0	PVHO010001061.1	219670	219769	-29265	C	Platy-1-8	Unspecified	0	109	9	240138
	SagImp_1037	758	8.4	0.9	0	PVHO010001066.1	616	722	-248482	C	Platy-1-8	Unspecified	0	109	2	240474
	SagImp_1038	674	6.3	1.1	0	PVHO010001066.1	8084	8178	-241026	C	Platy-1-8	Unspecified	0	109	14	240482
	SagImp_1039	629	10.3	0.9	8.3	PVHO010001072.1	228076	228191	-20138	C	Platy-1-8	Unspecified	0	109	2	241372
	SagImp_1040	716	9.3	0.9	0	PVHO010001074.1	193523	193630	-54906	C	Platy-1-8	Unspecified	0	109	1	241530
	SagImp_1041	682	8.4	0.9	0	PVHO010001079.1	8557	8663	-238823	C	Platy-1-8	Unspecified	0	109	2	242108
	SagImp_1042	767	6.5	0.9	0	PVHO010001079.1	201989	202095	-45391	C	Platy-1-8	Unspecified	0	109	2	242324
	SagImp_1043	737	4.9	4.9	0	PVHO010001081.1	19863	19964	-227543	C	Platy-1-8	Unspecified	0	109	3	242497
	SagImp_1044	626	6.4	1.1	0	PVHO010001085.1	161538	161631	-85134	C	Platy-1-8	Unspecified	0	109	15	243020
	SagImp_1045	704	11.1	0.9	0	PVHO010001093.1	144027	144134	-102207	C	Platy-1-8	Unspecified	0	109	1	244197
	SagImp_1046	755	7.8	4.8	0	PVHO010001101.1	151659	151761	-93843	C	Platy-1-8	Unspecified	0	109	2	246180
	SagImp_1047	643	10.4	1.9	0	PVHO010001111.1	59937	60042	-184593	C	Platy-1-8	Unspecified	0	109	2	247311
	SagImp_1048	757	7.5	0.9	0	PVHO010001113.1	135239	135345	-109274	C	Platy-1-8	Unspecified	0	109	2	247487
	SagImp_1049	751	6.5	0.9	0	PVHO010001117.1	209830	209937	-34495	C	Platy-1-8	Unspecified	0	109	1	248070
	SagImp_1050	757	7.5	0.9	0	PVHO010001118.1	129668	129774	-114849	C	Platy-1-8	Unspecified	0	109	2	248321
	SagImp_1051	703	10.2	0.9	0	PVHO010001145.1	50976	51083	-191031	C	Platy-1-8	Unspecified	0	109	1	252266
	SagImp_1052	688	5.4	1.1	0	PVHO010001145.1	163687	163779	-78335	C	Platy-1-8	Unspecified	0	109	16	252480
	SagImp_1053	741	7.4	0.9	0	PVHO010001148.1	122059	122166	-120126	C	Platy-1-8	Unspecified	0	109	1	252936
	SagImp_1054	702	8.4	0.9	0	PVHO010001153.1	152620	152726	-88441	C	Platy-1-8	Unspecified	0	109	2	253984
	SagImp_1055	687	5.4	1.1	0	PVHO010001155.1	228952	229043	-12042	C	Platy-1-8	Unspecified	0	109	17	254501
	SagImp_1056	723	7.5	0.9	0	PVHO010001156.1	21622	21728	-219286	C	Platy-1-8	Unspecified	0	109	2	254591
	SagImp_1057	741	7.5	0.9	0	PVHO010001158.1	123815	123921	-117209	C	Platy-1-8	Unspecified	0	109	2	255186
	SagImp_1058	675	9.3	0.9	0	PVHO010001161.1	2147	2253	-238580	C	Platy-1-8	Unspecified	0	109	2	255372
	SagImp_1059	544	10.9	6.9	0	PVHO010001161.1	130845	130945	-109888	C	Platy-1-8	Unspecified	0	109	2	255409
	SagImp_1060	683	11.2	0.9	0	PVHO010001164.1	158207	158313	-81170	C	Platy-1-8	Unspecified	0	109	2	256416
	SagImp_1061	692	8.4	0.9	0	PVHO010001170.1	61907	62013	-177641	C	Platy-1-8	Unspecified	0	109	2	257085
	SagImp_1062	732	9.3	0.9	0	PVHO010001184.1	218352	218458	-20001	C	Platy-1-8	Unspecified	0	109	2	258938
	SagImp_1063	555	9.8	1	4.3	PVHO010001186.1	172846	172941	-65272	C	Platy-1-8	Unspecified	0	109	17	259398
	SagImp_1064	704	9.3	0.9	0	PVHO010001190.1	35288	35394	-202696	C	Platy-1-8	Unspecified	0	109	2	260421
	SagImp_1065	700	8.4	0.9	0	PVHO010001190.1	85178	85284	-152806	C	Platy-1-8	Unspecified	0	109	2	260498
	SagImp_1066	752	7.5	0.9	0	PVHO010001191.1	41681	41786	-195841	C	Platy-1-8	Unspecified	0	109	3	260890
	SagImp_1067	688	7.6	0.9	0	PVHO010001200.1	225813	225917	-11292	C	Platy-1-8	Unspecified	0	109	4	262463
	SagImp_1068	711	5.8	4.8	0	PVHO010001202.1	52381	52483	-184635	C	Platy-1-8	Unspecified	0	109	2	262623
	SagImp_1069	704	7.5	0.9	0	PVHO010001202.1	77921	78027	-159091	C	Platy-1-8	Unspecified	0	109	2	262637
	SagImp_1070	686	10.3	0.9	0	PVHO010001202.1	110852	110958	-126160	C	Platy-1-8	Unspecified	0	109	2	262656
	SagImp_1071	758	5.8	4.8	0	PVHO010001206.1	151017	151119	-85907	C	Platy-1-8	Unspecified	0	109	2	263367
	SagImp_1072	675	8.5	0.9	0	PVHO010001208.1	66447	66552	-170711	C	Platy-1-8	Unspecified	0	109	3	263617
	SagImp_1073	725	9.3	0.9	0	PVHO010001221.1	52235	52341	-183303	C	Platy-1-8	Unspecified	0	109	2	265591
	SagImp_1074	728	7.5	0.9	0	PVHO010001223.1	126217	126323	-109644	C	Platy-1-8	Unspecified	0	109	2	265901
	SagImp_1075	723	7.5	0.9	0	PVHO010001226.1	176539	176644	-59338	C	Platy-1-8	Unspecified	0	109	3	266377
	SagImp_1076	745	8.3	0.9	0	PVHO010001239.1	18003	18110	-216965	C	Platy-1-8	Unspecified	0	109	1	267639
	SagImp_1077	688	9.4	0.9	1.9	PVHO010001243.1	54546	54653	-180082	C	Platy-1-8	Unspecified	0	109	3	268083
	SagImp_1078	672	9.3	0.9	0	PVHO010001254.1	132328	132434	-101805	C	Platy-1-8	Unspecified	0	109	2	269689
	SagImp_1079	699	5.3	1.1	0	PVHO010001272.1	158593	158686	-74178	C	Platy-1-8	Unspecified	0	109	15	271768
	SagImp_1080	714	8.3	0.9	0	PVHO010001278.1	164231	164338	-67997	C	Platy-1-8	Unspecified	0	109	1	272694
	SagImp_1081	749	5.7	0.9	0	PVHO010001278.1	165317	165422	-66913	C	Platy-1-8	Unspecified	0	109	3	272695
	SagImp_1082	760	2.9	4.8	0	PVHO010001282.1	120272	120374	-111356	C	Platy-1-8	Unspecified	0	109	2	273091
	SagImp_1083	660	7.8	4.8	0	PVHO010001282.1	227198	227300	-4430	C	Platy-1-8	Unspecified	0	109	2	273120
	SagImp_1084	725	7.5	0.9	0	PVHO010001286.1	71980	72085	-159646	C	Platy-1-8	Unspecified	0	109	3	273448
	SagImp_1085	683	7.8	4.8	0	PVHO010001286.1	98768	98870	-132861	C	Platy-1-8	Unspecified	0	109	2	273472
	SagImp_1086	767	7.4	0.9	0	PVHO010001287.1	6289	6396	-225270	C	Platy-1-8	Unspecified	0	109	1	273707
	SagImp_1087	701	10.3	0.9	0	PVHO010001296.1	152900	153006	-77915	C	Platy-1-8	Unspecified	0	109	2	274928
	SagImp_1088	761	5.8	4.8	0	PVHO010001298.1	1680	1783	-228922	C	Platy-1-8	Unspecified	0	109	1	275057
	SagImp_1089	751	8.4	0.9	0	PVHO010001298.1	43318	43424	-187281	C	Platy-1-8	Unspecified	0	109	2	275087
	SagImp_1090	794	3.9	4.8	0	PVHO010001299.1	138530	138632	-92178	C	Platy-1-8	Unspecified	0	109	2	275361
	SagImp_1091	732	7.5	0.9	0	PVHO010001308.1	207891	207997	-22552	C	Platy-1-8	Unspecified	0	109	2	276898
	SagImp_1092	744	7.5	0.9	0	PVHO010001313.1	42602	42708	-187403	C	Platy-1-8	Unspecified	0	109	2	277846
	SagImp_1093	760	7.5	0.9	0	PVHO010001314.1	105531	105637	-124470	C	Platy-1-8	Unspecified	0	109	2	278158
	SagImp_1094	713	9.5	0.9	0	PVHO010001317.1	207062	207166	-22735	C	Platy-1-8	Unspecified	0	109	4	278658
	SagImp_1095	716	9.3	0.9	0	PVHO010001320.1	158561	158667	-70373	C	Platy-1-8	Unspecified	0	109	2	279054
	SagImp_1096	752	7.5	0.9	0	PVHO010001326.1	71457	71562	-157426	C	Platy-1-8	Unspecified	0	109	3	279765
	SagImp_1097	741	8.4	0.9	0	PVHO010001326.1	192698	192804	-36184	C	Platy-1-8	Unspecified	0	109	2	279871
	SagImp_1098	704	7.5	0.9	0	PVHO010001343.1	12566	12672	-214988	C	Platy-1-8	Unspecified	0	109	2	282190
	SagImp_1099	723	8.5	0.9	0	PVHO010001368.1	89828	89933	-136793	C	Platy-1-8	Unspecified	0	109	3	286106
	SagImp_1100	784	5.6	0.9	0	PVHO010001368.1	112510	112617	-114109	C	Platy-1-8	Unspecified	0	109	1	286149
	SagImp_1101	721	7.8	4.8	0	PVHO010001372.1	70742	70844	-155158	C	Platy-1-8	Unspecified	0	109	2	286546
	SagImp_1102	741	6.9	4.9	0	PVHO010001386.1	60447	60548	-164547	C	Platy-1-8	Unspecified	0	109	3	288503
	SagImp_1103	749	6.6	0.9	0	PVHO010001387.1	188301	188406	-36563	C	Platy-1-8	Unspecified	0	109	3	288802
	SagImp_1104	746	7.5	0.9	0	PVHO010001395.1	187736	187842	-36527	C	Platy-1-8	Unspecified	0	109	2	289835
	SagImp_1105	741	9.3	0.9	0	PVHO010001408.1	16527	16633	-206693	C	Platy-1-8	Unspecified	0	109	2	292016
	SagImp_1106	728	7.5	0.9	0	PVHO010001413.1	64772	64878	-157918	C	Platy-1-8	Unspecified	0	109	2	293090
	SagImp_1107	707	8.4	0.9	0	PVHO010001419.1	194391	194497	-28530	C	Platy-1-8	Unspecified	0	109	2	293958
	SagImp_1108	719	10.3	0.9	0	PVHO010001437.1	102888	102994	-118555	C	Platy-1-8	Unspecified	0	109	2	296923
	SagImp_1109	741	9.3	0.9	0	PVHO010001441.1	46481	46587	-174701	C	Platy-1-8	Unspecified	0	109	2	297273
	SagImp_1110	724	8.4	0.9	0	PVHO010001453.1	126219	126325	-94134	C	Platy-1-8	Unspecified	0	109	2	299124
	SagImp_1111	708	9.3	0.9	0	PVHO010001457.1	47332	47438	-173083	C	Platy-1-8	Unspecified	0	109	2	299655
	SagImp_1112	728	7.5	0.9	0	PVHO010001458.1	91647	91753	-128903	C	Platy-1-8	Unspecified	0	109	2	299900
	SagImp_1113	658	10.3	0.9	2.8	PVHO010001459.1	70876	70985	-149402	C	Platy-1-8	Unspecified	0	109	2	299984
	SagImp_1114	704	8.4	0.9	2.8	PVHO010001468.1	100	209	-219834	C	Platy-1-8	Unspecified	0	109	2	300841
	SagImp_1115	712	9.3	0.9	0	PVHO010001468.1	107975	108081	-111962	C	Platy-1-8	Unspecified	0	109	2	301021
	SagImp_1116	698	6.8	4.8	0	PVHO010001472.1	70188	70290	-149195	C	Platy-1-8	Unspecified	0	109	2	301698
	SagImp_1117	719	7.5	0.9	0	PVHO010001482.1	155591	155697	-63378	C	Platy-1-8	Unspecified	0	109	2	303293
	SagImp_1118	767	7.4	0.9	0	PVHO010001487.1	133924	134031	-84649	C	Platy-1-8	Unspecified	0	109	1	303861
	SagImp_1119	765	6.7	4.8	0	PVHO010001489.1	21339	21442	-197266	C	Platy-1-8	Unspecified	0	109	1	304028
	SagImp_1120	760	7.5	0.9	0	PVHO010001489.1	98559	98665	-120043	C	Platy-1-8	Unspecified	0	109	2	304083
	SagImp_1121	742	8.5	0.9	0	PVHO010001495.1	51946	52051	-166322	C	Platy-1-8	Unspecified	0	109	3	304817
	SagImp_1122	638	8.4	1.1	0	PVHO010001495.1	63358	63452	-154921	C	Platy-1-8	Unspecified	0	109	14	304822
	SagImp_1123	739	5.6	0.9	0	PVHO010001501.1	216855	216962	-998	C	Platy-1-8	Unspecified	0	109	1	305584
	SagImp_1124	749	8.4	0.9	0	PVHO010001509.1	43411	43517	-174212	C	Platy-1-8	Unspecified	0	109	2	306532
	SagImp_1125	725	7.8	4.8	0	PVHO010001518.1	105969	106071	-111294	C	Platy-1-8	Unspecified	0	109	2	308253
	SagImp_1126	735	8.5	0.9	0	PVHO010001520.1	22593	22698	-194247	C	Platy-1-8	Unspecified	0	109	3	308575
	SagImp_1127	667	8.6	0.9	0	PVHO010001521.1	213300	213404	-3552	C	Platy-1-8	Unspecified	0	109	4	308959
	SagImp_1128	756	8.4	0.9	0	PVHO010001522.1	124873	124979	-92117	C	Platy-1-8	Unspecified	0	109	2	309012
	SagImp_1129	703	9.3	0.9	0	PVHO010001528.1	6971	7077	-209886	C	Platy-1-8	Unspecified	0	109	2	309638
	SagImp_1130	722	8.3	0.9	0	PVHO010001534.1	3743	3850	-212388	C	Platy-1-8	Unspecified	0	109	1	311224
	SagImp_1131	724	9.3	0.9	0	PVHO010001539.1	65636	65742	-150283	C	Platy-1-8	Unspecified	0	109	2	312102
	SagImp_1132	711	9.3	0.9	0	PVHO010001563.1	79885	79992	-135299	C	Platy-1-8	Unspecified	0	109	1	315603
	SagImp_1133	744	7.5	0.9	0	PVHO010001567.1	20284	20390	-194501	C	Platy-1-8	Unspecified	0	109	2	316336
	SagImp_1134	713	8.4	0.9	0	PVHO010001567.1	114412	114518	-100373	C	Platy-1-8	Unspecified	0	109	2	316355
	SagImp_1135	718	6.5	0.9	0	PVHO010001568.1	19221	19328	-195562	C	Platy-1-8	Unspecified	0	109	1	316395
	SagImp_1136	491	7.1	7.1	0	PVHO010001568.1	166783	166852	-48038	C	Platy-1-8	Unspecified	0	109	35	316491
	SagImp_1137	739	10.2	0.9	0	PVHO010001583.1	167129	167236	-47067	C	Platy-1-8	Unspecified	0	109	1	318467
	SagImp_1138	614	7.7	1.1	0	PVHO010001592.1	15860	15950	-197906	C	Platy-1-8	Unspecified	0	109	18	319701
	SagImp_1139	713	9.3	0.9	0	PVHO010001598.1	112411	112517	-101253	C	Platy-1-8	Unspecified	0	109	2	320611
	SagImp_1140	675	9.3	0.9	0	PVHO010001600.1	153597	153703	-59579	C	Platy-1-8	Unspecified	0	109	2	320829
	SagImp_1141	749	7.5	0.9	0	PVHO010001603.1	116395	116501	-96793	C	Platy-1-8	Unspecified	0	109	2	321724
	SagImp_1142	711	6.5	0.9	0	PVHO010001604.1	83608	83714	-128722	C	Platy-1-8	Unspecified	0	109	2	321834
	SagImp_1143	703	8.4	0.9	0	PVHO010001610.1	180622	180728	-33305	C	Platy-1-8	Unspecified	0	109	2	322942
	SagImp_1144	725	9.3	0.9	0	PVHO010001617.1	36639	36745	-175339	C	Platy-1-8	Unspecified	0	109	2	323702
	SagImp_1145	760	7.5	0.9	0	PVHO010001630.1	93695	93801	-118618	C	Platy-1-8	Unspecified	0	109	2	325520
	SagImp_1146	798	5.6	0.9	0	PVHO010001643.1	3108	3214	-208264	C	Platy-1-8	Unspecified	0	109	2	326892
	SagImp_1147	734	6.5	0.9	0	PVHO010001645.1	142076	142182	-68941	C	Platy-1-8	Unspecified	0	109	2	327097
	SagImp_1148	689	8.7	1	0	PVHO010001651.1	10058	10161	-200270	C	Platy-1-8	Unspecified	0	109	5	327809
	SagImp_1149	728	6.6	0.9	0	PVHO010001653.1	11769	11874	-199059	C	Platy-1-8	Unspecified	0	109	3	328086
	SagImp_1150	740	6.5	0.9	0	PVHO010001654.1	53633	53740	-157252	C	Platy-1-8	Unspecified	0	109	1	328296
	SagImp_1151	709	10.2	0.9	0	PVHO010001666.1	115211	115318	-95072	C	Platy-1-8	Unspecified	0	109	1	329906
	SagImp_1152	716	8.4	0.9	0	PVHO010001670.1	126746	126852	-83673	C	Platy-1-8	Unspecified	0	109	2	330558
	SagImp_1153	659	7.5	2.8	0	PVHO010001675.1	37055	37160	-173000	C	Platy-1-8	Unspecified	0	109	1	331111
	SagImp_1154	734	6.5	0.9	0	PVHO010001680.1	174108	174215	-35707	C	Platy-1-8	Unspecified	0	109	1	332325
	SagImp_1155	743	7.4	0.9	0	PVHO010001684.1	31614	31721	-177774	C	Platy-1-8	Unspecified	0	109	1	332581
	SagImp_1156	677	7.8	4.9	0	PVHO010001690.1	183085	183186	-25617	C	Platy-1-8	Unspecified	0	109	3	333284
	SagImp_1157	735	7.5	0.9	0	PVHO010001692.1	6898	7003	-202196	C	Platy-1-8	Unspecified	0	109	3	333396
	SagImp_1158	489	6.4	1.3	1.3	PVHO010001692.1	11360	11438	-197761	C	Platy-1-8	Unspecified	0	109	31	333412
	SagImp_1159	769	7.5	0.9	0	PVHO010001695.1	84747	84853	-124174	C	Platy-1-8	Unspecified	0	109	2	333920
	SagImp_1160	707	8.4	0.9	0	PVHO010001700.1	91138	91244	-117338	C	Platy-1-8	Unspecified	0	109	2	334515
	SagImp_1161	767	7.5	0.9	0	PVHO010001707.1	49127	49233	-159211	C	Platy-1-8	Unspecified	0	109	2	335466
	SagImp_1162	699	9.3	0.9	0	PVHO010001715.1	28113	28219	-179973	C	Platy-1-8	Unspecified	0	109	2	336699
	SagImp_1163	753	7.4	0.9	0	PVHO010001719.1	56874	56981	-150673	C	Platy-1-8	Unspecified	0	109	1	337146
	SagImp_1164	728	6.6	0.9	0	PVHO010001720.1	94150	94255	-113841	C	Platy-1-8	Unspecified	0	109	3	337330
	SagImp_1165	741	7.5	0.9	0	PVHO010001722.1	158427	158533	-49482	C	Platy-1-8	Unspecified	0	109	2	337546
	SagImp_1166	780	5.6	0.9	0	PVHO010001723.1	71477	71584	-136499	C	Platy-1-8	Unspecified	0	109	1	337597
	SagImp_1167	725	8.3	0.9	0	PVHO010001765.1	99930	100037	-105279	C	Platy-1-8	Unspecified	0	109	1	343332
	SagImp_1168	723	8.4	0.9	0	PVHO010001766.1	14279	14385	-190677	C	Platy-1-8	Unspecified	0	109	2	343452
	SagImp_1169	749	7.4	0.9	0	PVHO010001769.1	83004	83111	-122208	C	Platy-1-8	Unspecified	0	109	1	344117
	SagImp_1170	751	7.4	0.9	0	PVHO010001772.1	11064	11171	-193646	C	Platy-1-8	Unspecified	0	109	1	344329
	SagImp_1171	680	7.5	0.9	0	PVHO010001778.1	19199	19304	-185273	C	Platy-1-8	Unspecified	0	109	3	344968
	SagImp_1172	762	6.7	4.8	0	PVHO010001782.1	36600	36703	-167799	C	Platy-1-8	Unspecified	0	109	1	345382
	SagImp_1173	703	8.4	0.9	0	PVHO010001785.1	149207	149313	-55254	C	Platy-1-8	Unspecified	0	109	2	345860
	SagImp_1174	712	9.4	0.9	0	PVHO010001789.1	5323	5428	-199225	C	Platy-1-8	Unspecified	0	109	3	346067
	SagImp_1175	742	7.7	4.8	0	PVHO010001789.1	50058	50161	-154492	C	Platy-1-8	Unspecified	0	109	1	346090
	SagImp_1176	706	9.3	0.9	0	PVHO010001789.1	88162	88268	-116385	C	Platy-1-8	Unspecified	0	109	2	346106
	SagImp_1177	757	7.5	0.9	0	PVHO010001793.1	134365	134471	-69626	C	Platy-1-8	Unspecified	0	109	2	347164
	SagImp_1178	540	7.3	1.2	0	PVHO010001805.1	92337	92418	-111605	C	Platy-1-8	Unspecified	0	109	27	348875
	SagImp_1179	644	9.5	0.9	0	PVHO010001807.1	72429	72533	-131455	C	Platy-1-8	Unspecified	0	109	4	349138
	SagImp_1180	760	6.6	0.9	0	PVHO010001812.1	78288	78393	-126297	C	Platy-1-8	Unspecified	0	109	3	350041
	SagImp_1181	774	6.5	0.9	0	PVHO010001812.1	131321	131427	-73263	C	Platy-1-8	Unspecified	0	109	2	350151
	SagImp_1182	725	7.5	0.9	0	PVHO010001813.1	73170	73276	-130518	C	Platy-1-8	Unspecified	0	109	2	350453
	SagImp_1183	725	7.5	0.9	0	PVHO010001813.1	138259	138365	-65429	C	Platy-1-8	Unspecified	0	109	2	350581
	SagImp_1184	660	11.2	0.9	0	PVHO010001822.1	179218	179324	-23715	C	Platy-1-8	Unspecified	0	109	2	351991
	SagImp_1185	731	7.5	0.9	0	PVHO010001830.1	86958	87064	-115812	C	Platy-1-8	Unspecified	0	109	2	353112
	SagImp_1186	718	6.5	0.9	0	PVHO010001830.1	158120	158227	-44649	C	Platy-1-8	Unspecified	0	109	1	353197
	SagImp_1187	704	7.5	0.9	0	PVHO010001842.1	28204	28310	-173984	C	Platy-1-8	Unspecified	0	109	2	354721
	SagImp_1188	746	8.4	0.9	0	PVHO010001848.1	95997	96103	-105979	C	Platy-1-8	Unspecified	0	109	2	355550
	SagImp_1189	706	7.8	4.9	0	PVHO010001852.1	156856	156957	-44921	C	Platy-1-8	Unspecified	0	109	3	356047
	SagImp_1190	686	10.3	0.9	0	PVHO010001855.1	147567	147673	-55103	C	Platy-1-8	Unspecified	0	109	2	356298
	SagImp_1191	767	6.5	0.9	0	PVHO010001864.1	64826	64932	-136188	C	Platy-1-8	Unspecified	0	109	2	357713
	SagImp_1192	769	7.5	0.9	0	PVHO010001872.1	73460	73566	-127110	C	Platy-1-8	Unspecified	0	109	2	358825
	SagImp_1193	743	6.6	0.9	0	PVHO010001881.1	3746	3851	-196215	C	Platy-1-8	Unspecified	0	109	3	360277
	SagImp_1194	680	10.4	0.9	0	PVHO010001881.1	162736	162841	-37225	C	Platy-1-8	Unspecified	0	109	3	360368
	SagImp_1195	669	6.2	1	0	PVHO010001896.1	151722	151817	-47426	C	Platy-1-8	Unspecified	0	109	13	362120
	SagImp_1196	726	7.5	0.9	0	PVHO010001905.1	143625	143731	-55222	C	Platy-1-8	Unspecified	0	109	2	363315
	SagImp_1197	732	9.3	0.9	0	PVHO010001917.1	58812	58918	-139514	C	Platy-1-8	Unspecified	0	109	2	364835
	SagImp_1198	721	8.4	0.9	0	PVHO010001924.1	9230	9336	-188927	C	Platy-1-8	Unspecified	0	109	2	365598
	SagImp_1199	741	7.5	0.9	0	PVHO010001929.1	130448	130554	-67403	C	Platy-1-8	Unspecified	0	109	2	366388
	SagImp_1200	728	7.5	0.9	0	PVHO010001932.1	125179	125285	-72635	C	Platy-1-8	Unspecified	0	109	2	366992
	SagImp_1201	734	7.5	0.9	0	PVHO010001934.1	55869	55974	-141619	C	Platy-1-8	Unspecified	0	109	3	367144
	SagImp_1202	732	7.7	4.8	0	PVHO010001946.1	14356	14459	-182979	C	Platy-1-8	Unspecified	0	109	1	368470
	SagImp_1203	701	9.3	0.9	0	PVHO010001949.1	46407	46513	-150914	C	Platy-1-8	Unspecified	0	109	2	369039
	SagImp_1204	706	6.5	0.9	0	PVHO010001951.1	140839	140945	-56214	C	Platy-1-8	Unspecified	0	109	2	369349
	SagImp_1205	700	10.2	0.9	0	PVHO010001952.1	70678	70785	-126647	C	Platy-1-8	Unspecified	0	109	1	369507
	SagImp_1206	704	7.5	0.9	0	PVHO010001953.1	68462	68568	-128457	C	Platy-1-8	Unspecified	0	109	2	369822
	SagImp_1207	788	6.5	0.9	0	PVHO010001956.1	2218	2324	-194784	C	Platy-1-8	Unspecified	0	109	2	370446
	SagImp_1208	752	6.5	0.9	0	PVHO010001962.1	29431	29537	-167257	C	Platy-1-8	Unspecified	0	109	2	371587
	SagImp_1209	738	8.5	0.9	0	PVHO010001962.1	68643	68748	-128046	C	Platy-1-8	Unspecified	0	109	3	371606
	SagImp_1210	721	7.5	0.9	0	PVHO010001965.1	81992	82098	-114594	C	Platy-1-8	Unspecified	0	109	2	371850
	SagImp_1211	711	6.5	0.9	0	PVHO010001965.1	175623	175729	-20963	C	Platy-1-8	Unspecified	0	109	2	371928
	SagImp_1212	695	7.5	0.9	0	PVHO010001968.1	1671	1776	-194674	C	Platy-1-8	Unspecified	0	109	3	372257
	SagImp_1213	711	6.5	0.9	0	PVHO010001976.1	136307	136413	-59995	C	Platy-1-8	Unspecified	0	109	2	373187
	SagImp_1214	716	9.3	0.9	0	PVHO010001979.1	180724	180830	-14990	C	Platy-1-8	Unspecified	0	109	2	373411
	SagImp_1215	647	8.7	3.9	0	PVHO010002003.1	31282	31385	-163335	C	Platy-1-8	Unspecified	0	109	2	377014
	SagImp_1216	725	7.5	0.9	0	PVHO010002020.1	32158	32264	-162301	C	Platy-1-8	Unspecified	0	109	2	378977
	SagImp_1217	704	11.2	0.9	0	PVHO010002020.1	59529	59635	-134930	C	Platy-1-8	Unspecified	0	109	2	379045
	SagImp_1218	736	5.7	0.9	0	PVHO010002023.1	12535	12639	-181535	C	Platy-1-8	Unspecified	0	109	4	379482
	SagImp_1219	732	9.3	0.9	0	PVHO010002047.1	18770	18877	-174725	C	Platy-1-8	Unspecified	0	109	1	383249
	SagImp_1220	650	9.3	0.9	0	PVHO010002051.1	162782	162888	-30450	C	Platy-1-8	Unspecified	0	109	2	383973
	SagImp_1221	700	9.3	0.9	0	PVHO010002055.1	54978	55084	-137974	C	Platy-1-8	Unspecified	0	109	2	384245
	SagImp_1222	718	9.3	0.9	0	PVHO010002063.1	108680	108787	-84174	C	Platy-1-8	Unspecified	0	109	1	385176
	SagImp_1223	748	7.4	0.9	0	PVHO010002065.1	56014	56121	-136810	C	Platy-1-8	Unspecified	0	109	1	385534
	SagImp_1224	664	8	1	0	PVHO010002068.1	22925	23024	-169833	C	Platy-1-8	Unspecified	0	109	9	386102
	SagImp_1225	761	7.4	0.9	0	PVHO010002084.1	189243	189350	-2692	C	Platy-1-8	Unspecified	0	109	1	388940
	SagImp_1226	716	7.5	0.9	0	PVHO010002098.1	148472	148578	-42871	C	Platy-1-8	Unspecified	0	109	2	390741
	SagImp_1227	711	9.3	0.9	0	PVHO010002099.1	74531	74637	-116727	C	Platy-1-8	Unspecified	0	109	2	390774
	SagImp_1228	708	8.8	4.9	0	PVHO010002101.1	187272	187373	-3817	C	Platy-1-8	Unspecified	0	109	3	391376
	SagImp_1229	728	9.3	0.9	0	PVHO010002104.1	26714	26820	-165010	C	Platy-1-8	Unspecified	0	109	2	391519
	SagImp_1230	734	8.4	0.9	0	PVHO010002104.1	123695	123801	-68029	C	Platy-1-8	Unspecified	0	109	2	391665
	SagImp_1231	682	8.4	0.9	0	PVHO010002114.1	23095	23201	-167458	C	Platy-1-8	Unspecified	0	109	2	393564
	SagImp_1232	715	7.5	0.9	0	PVHO010002119.1	32487	32593	-157828	C	Platy-1-8	Unspecified	0	109	2	394030
	SagImp_1233	704	7.5	0.9	0	PVHO010002125.1	38772	38878	-151266	C	Platy-1-8	Unspecified	0	109	2	394961
	SagImp_1234	700	7.5	0.9	0	PVHO010002126.1	20290	20395	-169694	C	Platy-1-8	Unspecified	0	109	3	395018
	SagImp_1235	711	6.5	0.9	0	PVHO010002136.1	69509	69615	-120258	C	Platy-1-8	Unspecified	0	109	2	395980
	SagImp_1236	711	6.5	0.9	0	PVHO010002141.1	53150	53256	-136303	C	Platy-1-8	Unspecified	0	109	2	396651
	SagImp_1237	615	9.5	0.9	3.8	PVHO010002165.1	120527	120635	-67324	C	Platy-1-8	Unspecified	0	109	4	399796
	SagImp_1238	675	9.6	1	0	PVHO010002168.1	113498	113601	-74969	C	Platy-1-8	Unspecified	0	109	5	400207
	SagImp_1239	675	5.6	5.6	0	PVHO010002173.1	185568	185656	-2597	C	Platy-1-8	Unspecified	0	109	16	401438
	SagImp_1240	736	8.4	0.9	0	PVHO010002181.1	164341	164447	-23444	C	Platy-1-8	Unspecified	0	109	2	402004
	SagImp_1241	772	5.6	0.9	0	PVHO010002185.1	83111	83217	-104674	C	Platy-1-8	Unspecified	0	109	2	402390
	SagImp_1242	690	9.7	4.8	0	PVHO010002204.1	89096	89198	-97794	C	Platy-1-8	Unspecified	0	109	2	404239
	SagImp_1243	727	8.3	0.9	0	PVHO010002205.1	35363	35470	-151213	C	Platy-1-8	Unspecified	0	109	1	404272
	SagImp_1244	722	9.3	0.9	0	PVHO010002212.1	53725	53832	-133036	C	Platy-1-8	Unspecified	0	109	1	405013
	SagImp_1245	722	9.3	0.9	0	PVHO010002215.1	13718	13825	-171021	C	Platy-1-8	Unspecified	0	109	1	405702
	SagImp_1246	675	10.3	0.9	0	PVHO010002215.1	147244	147350	-37496	C	Platy-1-8	Unspecified	0	109	2	405798
	SagImp_1247	714	9.3	0.9	0	PVHO010002221.1	94998	95105	-91711	C	Platy-1-8	Unspecified	0	109	1	406388
	SagImp_1248	714	5.2	1	0	PVHO010002221.1	108389	108484	-78332	C	Platy-1-8	Unspecified	0	109	13	406413
	SagImp_1249	749	7.5	0.9	0	PVHO010002221.1	109648	109754	-77062	C	Platy-1-8	Unspecified	0	109	2	406414
	SagImp_1250	715	8.5	0.9	0	PVHO010002223.1	152128	152233	-34319	C	Platy-1-8	Unspecified	0	109	3	406630
	SagImp_1251	665	8.4	0.9	0.9	PVHO010002226.1	91006	91113	-94448	C	Platy-1-8	Unspecified	0	109	2	407254
	SagImp_1252	680	7.1	1	0	PVHO010002227.1	81660	81757	-104644	C	Platy-1-8	Unspecified	0	109	11	407493
	SagImp_1253	551	3.8	1.3	0	PVHO010002228.1	173913	173991	-12565	C	Platy-1-8	Unspecified	0	109	30	407733
	SagImp_1254	696	7.6	0.9	0	PVHO010002237.1	2119	2223	-183860	C	Platy-1-8	Unspecified	0	109	4	408825
	SagImp_1255	735	8.4	0.9	0	PVHO010002238.1	148270	148376	-37912	C	Platy-1-8	Unspecified	0	109	2	409154
	SagImp_1256	758	8.4	0.9	0	PVHO010002238.1	163441	163547	-22741	C	Platy-1-8	Unspecified	0	109	2	409164
	SagImp_1257	732	8.3	0.9	0	PVHO010002239.1	128464	128571	-57663	C	Platy-1-8	Unspecified	0	109	1	409340
	SagImp_1258	725	8.4	0.9	0	PVHO010002243.1	105658	105764	-80731	C	Platy-1-8	Unspecified	0	109	2	409827
	SagImp_1259	738	9.3	0.9	0	PVHO010002284.1	23512	23618	-161135	C	Platy-1-8	Unspecified	0	109	2	414513
	SagImp_1260	730	9.4	0.9	0	PVHO010002284.1	141318	141423	-43330	C	Platy-1-8	Unspecified	0	109	3	414693
	SagImp_1261	715	8.4	0.9	0	PVHO010002290.1	9878	9984	-174324	C	Platy-1-8	Unspecified	0	109	2	415495
	SagImp_1262	722	7.5	0.9	0	PVHO010002290.1	145273	145379	-38929	C	Platy-1-8	Unspecified	0	109	2	415531
	SagImp_1263	711	6.5	0.9	0	PVHO010002295.1	37905	38011	-146182	C	Platy-1-8	Unspecified	0	109	2	415919
	SagImp_1264	704	7.5	0.9	0	PVHO010002307.1	125264	125370	-58464	C	Platy-1-8	Unspecified	0	109	2	417581
	SagImp_1265	744	6.5	0.9	0	PVHO010002308.1	17879	17985	-165731	C	Platy-1-8	Unspecified	0	109	2	417675
	SagImp_1266	727	7.5	0.9	0	PVHO010002315.1	84757	84863	-98580	C	Platy-1-8	Unspecified	0	109	2	418444
	SagImp_1267	692	9.3	0.9	0	PVHO010002318.1	123056	123163	-60323	C	Platy-1-8	Unspecified	0	109	1	418872
	SagImp_1268	724	8.5	0.9	0	PVHO010002323.1	27134	27239	-155904	C	Platy-1-8	Unspecified	0	109	3	419768
	SagImp_1269	733	8.3	0.9	0	PVHO010002325.1	44881	44988	-138197	C	Platy-1-8	Unspecified	0	109	1	420091
	SagImp_1270	657	6.1	1	0	PVHO010002333.1	267	364	-182435	C	Platy-1-8	Unspecified	0	109	11	421099
	SagImp_1271	750	8.5	0.9	0	PVHO010002339.1	8013	8118	-174607	C	Platy-1-8	Unspecified	0	109	3	421969
	SagImp_1272	728	8.3	0.9	0	PVHO010002345.1	155767	155874	-26423	C	Platy-1-8	Unspecified	0	109	1	422695
	SagImp_1273	714	9.3	0.9	0	PVHO010002367.1	39511	39617	-141990	C	Platy-1-8	Unspecified	0	109	2	425489
	SagImp_1274	692	8.4	0.9	0	PVHO010002398.1	32589	32695	-148081	C	Platy-1-8	Unspecified	0	109	2	428129
	SagImp_1275	682	8.4	0.9	0	PVHO010002398.1	154171	154277	-26499	C	Platy-1-8	Unspecified	0	109	2	428185
	SagImp_1276	688	9.3	0.9	0	PVHO010002401.1	36877	36983	-143808	C	Platy-1-8	Unspecified	0	109	2	428438
	SagImp_1277	763	5.8	4.8	0	PVHO010002408.1	32220	32322	-148277	C	Platy-1-8	Unspecified	0	109	2	429659
	SagImp_1278	710	7.5	0.9	0	PVHO010002412.1	97582	97688	-82761	C	Platy-1-8	Unspecified	0	109	2	430534
	SagImp_1279	715	7.6	0.9	0	PVHO010002422.1	17734	17838	-162372	C	Platy-1-8	Unspecified	0	109	4	431468
	SagImp_1280	691	10.3	0.9	0	PVHO010002422.1	108701	108807	-71403	C	Platy-1-8	Unspecified	0	109	2	431491
	SagImp_1281	671	9.7	4.8	0	PVHO010002427.1	118385	118487	-61541	C	Platy-1-8	Unspecified	0	109	2	432136
	SagImp_1282	738	7.5	0.9	0	PVHO010002428.1	170713	170818	-9131	C	Platy-1-8	Unspecified	0	109	3	432584
	SagImp_1283	720	8.4	0.9	0	PVHO010002431.1	169242	169348	-10424	C	Platy-1-8	Unspecified	0	109	2	433091
	SagImp_1284	753	7.5	0.9	0	PVHO010002435.1	168430	168536	-11197	C	Platy-1-8	Unspecified	0	109	2	433504
	SagImp_1285	724	9.3	0.9	0	PVHO010002441.1	2576	2682	-176866	C	Platy-1-8	Unspecified	0	109	2	434459
	SagImp_1286	741	4.8	4.8	0	PVHO010002452.1	2394	2497	-176833	C	Platy-1-8	Unspecified	0	109	1	435440
	SagImp_1287	729	9.4	0.9	0	PVHO010002455.1	50682	50787	-128521	C	Platy-1-8	Unspecified	0	109	3	435708
	SagImp_1288	719	10.3	0.9	0	PVHO010002456.1	3528	3634	-175525	C	Platy-1-8	Unspecified	0	109	2	435997
	SagImp_1289	767	6.5	0.9	0	PVHO010002461.1	33419	33525	-145586	C	Platy-1-8	Unspecified	0	109	2	436610
	SagImp_1290	730	6.5	0.9	0	PVHO010002464.1	68678	68784	-110148	C	Platy-1-8	Unspecified	0	109	2	437437
	SagImp_1291	707	10.3	0.9	0	PVHO010002480.1	113664	113770	-64615	C	Platy-1-8	Unspecified	0	109	2	440425
	SagImp_1292	721	8.4	0.9	0	PVHO010002482.1	132076	132182	-46247	C	Platy-1-8	Unspecified	0	109	2	440716
	SagImp_1293	756	6.5	0.9	0	PVHO010002500.1	28597	28703	-149940	C	Platy-1-8	Unspecified	0	109	2	442862
	SagImp_1294	730	10.3	0.9	0	PVHO010002501.1	169474	169580	-8197	C	Platy-1-8	Unspecified	0	109	2	443304
	SagImp_1295	706	10.4	0.9	0	PVHO010002512.1	9901	10006	-167301	C	Platy-1-8	Unspecified	0	109	3	444066
	SagImp_1296	646	9.6	4.8	0	PVHO010002520.1	103385	103488	-73541	C	Platy-1-8	Unspecified	0	109	1	444981
	SagImp_1297	703	9.4	0.9	0	PVHO010002524.1	23595	23700	-153221	C	Platy-1-8	Unspecified	0	109	3	445227
	SagImp_1298	701	7.5	0.9	0	PVHO010002530.1	45534	45640	-130786	C	Platy-1-8	Unspecified	0	109	2	446057
	SagImp_1299	758	6.5	0.9	0	PVHO010002538.1	66482	66589	-109921	C	Platy-1-8	Unspecified	0	109	1	447198
	SagImp_1300	751	6.5	0.9	0	PVHO010002551.1	148617	148723	-27580	C	Platy-1-8	Unspecified	0	109	2	448180
	SagImp_1301	706	6.5	0.9	0	PVHO010002561.1	63300	63406	-112445	C	Platy-1-8	Unspecified	0	109	2	448742
	SagImp_1302	714	9.3	0.9	0	PVHO010002571.1	83132	83238	-92306	C	Platy-1-8	Unspecified	0	109	2	450206
	SagImp_1303	720	8.4	0.9	0	PVHO010002572.1	85105	85211	-90404	C	Platy-1-8	Unspecified	0	109	2	450340
	SagImp_1304	681	8.5	1.9	0	PVHO010002574.1	95536	95641	-79248	C	Platy-1-8	Unspecified	0	109	2	450534
	SagImp_1305	736	6.7	0.9	0	PVHO010002574.1	119198	119302	-55587	C	Platy-1-8	Unspecified	0	109	4	450541
	SagImp_1306	314	8.8	1.8	0	PVHO010002578.1	34152	34208	-141156	C	Platy-1-8	Unspecified	0	109	52	450709
	SagImp_1307	725	8.4	0.9	0	PVHO010002579.1	86563	86669	-88650	C	Platy-1-8	Unspecified	0	109	2	450970
	SagImp_1308	704	9.3	0.9	0	PVHO010002586.1	118213	118319	-56937	C	Platy-1-8	Unspecified	0	109	2	452259
	SagImp_1309	711	6.5	0.9	0	PVHO010002596.1	48386	48492	-126390	C	Platy-1-8	Unspecified	0	109	2	452978
	SagImp_1310	441	6.8	2.7	0	PVHO010002596.1	157792	157864	-17018	C	Platy-1-8	Unspecified	0	109	35	453020
	SagImp_1311	691	7.5	0.9	0	PVHO010002598.1	138582	138688	-36184	C	Platy-1-8	Unspecified	0	109	2	453497
	SagImp_1312	684	10.2	0.9	0	PVHO010002603.1	35291	35398	-139297	C	Platy-1-8	Unspecified	0	109	1	453974
	SagImp_1313	731	8.4	0.9	0	PVHO010002613.1	68694	68800	-105571	C	Platy-1-8	Unspecified	0	109	2	455304
	SagImp_1314	704	7.5	0.9	0	PVHO010002624.1	143803	143909	-30413	C	Platy-1-8	Unspecified	0	109	2	456803
	SagImp_1315	685	7.5	1.9	0	PVHO010002627.1	101203	101309	-72991	C	Platy-1-8	Unspecified	0	109	1	457000
	SagImp_1316	701	8.3	0.9	0	PVHO010002628.1	47637	47744	-126448	C	Platy-1-8	Unspecified	0	109	1	457039
	SagImp_1317	711	6.5	0.9	0	PVHO010002640.1	65051	65157	-108932	C	Platy-1-8	Unspecified	0	109	2	458482
	SagImp_1318	672	9.8	4.9	0	PVHO010002645.1	92749	92850	-81025	C	Platy-1-8	Unspecified	0	109	3	458938
	SagImp_1319	720	8.4	0.9	0	PVHO010002648.1	103933	104039	-69621	C	Platy-1-8	Unspecified	0	109	2	459281
	SagImp_1320	736	7.5	0.9	0	PVHO010002659.1	107057	107163	-66446	C	Platy-1-8	Unspecified	0	109	2	460898
	SagImp_1321	711	6.5	0.9	0	PVHO010002668.1	28084	28190	-145005	C	Platy-1-8	Unspecified	0	109	2	462090
	SagImp_1322	678	8.4	0.9	0	PVHO010002668.1	92293	92399	-80796	C	Platy-1-8	Unspecified	0	109	2	462202
	SagImp_1323	744	7.5	0.9	0	PVHO010002674.1	24048	24154	-148881	C	Platy-1-8	Unspecified	0	109	2	463111
	SagImp_1324	719	6.6	0.9	0	PVHO010002677.1	24206	24311	-148728	C	Platy-1-8	Unspecified	0	109	3	463384
	SagImp_1325	751	6.5	0.9	0	PVHO010002677.1	63027	63133	-109906	C	Platy-1-8	Unspecified	0	109	2	463412
	SagImp_1326	727	8.3	0.9	0	PVHO010002687.1	120674	120781	-52077	C	Platy-1-8	Unspecified	0	109	1	465045
	SagImp_1327	663	8.4	0.9	0	PVHO010002690.1	48138	48244	-124444	C	Platy-1-8	Unspecified	0	109	2	465321
	SagImp_1328	688	11.1	0.9	0	PVHO010002701.1	73861	73968	-98554	C	Platy-1-8	Unspecified	0	109	1	466424
	SagImp_1329	694	10.3	0.9	0	PVHO010002701.1	86848	86954	-85568	C	Platy-1-8	Unspecified	0	109	2	466428
	SagImp_1330	675	9.3	0.9	0	PVHO010002723.1	80336	80442	-91423	C	Platy-1-8	Unspecified	0	109	2	468511
	SagImp_1331	619	9.4	0.9	6.5	PVHO010002733.1	57604	57717	-113918	C	Platy-1-8	Unspecified	0	109	2	469448
	SagImp_1332	709	7.5	0.9	0	PVHO010002744.1	144890	144996	-26429	C	Platy-1-8	Unspecified	0	109	2	470672
	SagImp_1333	704	9.3	0.9	0	PVHO010002746.1	163210	163317	-8090	C	Platy-1-8	Unspecified	0	109	1	470970
	SagImp_1334	734	8.4	0.9	0	PVHO010002747.1	127136	127242	-44118	C	Platy-1-8	Unspecified	0	109	2	471026
	SagImp_1335	672	5.3	1.1	0	PVHO010002749.1	109604	109698	-61571	C	Platy-1-8	Unspecified	0	109	14	471352
	SagImp_1336	704	6.9	5	0	PVHO010002756.1	146189	146289	-25055	C	Platy-1-8	Unspecified	0	109	4	472021
	SagImp_1337	758	8.3	0.9	0	PVHO010002761.1	13955	14062	-156809	C	Platy-1-8	Unspecified	0	109	1	472784
	SagImp_1338	674	8.7	4.8	0	PVHO010002762.1	122806	122909	-47927	C	Platy-1-8	Unspecified	0	109	1	472903
	SagImp_1339	767	6.5	0.9	0	PVHO010002766.1	65825	65931	-104936	C	Platy-1-8	Unspecified	0	109	2	473087
	SagImp_1340	777	4.8	4.8	0	PVHO010002770.1	116970	117073	-53796	C	Platy-1-8	Unspecified	0	109	1	473606
	SagImp_1341	698	8.4	0.9	0	PVHO010002791.1	136708	136814	-33527	C	Platy-1-8	Unspecified	0	109	2	476843
	SagImp_1342	743	7.5	0.9	0	PVHO010002795.1	57087	57193	-112958	C	Platy-1-8	Unspecified	0	109	2	477146
	SagImp_1343	734	8.4	0.9	0	PVHO010002811.1	32151	32257	-137171	C	Platy-1-8	Unspecified	0	109	2	479284
	SagImp_1344	757	7.5	0.9	0	PVHO010002820.1	112870	112976	-56777	C	Platy-1-8	Unspecified	0	109	2	480270
	SagImp_1345	760	6.6	0.9	0	PVHO010002820.1	136082	136187	-33566	C	Platy-1-8	Unspecified	0	109	3	480321
	SagImp_1346	778	6.5	0.9	0	PVHO010002823.1	47111	47217	-122383	C	Platy-1-8	Unspecified	0	109	2	480858
	SagImp_1347	720	8.4	0.9	0	PVHO010002823.1	71041	71147	-98453	C	Platy-1-8	Unspecified	0	109	2	480898
	SagImp_1348	741	7.5	0.9	0	PVHO010002826.1	83170	83276	-86278	C	Platy-1-8	Unspecified	0	109	2	481290
	SagImp_1349	698	9.3	0.9	0	PVHO010002829.1	166758	166864	-2627	C	Platy-1-8	Unspecified	0	109	2	481890
	SagImp_1350	748	6.5	0.9	0	PVHO010002851.1	19734	19840	-149129	C	Platy-1-8	Unspecified	0	109	2	484370
	SagImp_1351	695	4.1	1	0	PVHO010002863.1	158288	158385	-10298	C	Platy-1-8	Unspecified	0	109	11	486159
	SagImp_1352	696	8.4	0.9	0	PVHO010002869.1	66708	66814	-101522	C	Platy-1-8	Unspecified	0	109	2	487068
	SagImp_1353	732	9.3	0.9	0	PVHO010002885.1	143339	143445	-24664	C	Platy-1-8	Unspecified	0	109	2	488207
	SagImp_1354	746	9.3	0.9	0	PVHO010002887.1	121382	121489	-46781	C	Platy-1-8	Unspecified	0	109	1	488513
	SagImp_1355	605	13.6	4.8	0	PVHO010002914.1	105797	105899	-61426	C	Platy-1-8	Unspecified	0	109	2	491257
	SagImp_1356	749	7.4	0.9	0	PVHO010002916.1	138576	138683	-28404	C	Platy-1-8	Unspecified	0	109	1	491816
	SagImp_1357	735	8.4	0.9	0	PVHO010002918.1	91621	91727	-75407	C	Platy-1-8	Unspecified	0	109	2	491994
	SagImp_1358	730	8.3	0.9	0	PVHO010002918.1	139894	140001	-27133	C	Platy-1-8	Unspecified	0	109	1	492054
	SagImp_1359	747	8.4	0.9	0	PVHO010002947.1	7664	7770	-158537	C	Platy-1-8	Unspecified	0	109	2	495460
	SagImp_1360	731	8.4	0.9	0	PVHO010002957.1	111850	111956	-54693	C	Platy-1-8	Unspecified	0	109	2	496511
	SagImp_1361	716	10.2	0.9	0	PVHO010002974.1	14515	14622	-151457	C	Platy-1-8	Unspecified	0	109	1	498873
	SagImp_1362	767	6.5	0.9	0	PVHO010002991.1	51123	51229	-114256	C	Platy-1-8	Unspecified	0	109	2	500588
	SagImp_1363	754	6.5	0.9	0	PVHO010002996.1	5070	5177	-160399	C	Platy-1-8	Unspecified	0	109	1	500922
	SagImp_1364	741	6.5	0.9	0	PVHO010002998.1	18416	18523	-146706	C	Platy-1-8	Unspecified	0	109	1	501125
	SagImp_1365	775	7.4	0.9	0	PVHO010002999.1	157580	157687	-7417	C	Platy-1-8	Unspecified	0	109	1	501308
	SagImp_1366	758	8.3	0.9	0	PVHO010003009.1	111151	111258	-53682	C	Platy-1-8	Unspecified	0	109	1	502136
	SagImp_1367	718	6.5	0.9	0	PVHO010003018.1	9440	9547	-156017	C	Platy-1-8	Unspecified	0	109	1	502991
	SagImp_1368	704	7.5	0.9	0	PVHO010003018.1	46803	46909	-118655	C	Platy-1-8	Unspecified	0	109	2	503011
	SagImp_1369	642	8.7	4.8	0	PVHO010003032.1	29908	30010	-134623	C	Platy-1-8	Unspecified	0	109	2	503968
	SagImp_1370	711	7.4	0.9	0	PVHO010003034.1	42055	42162	-122270	C	Platy-1-8	Unspecified	0	109	1	504395
	SagImp_1371	756	6.5	0.9	0	PVHO010003046.1	12091	12197	-152266	C	Platy-1-8	Unspecified	0	109	2	505752
	SagImp_1372	689	9.5	0.9	0	PVHO010003063.1	84018	84122	-79488	C	Platy-1-8	Unspecified	0	109	4	507703
	SagImp_1373	751	6.5	0.9	0	PVHO010003066.1	64341	64447	-98984	C	Platy-1-8	Unspecified	0	109	2	507809
	SagImp_1374	661	10.3	0.9	0	PVHO010003076.1	113076	113182	-50012	C	Platy-1-8	Unspecified	0	109	2	508818
	SagImp_1375	718	6.5	0.9	0	PVHO010003077.1	102694	102801	-59582	C	Platy-1-8	Unspecified	0	109	1	508870
	SagImp_1376	753	7.4	0.9	0	PVHO010003082.1	83129	83236	-80138	C	Platy-1-8	Unspecified	0	109	1	509444
	SagImp_1377	695	8.4	0.9	0	PVHO010003087.1	60080	60186	-102706	C	Platy-1-8	Unspecified	0	109	2	510026
	SagImp_1378	692	8.6	0.9	0	PVHO010003095.1	95763	95867	-67038	C	Platy-1-8	Unspecified	0	109	4	510894
	SagImp_1379	719	9.3	0.9	0	PVHO010003096.1	33952	34059	-128650	C	Platy-1-8	Unspecified	0	109	1	510917
	SagImp_1380	727	9.3	0.9	0	PVHO010003097.1	78473	78579	-84314	C	Platy-1-8	Unspecified	0	109	2	511135
	SagImp_1381	698	10.2	0.9	0	PVHO010003100.1	113282	113389	-49136	C	Platy-1-8	Unspecified	0	109	1	511702
	SagImp_1382	711	9.3	0.9	0	PVHO010003128.1	63930	64036	-97449	C	Platy-1-8	Unspecified	0	109	2	514120
	SagImp_1383	758	7.5	0.9	0	PVHO010003138.1	115896	116002	-45999	C	Platy-1-8	Unspecified	0	109	2	515269
	SagImp_1384	741	7.5	0.9	0	PVHO010003147.1	29258	29363	-132280	C	Platy-1-8	Unspecified	0	109	3	515947
	SagImp_1385	721	8.4	0.9	0	PVHO010003157.1	12074	12180	-149036	C	Platy-1-8	Unspecified	0	109	2	517196
	SagImp_1386	679	9.4	0.9	0	PVHO010003162.1	103435	103540	-57746	C	Platy-1-8	Unspecified	0	109	3	517774
	SagImp_1387	778	6.5	0.9	0	PVHO010003177.1	81937	82043	-78416	C	Platy-1-8	Unspecified	0	109	2	519166
	SagImp_1388	726	7.5	0.9	0	PVHO010003178.1	57871	57977	-103337	C	Platy-1-8	Unspecified	0	109	2	519190
	SagImp_1389	767	6.5	0.9	0	PVHO010003181.1	78827	78933	-66186	C	Platy-1-8	Unspecified	0	109	2	519720
	SagImp_1390	720	5.8	4.8	0	PVHO010003205.1	145199	145301	-15287	C	Platy-1-8	Unspecified	0	109	2	523240
	SagImp_1391	764	7.4	0.9	0	PVHO010003228.1	145237	145344	-14620	C	Platy-1-8	Unspecified	0	109	1	525968
	SagImp_1392	699	7.4	0.9	4.6	PVHO010003232.1	117716	117828	-41987	C	Platy-1-8	Unspecified	0	109	1	526157
	SagImp_1393	679	9.3	0.9	0	PVHO010003238.1	107544	107650	-52289	C	Platy-1-8	Unspecified	0	109	2	526743
	SagImp_1394	718	6.5	0.9	0	PVHO010003246.1	44680	44787	-114720	C	Platy-1-8	Unspecified	0	109	1	527699
	SagImp_1395	736	3.9	4.8	0	PVHO010003251.1	157480	157582	-1724	C	Platy-1-8	Unspecified	0	109	2	528093
	SagImp_1396	638	10.2	1	0	PVHO010003252.1	56466	56563	-102909	C	Platy-1-8	Unspecified	0	109	11	528110
	SagImp_1397	644	9.7	4.8	0	PVHO010003253.1	116403	116505	-42881	C	Platy-1-8	Unspecified	0	109	2	528495
	SagImp_1398	652	9.7	4.8	0	PVHO010003256.1	108993	109095	-50130	C	Platy-1-8	Unspecified	0	109	2	528847
	SagImp_1399	721	8.4	0.9	0	PVHO010003263.1	26120	26226	-132943	C	Platy-1-8	Unspecified	0	109	2	529374
	SagImp_1400	706	10.3	0.9	0	PVHO010003269.1	76376	76482	-82495	C	Platy-1-8	Unspecified	0	109	2	529640
	SagImp_1401	714	8.4	0.9	0	PVHO010003292.1	58997	59103	-97039	C	Platy-1-8	Unspecified	0	109	2	532272
	SagImp_1402	785	6.5	0.9	0	PVHO010003296.1	19726	19833	-138576	C	Platy-1-8	Unspecified	0	109	1	533663
	SagImp_1403	679	8.7	4.8	0	PVHO010003325.1	4887	4989	-152331	C	Platy-1-8	Unspecified	0	109	2	537585
	SagImp_1404	703	5.7	1.9	0	PVHO010003327.1	23950	24055	-133151	C	Platy-1-8	Unspecified	0	109	2	537785
	SagImp_1405	734	6.5	0.9	0	PVHO010003336.1	64186	64292	-92934	C	Platy-1-8	Unspecified	0	109	2	539021
	SagImp_1406	752	6.7	0.9	0	PVHO010003349.1	83357	83461	-73566	C	Platy-1-8	Unspecified	0	109	4	540418
	SagImp_1407	750	6.6	0.9	0	PVHO010003361.1	13738	13843	-143019	C	Platy-1-8	Unspecified	0	109	3	541459
	SagImp_1408	732	7.4	0.9	0	PVHO010003383.1	155415	155522	-775	C	Platy-1-8	Unspecified	0	109	1	544294
	SagImp_1409	702	6.5	0.9	0	PVHO010003386.1	25512	25618	-130457	C	Platy-1-8	Unspecified	0	109	2	544446
	SagImp_1410	767	6.5	0.9	0	PVHO010003386.1	101228	101334	-54741	C	Platy-1-8	Unspecified	0	109	2	544557
	SagImp_1411	735	7.4	0.9	0	PVHO010003394.1	52026	52133	-103053	C	Platy-1-8	Unspecified	0	109	1	545450
	SagImp_1412	740	9.3	0.9	0	PVHO010003409.1	28063	28170	-127711	C	Platy-1-8	Unspecified	0	109	1	547347
	SagImp_1413	736	9.3	0.9	0	PVHO010003426.1	86159	86265	-69025	C	Platy-1-8	Unspecified	0	109	2	549050
	SagImp_1414	706	9.3	0.9	0	PVHO010003433.1	139598	139704	-15612	C	Platy-1-8	Unspecified	0	109	2	550135
	SagImp_1415	672	10.2	0.9	0	PVHO010003460.1	311	418	-153905	C	Platy-1-8	Unspecified	0	109	1	552291
	SagImp_1416	695	8.4	0.9	0	PVHO010003460.1	43528	43634	-110689	C	Platy-1-8	Unspecified	0	109	2	552317
	SagImp_1417	678	8.4	0.9	0	PVHO010003487.1	114262	114368	-39470	C	Platy-1-8	Unspecified	0	109	2	556295
	SagImp_1418	735	8.3	0.9	0	PVHO010003489.1	7785	7892	-145938	C	Platy-1-8	Unspecified	0	109	1	556406
	SagImp_1419	698	2.1	11.3	0	PVHO010003506.1	104568	104664	-48700	C	Platy-1-8	Unspecified	0	109	2	558381
	SagImp_1420	707	8.4	0.9	0	PVHO010003506.1	104853	104959	-48405	C	Platy-1-8	Unspecified	0	109	2	558382
	SagImp_1421	789	6.5	0.9	0	PVHO010003525.1	76792	76898	-76212	C	Platy-1-8	Unspecified	0	109	2	560611
	SagImp_1422	728	7.5	0.9	0	PVHO010003543.1	111782	111888	-40635	C	Platy-1-8	Unspecified	0	109	2	562916
	SagImp_1423	729	8.3	0.9	0	PVHO010003552.1	106213	106320	-46041	C	Platy-1-8	Unspecified	0	109	1	563448
	SagImp_1424	713	6.8	4.8	0	PVHO010003554.1	46185	46287	-105933	C	Platy-1-8	Unspecified	0	109	2	563557
	SagImp_1425	717	8.3	0.9	0	PVHO010003562.1	53370	53477	-98690	C	Platy-1-8	Unspecified	0	109	1	564127
	SagImp_1426	622	8.6	1.1	0	PVHO010003563.1	85357	85449	-66574	C	Platy-1-8	Unspecified	0	109	16	564291
	SagImp_1427	758	6.5	0.9	0	PVHO010003568.1	14084	14191	-137959	C	Platy-1-8	Unspecified	0	109	1	564673
	SagImp_1428	728	8.4	0.9	0	PVHO010003573.1	26062	26168	-125829	C	Platy-1-8	Unspecified	0	109	2	565221
	SagImp_1429	684	8.7	4.8	0	PVHO010003581.1	38296	38398	-111629	C	Platy-1-8	Unspecified	0	109	2	566036
	SagImp_1430	741	7.4	0.9	0	PVHO010003584.1	111954	112061	-39543	C	Platy-1-8	Unspecified	0	109	1	566229
	SagImp_1431	671	7.7	4.8	0	PVHO010003591.1	87185	87288	-64140	C	Platy-1-8	Unspecified	0	109	1	566585
	SagImp_1432	685	9.7	4.8	0	PVHO010003593.1	119348	119450	-32504	C	Platy-1-8	Unspecified	0	109	2	566706
	SagImp_1433	747	8.7	4.8	0	PVHO010003595.1	132194	132297	-19014	C	Platy-1-8	Unspecified	0	109	1	566805
	SagImp_1434	751	6.5	0.9	0	PVHO010003596.1	123745	123851	-27420	C	Platy-1-8	Unspecified	0	109	2	566849
	SagImp_1435	713	7.5	0.9	0	PVHO010003600.1	127334	127440	-23880	C	Platy-1-8	Unspecified	0	109	2	567467
	SagImp_1436	714	9.3	0.9	0	PVHO010003609.1	9576	9682	-141458	C	Platy-1-8	Unspecified	0	109	2	568209
	SagImp_1437	741	7.5	0.9	0	PVHO010003609.1	95875	95981	-55159	C	Platy-1-8	Unspecified	0	109	2	568384
	SagImp_1438	597	7.9	1.1	0	PVHO010003609.1	109464	109552	-41588	C	Platy-1-8	Unspecified	0	109	20	568404
	SagImp_1439	725	9.3	0.9	0	PVHO010003610.1	144386	144492	-6774	C	Platy-1-8	Unspecified	0	109	2	568494
	SagImp_1440	751	6.5	0.9	0	PVHO010003618.1	52778	52884	-98031	C	Platy-1-8	Unspecified	0	109	2	569496
	SagImp_1441	621	12	0.9	0	PVHO010003618.1	144598	144705	-6210	C	Platy-1-8	Unspecified	0	109	1	569512
	SagImp_1442	691	9.3	0.9	1.9	PVHO010003626.1	66062	66170	-84837	C	Platy-1-8	Unspecified	0	109	2	570056
	SagImp_1443	745	8.4	0.9	0	PVHO010003649.1	15913	16019	-134363	C	Platy-1-8	Unspecified	0	109	2	572474
	SagImp_1444	760	7.5	0.9	0	PVHO010003658.1	23763	23869	-126358	C	Platy-1-8	Unspecified	0	109	2	573332
	SagImp_1445	735	8.4	0.9	0	PVHO010003661.1	32035	32141	-118113	C	Platy-1-8	Unspecified	0	109	2	573759
	SagImp_1446	695	8.4	0.9	0	PVHO010003671.1	18166	18272	-132023	C	Platy-1-8	Unspecified	0	109	2	574967
	SagImp_1447	735	8.4	0.9	0	PVHO010003674.1	110628	110734	-39284	C	Platy-1-8	Unspecified	0	109	2	575448
	SagImp_1448	692	8.4	0.9	0	PVHO010003699.1	92847	92953	-56411	C	Platy-1-8	Unspecified	0	109	2	577284
	SagImp_1449	731	8.4	0.9	0	PVHO010003700.1	148131	148237	-1289	C	Platy-1-8	Unspecified	0	109	2	577403
	SagImp_1450	767	6.5	0.9	0	PVHO010003703.1	64062	64168	-85356	C	Platy-1-8	Unspecified	0	109	2	577743
	SagImp_1451	732	9.3	0.9	0	PVHO010003718.1	85041	85147	-64195	C	Platy-1-8	Unspecified	0	109	2	580113
	SagImp_1452	668	8.3	0.9	0	PVHO010003719.1	33257	33364	-115825	C	Platy-1-8	Unspecified	0	109	1	580341
	SagImp_1453	746	7.5	0.9	0	PVHO010003723.1	2541	2647	-147002	C	Platy-1-8	Unspecified	0	109	2	580778
	SagImp_1454	741	7.5	0.9	0	PVHO010003729.1	138842	138948	-9991	C	Platy-1-8	Unspecified	0	109	2	581577
	SagImp_1455	767	6.5	0.9	0	PVHO010003731.1	31207	31313	-117579	C	Platy-1-8	Unspecified	0	109	2	582037
	SagImp_1456	774	6.5	0.9	0	PVHO010003735.1	49917	50024	-98727	C	Platy-1-8	Unspecified	0	109	1	582631
	SagImp_1457	733	6.5	0.9	0	PVHO010003735.1	138575	138681	-10070	C	Platy-1-8	Unspecified	0	109	2	582762
	SagImp_1458	702	7.5	0.9	0	PVHO010003739.1	115685	115791	-32921	C	Platy-1-8	Unspecified	0	109	2	583273
	SagImp_1459	740	6.8	4.8	0	PVHO010003749.1	38144	38246	-110469	C	Platy-1-8	Unspecified	0	109	2	584279
	SagImp_1460	778	6.5	0.9	0	PVHO010003758.1	33854	33960	-114487	C	Platy-1-8	Unspecified	0	109	2	585096
	SagImp_1461	694	7	8	0	PVHO010003758.1	80199	80298	-68149	C	Platy-1-8	Unspecified	0	109	2	585175
	SagImp_1462	682	8.4	0.9	0	PVHO010003764.1	65616	65722	-82744	C	Platy-1-8	Unspecified	0	109	2	586069
	SagImp_1463	694	10.3	0.9	0	PVHO010003778.1	136692	136798	-11481	C	Platy-1-8	Unspecified	0	109	2	587339
	SagImp_1464	721	9.3	0.9	0	PVHO010003779.1	99084	99191	-48929	C	Platy-1-8	Unspecified	0	109	1	587400
	SagImp_1465	717	8.5	0.9	0.9	PVHO010003783.1	37164	37270	-110670	C	Platy-1-8	Unspecified	0	109	3	587785
	SagImp_1466	651	9.4	0.9	3.7	PVHO010003798.1	107534	107644	-40104	C	Platy-1-8	Unspecified	0	109	2	589024
	SagImp_1467	758	8.4	0.9	0	PVHO010003811.1	69072	69178	-78430	C	Platy-1-8	Unspecified	0	109	2	590223
	SagImp_1468	727	8.4	0.9	0	PVHO010003813.1	127410	127516	-19912	C	Platy-1-8	Unspecified	0	109	2	590571
	SagImp_1469	802	4.8	4.8	0	PVHO010003817.1	117688	117790	-29704	C	Platy-1-8	Unspecified	0	109	2	591131
	SagImp_1470	778	6.5	0.9	0	PVHO010003840.1	112184	112290	-34870	C	Platy-1-8	Unspecified	0	109	2	593921
	SagImp_1471	708	8.4	0.9	0	PVHO010003847.1	99507	99613	-47306	C	Platy-1-8	Unspecified	0	109	2	594458
	SagImp_1472	658	9.3	0.9	0	PVHO010003854.1	16505	16611	-130099	C	Platy-1-8	Unspecified	0	109	2	595253
	SagImp_1473	698	8.7	4.8	0	PVHO010003861.1	75144	75247	-71340	C	Platy-1-8	Unspecified	0	109	1	596220
	SagImp_1474	756	6.5	0.9	0	PVHO010003861.1	117600	117706	-28881	C	Platy-1-8	Unspecified	0	109	2	596313
	SagImp_1475	683	5.4	1.1	0	PVHO010003861.1	142100	142192	-4395	C	Platy-1-8	Unspecified	0	109	16	596359
	SagImp_1476	721	8.4	0.9	0	PVHO010003885.1	61562	61668	-84551	C	Platy-1-8	Unspecified	0	109	2	598354
	SagImp_1477	668	9.4	0.9	0	PVHO010003900.1	136566	136671	-9245	C	Platy-1-8	Unspecified	0	109	3	599696
	SagImp_1478	704	7.5	0.9	0	PVHO010003905.1	12715	12821	-132842	C	Platy-1-8	Unspecified	0	109	2	600126
	SagImp_1479	757	7.5	0.9	0	PVHO010003914.1	11773	11879	-133582	C	Platy-1-8	Unspecified	0	109	2	601134
	SagImp_1480	733	7.4	0.9	0	PVHO010003920.1	102011	102118	-43195	C	Platy-1-8	Unspecified	0	109	1	601591
	SagImp_1481	734	7.5	0.9	0	PVHO010003942.1	76265	76370	-68274	C	Platy-1-8	Unspecified	0	109	3	604282
	SagImp_1482	657	10.3	0.9	0	PVHO010003947.1	8234	8340	-136596	C	Platy-1-8	Unspecified	0	109	2	604902
	SagImp_1483	537	8.6	16.1	0	PVHO010003949.1	66617	66709	-78168	C	Platy-1-8	Unspecified	0	109	2	605144
	SagImp_1484	714	8.4	0.9	0	PVHO010003950.1	31125	31231	-113601	C	Platy-1-8	Unspecified	0	109	2	605371
	SagImp_1485	774	6.5	0.9	0	PVHO010003952.1	72519	72626	-71772	C	Platy-1-8	Unspecified	0	109	1	605766
	SagImp_1486	767	6.5	0.9	0	PVHO010003953.1	22811	22917	-121892	C	Platy-1-8	Unspecified	0	109	2	605870
	SagImp_1487	746	8.4	0.9	0	PVHO010003960.1	105395	105501	-38948	C	Platy-1-8	Unspecified	0	109	2	607223
	SagImp_1488	694	10.3	0.9	0	PVHO010003964.1	8590	8696	-135763	C	Platy-1-8	Unspecified	0	109	2	607469
	SagImp_1489	742	8.3	0.9	0	PVHO010003972.1	25303	25410	-118973	C	Platy-1-8	Unspecified	0	109	1	608059
	SagImp_1490	712	8.4	0.9	0	PVHO010003975.1	17381	17487	-126549	C	Platy-1-8	Unspecified	0	109	2	608220
	SagImp_1491	718	6.6	0.9	0	PVHO010003983.1	94061	94166	-50006	C	Platy-1-8	Unspecified	0	109	3	608973
	SagImp_1492	702	7.5	0.9	0	PVHO010003989.1	67841	67947	-75925	C	Platy-1-8	Unspecified	0	109	2	609372
	SagImp_1493	767	6.5	0.9	0	PVHO010004010.1	114556	114662	-28858	C	Platy-1-8	Unspecified	0	109	2	611670
	SagImp_1494	696	11.2	0.9	0	PVHO010004015.1	45981	46087	-97326	C	Platy-1-8	Unspecified	0	109	2	612087
	SagImp_1495	756	6.5	0.9	0	PVHO010004029.1	18496	18602	-124491	C	Platy-1-8	Unspecified	0	109	2	613701
	SagImp_1496	616	6.9	5.9	0	PVHO010004047.1	5199	5300	-137352	C	Platy-1-8	Unspecified	0	109	2	615101
	SagImp_1497	716	8.4	0.9	0	PVHO010004057.1	105676	105782	-36791	C	Platy-1-8	Unspecified	0	109	2	616302
	SagImp_1498	667	9.8	4.9	0	PVHO010004058.1	108956	109057	-33438	C	Platy-1-8	Unspecified	0	109	3	616415
	SagImp_1499	693	9.4	0.9	0	PVHO010004063.1	115697	115802	-26452	C	Platy-1-8	Unspecified	0	109	3	617194
	SagImp_1500	691	10.2	0.9	0	PVHO010004066.1	21395	21502	-120740	C	Platy-1-8	Unspecified	0	109	1	617548
	SagImp_1501	702	8.3	0.9	4.6	PVHO010004080.1	117247	117359	-24571	C	Platy-1-8	Unspecified	0	109	1	619208
	SagImp_1502	711	9.3	0.9	0	PVHO010004093.1	102469	102575	-39164	C	Platy-1-8	Unspecified	0	109	2	620089
	SagImp_1503	734	9.3	0.9	0	PVHO010004099.1	53778	53885	-87805	C	Platy-1-8	Unspecified	0	109	1	620782
	SagImp_1504	756	6.5	0.9	0	PVHO010004116.1	5769	5875	-135312	C	Platy-1-8	Unspecified	0	109	2	622899
	SagImp_1505	746	7.5	0.9	0	PVHO010004116.1	97775	97881	-43306	C	Platy-1-8	Unspecified	0	109	2	623103
	SagImp_1506	809	3.9	4.8	0	PVHO010004120.1	86104	86206	-55133	C	Platy-1-8	Unspecified	0	109	2	623769
	SagImp_1507	771	4.8	4.8	0	PVHO010004121.1	67370	67472	-73796	C	Platy-1-8	Unspecified	0	109	2	623977
	SagImp_1508	716	8.4	0.9	0	PVHO010004128.1	9786	9892	-131677	C	Platy-1-8	Unspecified	0	109	2	624734
	SagImp_1509	734	8.4	0.9	0	PVHO010004129.1	119021	119127	-22030	C	Platy-1-8	Unspecified	0	109	2	625185
	SagImp_1510	632	9.3	0.9	5.5	PVHO010004141.1	90279	90392	-50503	C	Platy-1-8	Unspecified	0	109	1	626546
	SagImp_1511	613	7.5	1.1	0	PVHO010004151.1	77398	77490	-63467	C	Platy-1-8	Unspecified	0	109	16	627453
	SagImp_1512	692	8.6	0.9	0	PVHO010004183.1	32124	32228	-108096	C	Platy-1-8	Unspecified	0	109	4	630477
	SagImp_1513	663	8.4	0.9	0	PVHO010004184.1	15424	15530	-124842	C	Platy-1-8	Unspecified	0	109	2	630537
	SagImp_1514	711	9.3	0.9	0	PVHO010004184.1	92927	93033	-47339	C	Platy-1-8	Unspecified	0	109	2	630656
	SagImp_1515	732	8.4	0.9	0	PVHO010004194.1	92607	92713	-47694	C	Platy-1-8	Unspecified	0	109	2	631765
	SagImp_1516	712	8.3	0.9	0	PVHO010004196.1	58345	58452	-81762	C	Platy-1-8	Unspecified	0	109	1	632310
	SagImp_1517	700	8.4	0.9	0	PVHO010004196.1	101294	101400	-38814	C	Platy-1-8	Unspecified	0	109	2	632372
	SagImp_1518	741	5.9	4.9	0	PVHO010004202.1	33976	34077	-105500	C	Platy-1-8	Unspecified	0	109	3	633133
	SagImp_1519	653	8.7	4.8	0	PVHO010004223.1	78409	78511	-60918	C	Platy-1-8	Unspecified	0	109	2	634986
	SagImp_1520	704	9.3	0.9	0	PVHO010004235.1	62205	62312	-77037	C	Platy-1-8	Unspecified	0	109	1	635867
	SagImp_1521	681	11.2	0.9	0	PVHO010004240.1	16478	16584	-122504	C	Platy-1-8	Unspecified	0	109	2	636432
	SagImp_1522	801	3.9	4.8	0	PVHO010004242.1	24923	25026	-113944	C	Platy-1-8	Unspecified	0	109	1	636711
	SagImp_1523	692	8.4	0.9	0	PVHO010004259.1	46548	46654	-91485	C	Platy-1-8	Unspecified	0	109	2	638372
	SagImp_1524	772	5.6	0.9	0	PVHO010004262.1	24238	24344	-114493	C	Platy-1-8	Unspecified	0	109	2	638854
	SagImp_1525	705	7.5	0.9	0	PVHO010004262.1	116098	116204	-22633	C	Platy-1-8	Unspecified	0	109	2	638942
	SagImp_1526	667	9.4	0.9	0	PVHO010004279.1	74224	74329	-64389	C	Platy-1-8	Unspecified	0	109	3	640115
	SagImp_1527	778	6.5	0.9	0	PVHO010004286.1	136060	136166	-2224	C	Platy-1-8	Unspecified	0	109	2	641138
	SagImp_1528	668	10.4	0.9	0	PVHO010004287.1	64163	64268	-73912	C	Platy-1-8	Unspecified	0	109	3	641160
	SagImp_1529	711	10.2	0.9	0	PVHO010004300.1	21718	21825	-116425	C	Platy-1-8	Unspecified	0	109	1	642035
	SagImp_1530	734	8.4	0.9	0	PVHO010004300.1	54558	54664	-83586	C	Platy-1-8	Unspecified	0	109	2	642046
	SagImp_1531	758	6.5	0.9	0	PVHO010004304.1	56429	56536	-81665	C	Platy-1-8	Unspecified	0	109	1	642392
	SagImp_1532	633	11.8	4.9	0	PVHO010004309.1	12567	12668	-125415	C	Platy-1-8	Unspecified	0	109	3	642757
	SagImp_1533	710	8.4	0.9	0	PVHO010004315.1	67984	68090	-69883	C	Platy-1-8	Unspecified	0	109	2	643836
	SagImp_1534	735	8.4	0.9	0	PVHO010004325.1	62862	62968	-74055	C	Platy-1-8	Unspecified	0	109	2	644813
	SagImp_1535	704	6.6	0.9	0	PVHO010004325.1	98236	98341	-38682	C	Platy-1-8	Unspecified	0	109	3	644892
	SagImp_1536	735	7.4	0.9	0	PVHO010004328.1	103559	103666	-34009	C	Platy-1-8	Unspecified	0	109	1	645048
	SagImp_1537	796	2.9	4.8	0	PVHO010004339.1	76321	76424	-60946	C	Platy-1-8	Unspecified	0	109	1	646821
	SagImp_1538	762	6.5	0.9	0	PVHO010004362.1	117940	118047	-19121	C	Platy-1-8	Unspecified	0	109	1	648553
	SagImp_1539	760	7.4	0.9	0	PVHO010004364.1	136679	136786	-419	C	Platy-1-8	Unspecified	0	109	1	648703
	SagImp_1540	729	7.4	0.9	0	PVHO010004365.1	20741	20848	-116385	C	Platy-1-8	Unspecified	0	109	1	648709
	SagImp_1541	687	7.8	4.8	0	PVHO010004373.1	26098	26200	-111104	C	Platy-1-8	Unspecified	0	109	2	649409
	SagImp_1542	714	8.3	0.9	0	PVHO010004373.1	28055	28162	-109142	C	Platy-1-8	Unspecified	0	109	1	649410
	SagImp_1543	720	8.3	0.9	0	PVHO010004373.1	63832	63939	-73365	C	Platy-1-8	Unspecified	0	109	1	649418
	SagImp_1544	627	11.2	0.9	0	PVHO010004389.1	43990	44096	-92631	C	Platy-1-8	Unspecified	0	109	2	651245
	SagImp_1545	705	9.3	0.9	0	PVHO010004392.1	59378	59484	-77523	C	Platy-1-8	Unspecified	0	109	2	651591
	SagImp_1546	729	5.9	1	0	PVHO010004392.1	134806	134907	-2100	C	Platy-1-8	Unspecified	0	109	7	651683
	SagImp_1547	602	11.8	4.9	0	PVHO010004393.1	34834	34935	-101917	C	Platy-1-8	Unspecified	0	109	3	651784
	SagImp_1548	702	7.5	0.9	0	PVHO010004405.1	97122	97228	-39547	C	Platy-1-8	Unspecified	0	109	2	652865
	SagImp_1549	727	8.4	0.9	0	PVHO010004409.1	92099	92205	-44503	C	Platy-1-8	Unspecified	0	109	2	653385
	SagImp_1550	768	5.8	4.8	0	PVHO010004426.1	104561	104663	-32042	C	Platy-1-8	Unspecified	0	109	2	654797
	SagImp_1551	736	7.5	0.9	0	PVHO010004438.1	108054	108160	-28049	C	Platy-1-8	Unspecified	0	109	2	656411
	SagImp_1552	708	10.3	0.9	0	PVHO010004443.1	23346	23452	-112569	C	Platy-1-8	Unspecified	0	109	2	656961
	SagImp_1553	719	7.5	0.9	0	PVHO010004447.1	21021	21126	-114923	C	Platy-1-8	Unspecified	0	109	3	657342
	SagImp_1554	691	11.1	0.9	0	PVHO010004450.1	30003	30110	-105790	C	Platy-1-8	Unspecified	0	109	1	657778
	SagImp_1555	734	6.5	0.9	0	PVHO010004453.1	74874	74980	-60890	C	Platy-1-8	Unspecified	0	109	2	658062
	SagImp_1556	749	8.4	0.9	0	PVHO010004463.1	50626	50732	-85016	C	Platy-1-8	Unspecified	0	109	2	658893
	SagImp_1557	734	8.4	0.9	0	PVHO010004468.1	80069	80175	-55478	C	Platy-1-8	Unspecified	0	109	2	659537
	SagImp_1558	741	7.5	0.9	0	PVHO010004471.1	31324	31430	-104127	C	Platy-1-8	Unspecified	0	109	2	659611
	SagImp_1559	757	7.5	0.9	0	PVHO010004475.1	106680	106786	-30981	C	Platy-1-8	Unspecified	0	109	2	660119
	SagImp_1560	725	5.6	0.9	0	PVHO010004476.1	63960	64066	-71454	C	Platy-1-8	Unspecified	0	109	2	660173
	SagImp_1561	725	8.3	0.9	0	PVHO010004479.1	134594	134701	-804	C	Platy-1-8	Unspecified	0	109	1	660380
	SagImp_1562	744	9.3	0.9	0	PVHO010004480.1	72088	72195	-63273	C	Platy-1-8	Unspecified	0	109	1	660560
	SagImp_1563	700	9.3	0.9	0	PVHO010004482.1	65718	65824	-69562	C	Platy-1-8	Unspecified	0	109	2	660865
	SagImp_1564	706	8.6	0.9	0	PVHO010004505.1	2429	2533	-132510	C	Platy-1-8	Unspecified	0	109	4	663160
	SagImp_1565	734	8.4	0.9	0	PVHO010004517.1	88327	88433	-46328	C	Platy-1-8	Unspecified	0	109	2	664194
	SagImp_1566	772	5.6	0.9	0	PVHO010004517.1	116913	117019	-17742	C	Platy-1-8	Unspecified	0	109	2	664218
	SagImp_1567	712	9.3	0.9	0	PVHO010004519.1	113628	113734	-21007	C	Platy-1-8	Unspecified	0	109	2	664408
	SagImp_1568	746	4.9	4.9	0	PVHO010004522.1	91111	91212	-43517	C	Platy-1-8	Unspecified	0	109	3	664739
	SagImp_1569	731	7.5	0.9	0	PVHO010004524.1	24581	24687	-109977	C	Platy-1-8	Unspecified	0	109	2	665003
	SagImp_1570	613	6.2	11.3	0	PVHO010004544.1	19084	19180	-115121	C	Platy-1-8	Unspecified	0	109	2	667516
	SagImp_1571	699	9.3	0.9	0	PVHO010004553.1	132049	132156	-1995	C	Platy-1-8	Unspecified	0	109	1	668980
	SagImp_1572	757	7.5	0.9	0	PVHO010004556.1	27892	27998	-106185	C	Platy-1-8	Unspecified	0	109	2	669088
	SagImp_1573	739	7.5	0.9	0	PVHO010004558.1	55617	55722	-78288	C	Platy-1-8	Unspecified	0	109	3	669218
	SagImp_1574	704	10.3	0.9	0	PVHO010004586.1	24206	24312	-109224	C	Platy-1-8	Unspecified	0	109	2	671101
	SagImp_1575	734	6.5	0.9	0	PVHO010004597.1	107230	107336	-26278	C	Platy-1-8	Unspecified	0	109	2	672530
	SagImp_1576	774	5.8	4.8	0	PVHO010004599.1	92529	92631	-41010	C	Platy-1-8	Unspecified	0	109	2	672808
	SagImp_1577	676	6.6	0.8	9.3	PVHO010004614.1	3156	3272	-130055	C	Platy-1-8	Unspecified	0	109	2	673915
	SagImp_1578	704	9.3	0.9	0	PVHO010004618.1	6377	6483	-126747	C	Platy-1-8	Unspecified	0	109	2	674515
	SagImp_1579	740	9.3	0.9	0	PVHO010004624.1	2928	3035	-130215	C	Platy-1-8	Unspecified	0	109	1	675018
	SagImp_1580	706	10.4	0.9	0	PVHO010004624.1	3751	3856	-129394	C	Platy-1-8	Unspecified	0	109	3	675022
	SagImp_1581	722	8.4	0.9	0	PVHO010004624.1	59307	59413	-73837	C	Platy-1-8	Unspecified	0	109	2	675219
	SagImp_1582	725	8.5	0.9	0	PVHO010004646.1	100908	101013	-31815	C	Platy-1-8	Unspecified	0	109	3	677655
	SagImp_1583	732	9.3	0.9	0	PVHO010004680.1	125923	126030	-6218	C	Platy-1-8	Unspecified	0	109	1	680918
	SagImp_1584	671	11.2	0.9	0	PVHO010004684.1	28842	28948	-103248	C	Platy-1-8	Unspecified	0	109	2	681058
	SagImp_1585	703	8.3	0.9	0	PVHO010004692.1	77150	77257	-54935	C	Platy-1-8	Unspecified	0	109	1	681606
	SagImp_1586	693	7.5	0.9	0	PVHO010004705.1	7010	7116	-124970	C	Platy-1-8	Unspecified	0	109	2	682500
	SagImp_1587	686	7.7	4.8	0	PVHO010004721.1	29548	29651	-102333	C	Platy-1-8	Unspecified	0	109	1	683906
	SagImp_1588	688	10.5	0.9	0	PVHO010004739.1	66270	66374	-65190	C	Platy-1-8	Unspecified	0	109	4	685618
	SagImp_1589	711	6.5	0.9	0	PVHO010004743.1	36775	36881	-94634	C	Platy-1-8	Unspecified	0	109	2	685861
	SagImp_1590	727	8.4	0.9	0	PVHO010004745.1	110929	111035	-20478	C	Platy-1-8	Unspecified	0	109	2	685998
	SagImp_1591	760	6.5	0.9	0	PVHO010004750.1	20171	20278	-111173	C	Platy-1-8	Unspecified	0	109	1	686671
	SagImp_1592	719	7.5	0.9	0	PVHO010004760.1	98438	98544	-32732	C	Platy-1-8	Unspecified	0	109	2	688379
	SagImp_1593	735	8.4	0.9	0	PVHO010004763.1	22560	22666	-108668	C	Platy-1-8	Unspecified	0	109	2	688986
	SagImp_1594	760	7.5	0.9	0	PVHO010004763.1	40205	40311	-91023	C	Platy-1-8	Unspecified	0	109	2	689034
	SagImp_1595	721	9.4	0.9	0	PVHO010004772.1	62197	62302	-68672	C	Platy-1-8	Unspecified	0	109	3	690229
	SagImp_1596	621	9.8	4.9	0	PVHO010004776.1	51066	51167	-79921	C	Platy-1-8	Unspecified	0	109	3	690584
	SagImp_1597	762	7.5	0.9	0	PVHO010004777.1	68279	68384	-62892	C	Platy-1-8	Unspecified	0	109	3	690810
	SagImp_1598	723	10.2	0.9	0	PVHO010004779.1	12553	12660	-118415	C	Platy-1-8	Unspecified	0	109	1	691008
	SagImp_1599	728	9.4	0.9	0	PVHO010004780.1	86278	86383	-44956	C	Platy-1-8	Unspecified	0	109	3	691275
	SagImp_1600	721	8.4	0.9	0	PVHO010004797.1	14965	15071	-115715	C	Platy-1-8	Unspecified	0	109	2	693204
	SagImp_1601	609	8.6	0.9	7.5	PVHO010004798.1	77810	77922	-52867	C	Platy-1-8	Unspecified	0	109	4	693303
	SagImp_1602	717	9.3	0.9	0	PVHO010004805.1	114428	114534	-16209	C	Platy-1-8	Unspecified	0	109	2	694407
	SagImp_1603	697	10.4	0.9	0	PVHO010004822.1	49257	49362	-81076	C	Platy-1-8	Unspecified	0	109	3	695964
	SagImp_1604	635	9.2	1	0	PVHO010004828.1	63601	63698	-66643	C	Platy-1-8	Unspecified	0	109	11	696283
	SagImp_1605	735	9.3	0.9	0	PVHO010004837.1	96271	96378	-33795	C	Platy-1-8	Unspecified	0	109	1	697106
	SagImp_1606	736	8.4	0.9	0	PVHO010004851.1	40872	40978	-88904	C	Platy-1-8	Unspecified	0	109	2	698373
	SagImp_1607	715	6.8	4.8	0	PVHO010004857.1	99476	99578	-30149	C	Platy-1-8	Unspecified	0	109	2	698661
	SagImp_1608	720	6.9	4.9	0	PVHO010004857.1	121959	122060	-7667	C	Platy-1-8	Unspecified	0	109	3	698666
	SagImp_1609	684	9.7	4.8	0	PVHO010004861.1	76752	76854	-52909	C	Platy-1-8	Unspecified	0	109	2	698840
	SagImp_1610	743	8.3	0.9	0	PVHO010004866.1	86790	86897	-42816	C	Platy-1-8	Unspecified	0	109	1	699223
	SagImp_1611	734	7.5	0.9	0	PVHO010004874.1	71387	71493	-58190	C	Platy-1-8	Unspecified	0	109	2	699829
	SagImp_1612	707	9.3	0.9	0	PVHO010004876.1	89417	89523	-40045	C	Platy-1-8	Unspecified	0	109	2	700005
	SagImp_1613	735	8.4	0.9	0	PVHO010004892.1	108251	108357	-20907	C	Platy-1-8	Unspecified	0	109	2	701420
	SagImp_1614	722	9.3	0.9	0	PVHO010004904.1	38761	38868	-89904	C	Platy-1-8	Unspecified	0	109	1	702628
	SagImp_1615	678	8.4	0.9	6.5	PVHO010004906.1	51773	51886	-76983	C	Platy-1-8	Unspecified	0	109	2	702827
	SagImp_1616	663	9.7	4.8	0.9	PVHO010004917.1	98929	99032	-29555	C	Platy-1-8	Unspecified	0	109	2	703885
	SagImp_1617	735	7.5	0.9	0	PVHO010004930.1	118508	118613	-9652	C	Platy-1-8	Unspecified	0	109	3	705432
	SagImp_1618	785	6.5	0.9	0	PVHO010004949.1	54624	54731	-73500	C	Platy-1-8	Unspecified	0	109	1	707013
	SagImp_1619	734	6.5	0.9	0	PVHO010004976.1	5720	5826	-122027	C	Platy-1-8	Unspecified	0	109	2	710086
	SagImp_1620	693	5.8	4.8	0	PVHO010004978.1	29948	30050	-97685	C	Platy-1-8	Unspecified	0	109	2	710473
	SagImp_1621	675	8.5	0.9	0	PVHO010005003.1	6372	6477	-121026	C	Platy-1-8	Unspecified	0	109	3	712997
	SagImp_1622	689	6.1	1	0	PVHO010005011.1	23941	24038	-103060	C	Platy-1-8	Unspecified	0	109	11	713663
	SagImp_1623	722	9.3	0.9	0	PVHO010005019.1	38550	38657	-88571	C	Platy-1-8	Unspecified	0	109	1	714071
	SagImp_1624	599	3.6	1.2	0	PVHO010005027.1	126798	126881	0	C	Platy-1-8	Unspecified	0	109	25	714641
	SagImp_1625	679	8.2	1	0	PVHO010005031.1	13945	14042	-113056	C	Platy-1-8	Unspecified	0	109	11	714751
	SagImp_1626	741	7.5	0.9	0	PVHO010005059.1	6576	6682	-119781	C	Platy-1-8	Unspecified	0	109	2	717403
	SagImp_1627	757	7.5	0.9	0	PVHO010005067.1	59995	60101	-66523	C	Platy-1-8	Unspecified	0	109	2	718090
	SagImp_1628	751	6.5	0.9	0	PVHO010005072.1	3287	3393	-123096	C	Platy-1-8	Unspecified	0	109	2	718807
	SagImp_1629	695	7.5	0.9	0	PVHO010005104.1	120735	120840	-5027	C	Platy-1-8	Unspecified	0	109	3	722028
	SagImp_1630	673	8.4	0.9	0	PVHO010005105.1	7654	7760	-103371	C	Platy-1-8	Unspecified	0	109	2	722038
	SagImp_1631	756	6.5	0.9	0	PVHO010005114.1	8307	8413	-117359	C	Platy-1-8	Unspecified	0	109	2	722965
	SagImp_1632	724	9.3	0.9	0	PVHO010005117.1	71384	71490	-54131	C	Platy-1-8	Unspecified	0	109	2	723398
	SagImp_1633	660	8.7	1	0	PVHO010005140.1	19094	19197	-106103	C	Platy-1-8	Unspecified	0	109	5	725729
	SagImp_1634	688	9.3	0.9	0	PVHO010005145.1	35599	35705	-89659	C	Platy-1-8	Unspecified	0	109	2	726038
	SagImp_1635	698	8.7	4.8	0	PVHO010005153.1	71953	72055	-53102	C	Platy-1-8	Unspecified	0	109	2	726780
	SagImp_1636	634	11.2	0.9	0	PVHO010005155.1	2851	2957	-122075	C	Platy-1-8	Unspecified	0	109	2	726944
	SagImp_1637	767	6.5	0.9	0	PVHO010005159.1	5128	5234	-119997	C	Platy-1-8	Unspecified	0	109	2	727287
	SagImp_1638	734	7.4	0.9	0	PVHO010005159.1	10219	10326	-114905	C	Platy-1-8	Unspecified	0	109	1	727299
	SagImp_1639	744	8.4	0.9	0	PVHO010005161.1	62111	62217	-62858	C	Platy-1-8	Unspecified	0	109	2	727597
	SagImp_1640	689	8.3	0.9	0	PVHO010005169.1	6150	6257	-118852	C	Platy-1-8	Unspecified	0	109	1	728086
	SagImp_1641	711	9.3	0.9	0	PVHO010005183.1	23990	24096	-100486	C	Platy-1-8	Unspecified	0	109	2	729186
	SagImp_1642	757	7.5	0.9	0	PVHO010005196.1	80517	80623	-43771	C	Platy-1-8	Unspecified	0	109	2	730528
	SagImp_1643	716	9.3	0.9	0	PVHO010005199.1	101708	101814	-22489	C	Platy-1-8	Unspecified	0	109	2	730898
	SagImp_1644	726	7.5	0.9	0	PVHO010005219.1	1095	1201	-122740	C	Platy-1-8	Unspecified	0	109	2	732847
	SagImp_1645	700	8.4	0.9	0	PVHO010005223.1	86440	86546	-37469	C	Platy-1-8	Unspecified	0	109	2	733641
	SagImp_1646	695	8.4	0.9	0	PVHO010005228.1	119414	119520	-4412	C	Platy-1-8	Unspecified	0	109	2	734053
	SagImp_1647	697	8.4	0.9	0	PVHO010005250.1	67157	67263	-56250	C	Platy-1-8	Unspecified	0	109	2	735634
	SagImp_1648	707	10.3	0.9	0	PVHO010005250.1	118834	118940	-4573	C	Platy-1-8	Unspecified	0	109	2	735640
	SagImp_1649	695	8.4	0.9	0	PVHO010005263.1	46313	46419	-77024	C	Platy-1-8	Unspecified	0	109	2	736373
	SagImp_1650	702	7.5	0.9	0	PVHO010005267.1	4768	4874	-118398	C	Platy-1-8	Unspecified	0	109	2	736570
	SagImp_1651	687	9.3	0.9	0	PVHO010005274.1	54856	54962	-68277	C	Platy-1-8	Unspecified	0	109	2	737335
	SagImp_1652	776	3.9	4.8	0	PVHO010000082.1	491597	491699	-6006	C	Platy-1-7	Unspecified	0	109	2	25926
	SagImp_1653	805	2	4.9	0	PVHO010000538.1	224815	224916	-87435	C	Platy-1-7	Unspecified	0	109	3	142761
	SagImp_1654	724	4.9	4.9	0	PVHO010000546.1	297262	297363	-14022	C	Platy-1-7	Unspecified	0	109	3	143886
	SagImp_1655	709	3.1	10.2	0	PVHO010001959.1	91066	91163	-105748	C	Platy-1-7	Unspecified	0	109	2	371129
	SagImp_1656	727	6.7	4.8	0	PVHO010004399.1	113865	113968	-22825	C	Platy-1-7	Unspecified	0	109	1	652423
	SagImp_1657	746	3.9	4.8	0	PVHO010003487.1	46851	46954	-106884	C	Platy-1-6x	Unspecified	0	109	1	556207
	SagImp_1658	757	1.9	4.8	0	PVHO010003787.1	118153	118255	-29562	C	Platy-1-6x	Unspecified	0	109	2	588197
	SagImp_1659	760	2.9	4.8	0	PVHO010003896.1	57387	57490	-88416	C	Platy-1-6x	Unspecified	0	109	1	599070
	SagImp_1660	779	6.7	4.8	0	PVHO010000105.1	421294	421397	-50796	C	Platy-1-6h	Unspecified	0	109	1	31759
	SagImp_1661	716	6.8	4.8	0	PVHO010000279.1	206873	206975	-169904	C	Platy-1-6h	Unspecified	0	109	2	84730
	SagImp_1662	672	5.4	5.4	0	PVHO010001364.1	47373	47464	-178785	C	Platy-1-6h	Unspecified	0	109	13	285431
	SagImp_1663	754	3.9	4.8	0	PVHO010000486.1	168865	168967	-155515	C	Platy-1-6g	Unspecified	0	109	2	134186
	SagImp_1664	774	3.9	4.9	0	PVHO010000521.1	95076	95177	-220878	C	Platy-1-6g	Unspecified	0	109	3	140511
	SagImp_1665	813	3.9	4.8	0	PVHO010002570.1	132453	132555	-43074	C	Platy-1-6g	Unspecified	0	109	2	450108
	SagImp_1666	737	7.8	4.8	0	PVHO010004146.1	2677	2779	-138142	C	Platy-1-6g	Unspecified	0	109	2	626885
	SagImp_1667	802	4.8	4.8	0	PVHO010003149.1	50788	50890	-109446	C	Platy-1-6f	Unspecified	0	109	2	516211
	SagImp_1668	739	4.9	4.9	0	PVHO010003841.1	141545	141646	-5336	C	Platy-1-6f	Unspecified	0	109	3	594028
	SagImp_1669	778	4.8	4.8	0	PVHO010004017.1	139547	139649	-1532	C	Platy-1-6f	Unspecified	0	109	2	612330
	SagImp_1670	828	1.9	4.8	0	PVHO010002973.1	73765	73867	-92101	C	Platy-1-6e	Unspecified	0	109	2	498796
	SagImp_1671	723	2.9	5.9	0	PVHO010000414.1	327992	328093	-11438	C	Platy-1-6d	Unspecified	0	109	2	117724
	SagImp_1672	762	2.9	4.8	0	PVHO010001974.1	135875	135978	-60345	C	Platy-1-6d	Unspecified	0	109	1	372963
	SagImp_1673	816	2.9	4.8	0	PVHO010002082.1	64299	64402	-127889	C	Platy-1-6d	Unspecified	0	109	1	388387
	SagImp_1674	778	3.9	4.8	0	PVHO010003121.1	108556	108658	-53449	C	Platy-1-6d	Unspecified	0	109	2	513506
	SagImp_1675	687	7.8	5.9	0	PVHO010004874.1	63284	63385	-66298	C	Platy-1-6d	Unspecified	0	109	2	699824
	SagImp_1676	808	2.9	4.8	0	PVHO010000013.1	467457	467559	-207696	C	Platy-1-6c	Unspecified	0	109	2	5572
	SagImp_1677	677	4.1	11.3	0	PVHO010000087.1	459142	459238	-34478	C	Platy-1-6c	Unspecified	0	109	2	27182
	SagImp_1678	726	5.8	4.8	0	PVHO010000204.1	15114	15216	-394973	C	Platy-1-6c	Unspecified	0	109	2	62465
	SagImp_1679	772	6.8	4.8	0	PVHO010000256.1	92425	92527	-292278	C	Platy-1-6c	Unspecified	0	109	2	77297
	SagImp_1680	798	3.9	4.8	0	PVHO010000329.1	244756	244858	-115432	C	Platy-1-6c	Unspecified	0	109	2	98459
	SagImp_1681	691	5.9	5	0	PVHO010001322.1	48998	49098	-180090	C	Platy-1-6c	Unspecified	0	109	4	279231
	SagImp_1682	805	3.9	4.8	0	PVHO010001340.1	134589	134691	-91690	C	Platy-1-6c	Unspecified	0	109	2	281890
	SagImp_1683	793	4.8	4.8	0	PVHO010001528.1	60650	60752	-156211	C	Platy-1-6c	Unspecified	0	109	2	309752
	SagImp_1684	758	2	5.8	0.9	PVHO010001539.1	60518	60620	-155405	C	Platy-1-6c	Unspecified	0	109	2	312096
	SagImp_1685	860	1	4.8	0	PVHO010001609.1	69729	69832	-143435	C	Platy-1-6c	Unspecified	0	109	1	322526
	SagImp_1686	771	5.8	4.8	0	PVHO010002014.1	7196	7299	-188742	C	Platy-1-6c	Unspecified	0	109	1	378285
	SagImp_1687	747	3.9	4.9	0	PVHO010002212.1	179126	179227	-7641	C	Platy-1-6c	Unspecified	0	109	3	405329
	SagImp_1688	716	9.7	4.8	0	PVHO010002437.1	80635	80737	-98753	C	Platy-1-6c	Unspecified	0	109	2	433830
	SagImp_1689	686	5	8	0	PVHO010002682.1	45287	45386	-127503	C	Platy-1-6c	Unspecified	0	109	2	464378
	SagImp_1690	842	2.9	4.8	0	PVHO010003259.1	157861	157963	-1429	C	Platy-1-6c	Unspecified	0	109	2	529154
	SagImp_1691	797	2.9	4.8	0	PVHO010003336.1	63096	63198	-94028	C	Platy-1-6c	Unspecified	0	109	2	539020
	SagImp_1692	798	2.9	4.8	0	PVHO010004201.1	106366	106468	-33711	C	Platy-1-6c	Unspecified	0	109	2	633088
	SagImp_1693	715	3	8	0	PVHO010005060.1	897	996	-125462	C	Platy-1-6c	Unspecified	0	109	2	717478
	SagImp_1694	768	5.8	4.8	0	PVHO010005118.1	9622	9724	-115780	C	Platy-1-6c	Unspecified	0	109	2	723532
	SagImp_1695	804	1.9	4.8	0	PVHO010005267.1	112740	112842	-10430	C	Platy-1-6c	Unspecified	0	109	2	736675
	SagImp_1696	666	4.4	6.7	0	PVHO010000089.1	371461	371550	-120241	C	Platy-1-6b	Unspecified	0	109	14	27542
	SagImp_1697	727	7.8	4.8	0	PVHO010000210.1	363949	364051	-42922	C	Platy-1-6b	Unspecified	0	109	2	64266
	SagImp_1698	793	5.8	4.8	0	PVHO010000457.1	303314	303416	-25963	C	Platy-1-6b	Unspecified	0	109	2	127570
	SagImp_1699	789	3.9	4.8	0	PVHO010000794.1	215453	215555	-58416	C	Platy-1-6b	Unspecified	0	109	2	195582
	SagImp_1700	773	2.9	4.9	0	PVHO010001410.1	61657	61758	-161469	C	Platy-1-6b	Unspecified	0	109	3	292325
	SagImp_1701	833	1.9	4.8	0	PVHO010001457.1	151498	151600	-68921	C	Platy-1-6b	Unspecified	0	109	2	299775
	SagImp_1702	781	2.9	5.9	0	PVHO010001881.1	42149	42250	-157816	C	Platy-1-6b	Unspecified	0	109	2	360296
	SagImp_1703	858	1.9	4.8	0	PVHO010001956.1	127754	127857	-69251	C	Platy-1-6b	Unspecified	0	109	1	370669
	SagImp_1704	819	1.9	4.8	0	PVHO010002032.1	44958	45060	-148886	C	Platy-1-6b	Unspecified	0	109	2	380751
	SagImp_1705	790	4.8	4.8	0	PVHO010002304.1	24382	24484	-159278	C	Platy-1-6b	Unspecified	0	109	2	416929
	SagImp_1706	773	5.8	4.8	0	PVHO010002351.1	180234	180337	-1828	C	Platy-1-6b	Unspecified	0	109	1	423645
	SagImp_1707	708	4.3	5.4	0	PVHO010003994.1	103431	103523	-40226	C	Platy-1-6b	Unspecified	0	109	12	610124
	SagImp_1708	843	1.9	4.8	0	PVHO010004082.1	62660	62763	-79160	C	Platy-1-6b	Unspecified	0	109	1	619312
	SagImp_1709	762	4.8	4.8	0	PVHO010004447.1	82113	82215	-53834	C	Platy-1-6b	Unspecified	0	109	2	657369
	SagImp_1710	774	3.9	4.8	0	PVHO010004947.1	16838	16940	-111191	C	Platy-1-6b	Unspecified	0	109	2	706804
	SagImp_1711	731	6.8	4.8	0	PVHO010005130.1	23384	23486	-102036	C	Platy-1-6b	Unspecified	0	109	2	725064
	SagImp_1712	774	3.9	4.8	0	PVHO010005223.1	119978	120080	-3935	C	Platy-1-6b	Unspecified	0	109	2	733722
	SagImp_1713	735	3.9	4.8	0	PVHO010005254.1	33074	33176	-90310	C	Platy-1-6b	Unspecified	0	109	2	735798
	SagImp_1714	784	5.8	4.8	0	PVHO010000270.1	159995	160097	-220481	C	Platy-1-6a	Unspecified	0	109	2	82445
	SagImp_1715	853	1.9	4.8	0	PVHO010000318.1	175276	175378	-189364	C	Platy-1-6a	Unspecified	0	109	2	95975
	SagImp_1716	794	4.8	4.8	0	PVHO010001357.1	135560	135662	-90807	C	Platy-1-6a	Unspecified	0	109	2	284542
	SagImp_1717	819	2	5	0	PVHO010001387.1	147986	148084	-76885	C	Platy-1-6a	Unspecified	0	109	6	288775
	SagImp_1718	822	3.9	4.8	0	PVHO010001406.1	19031	19133	-204360	C	Platy-1-6a	Unspecified	0	109	2	291717
	SagImp_1719	805	2.9	5.9	0	PVHO010001618.1	103752	103853	-108924	C	Platy-1-6a	Unspecified	0	109	2	323825
	SagImp_1720	743	2.9	4.8	0	PVHO010002108.1	122579	122681	-68516	C	Platy-1-6a	Unspecified	0	109	2	392572
	SagImp_1721	760	3.9	4.8	0	PVHO010002151.1	56608	56710	-132563	C	Platy-1-6a	Unspecified	0	109	2	397688
	SagImp_1722	773	3.9	4.8	0	PVHO010002310.1	168367	168469	-15182	C	Platy-1-6a	Unspecified	0	109	2	417936
	SagImp_1723	765	3.9	4.9	0	PVHO010003430.1	1638	1739	-153341	C	Platy-1-6a	Unspecified	0	109	3	549337
	SagImp_1724	777	3.9	4.8	0	PVHO010003978.1	5259	5361	-138686	C	Platy-1-6a	Unspecified	0	109	2	608450
	SagImp_1725	842	2.9	4.8	0	PVHO010004599.1	82380	82482	-51159	C	Platy-1-6a	Unspecified	0	109	2	672794
	SagImp_1726	774	6.8	4.8	0	PVHO010004639.1	48599	48701	-84198	C	Platy-1-6a	Unspecified	0	109	2	676723
	SagImp_1727	752	4.8	4.8	0	PVHO010005003.1	15158	15260	-112243	C	Platy-1-6a	Unspecified	0	109	2	713009
	SagImp_1728	803	3.9	4.8	0	PVHO010004014.1	127513	127615	-16333	C	Platy-1-6	Unspecified	0	109	2	612055
	SagImp_1729	746	7.7	3.9	0	PVHO010004848.1	11114	11217	-118810	C	Platy-1-6	Unspecified	0	109	2	698008
	SagImp_1730	251	22.4	4	5.1	PVHO010000079.1	38910	39008	-460775	C	Platy-1-5	Unspecified	0	109	12	25044
	SagImp_1731	663	11.7	4.8	0	PVHO010000350.1	4941	5043	-350575	C	Platy-1-5	Unspecified	0	109	2	103496
	SagImp_1732	539	13.8	5.3	0	PVHO010000522.1	204592	204685	-111392	C	Platy-1-5	Unspecified	0	109	11	140646
	SagImp_1733	233	25	0.8	19.3	PVHO010000822.1	62813	62941	-206906	C	Platy-1-5	Unspecified	0	109	1	201102
	SagImp_1734	241	22.9	3.2	23.8	PVHO010001603.1	145522	145647	-67647	C	Platy-1-5	Unspecified	0	109	5	321755
	SagImp_1735	668	6.8	4.8	0	PVHO010001922.1	25908	26010	-172232	C	Platy-1-5	Unspecified	0	109	2	365269
	SagImp_1736	763	6.6	1.9	0	PVHO010002606.1	61208	61313	-113526	C	Platy-1-5	Unspecified	0	109	2	454167
	SagImp_1737	364	22.4	1.9	0	PVHO010001692.1	10237	10343	-198856	C	Platy-1-4b	Unspecified	0	109	1	333408
	SagImp_1738	761	5.8	4.8	0	PVHO010002770.1	105764	105867	-65002	C	Platy-1-4a	Unspecified	0	109	1	473586
	SagImp_1739	771	5.8	4.8	0	PVHO010000138.1	78349	78451	-370452	C	Platy-1-4	Unspecified	0	109	2	41241
	SagImp_1740	780	4.8	4.8	0	PVHO010001154.1	229585	229687	-11664	C	Platy-1-4	Unspecified	0	109	2	254217
	SagImp_1741	691	8.7	3.9	0	PVHO010002941.1	30187	30289	-136320	C	Platy-1-4	Unspecified	0	109	3	494276
	SagImp_1742	727	5.9	5	0	PVHO010003820.1	113584	113684	-33867	C	Platy-1-4	Unspecified	0	109	4	591740
	SagImp_1743	752	6.7	4.8	0	PVHO010000170.1	26894	26997	-399453	C	Platy-1-3	Unspecified	0	109	1	51613
	SagImp_1744	744	7.8	4.9	0	PVHO010000222.1	302134	302235	-99104	C	Platy-1-3	Unspecified	0	109	3	68068
	SagImp_1745	586	16.5	4.8	0	PVHO010003138.1	111284	111386	-50615	C	Platy-1-3	Unspecified	0	109	2	515268
	SagImp_1746	632	11.8	5.9	0	PVHO010000716.1	204935	205036	-78399	C	Platy-1-2b	Unspecified	0	109	2	180604
	SagImp_1747	630	12.6	4.8	0	PVHO010001374.1	153500	153602	-72205	C	Platy-1-2b	Unspecified	0	109	2	286956
	SagImp_1748	418	6.7	8.3	0	PVHO010001607.1	60412	60471	-153089	C	Platy-1-2b	Unspecified	0	109	45	322269
	SagImp_1749	621	11.7	4.8	1.9	PVHO010001933.1	60629	60733	-137051	C	Platy-1-2b	Unspecified	0	109	2	367042
	SagImp_1750	442	12.6	6.8	1.1	PVHO010002092.1	103626	103713	-87937	C	Platy-1-2b	Unspecified	0	109	17	389933
	SagImp_1751	589	12.6	4.8	0	PVHO010002963.1	81323	81425	-84710	C	Platy-1-2b	Unspecified	0	109	2	497479
	SagImp_1752	594	11.9	4.9	0.9	PVHO010005008.1	21153	21254	-105958	C	Platy-1-2b	Unspecified	0	109	4	713271
	SagImp_1753	630	12.6	4.8	0	PVHO010000146.1	353847	353949	-87976	C	Platy-1-2a	Unspecified	0	109	2	43171
	SagImp_1754	756	6.8	4.8	0	PVHO010000192.1	218728	218830	-196731	C	Platy-1-2a	Unspecified	0	109	2	60304
	SagImp_1755	678	8.7	4.8	0	PVHO010000491.1	89669	89771	-232847	C	Platy-1-2a	Unspecified	0	109	2	135063
	SagImp_1756	701	7	8	0	PVHO010000724.1	63543	63642	-218294	C	Platy-1-2a	Unspecified	0	109	2	181533
	SagImp_1757	503	8.8	17.6	0	PVHO010001034.1	221136	221226	-30336	C	Platy-1-2a	Unspecified	0	109	3	236256
	SagImp_1758	619	9	8	0	PVHO010001153.1	113997	114096	-127071	C	Platy-1-2a	Unspecified	0	109	2	253904
	SagImp_1759	639	11.9	5.7	4.7	PVHO010001192.1	209311	209416	-28146	C	Platy-1-2a	Unspecified	0	109	3	261308
	SagImp_1760	686	7.1	10.2	0	PVHO010002738.1	165687	165784	-5743	C	Platy-1-2a	Unspecified	0	109	2	470026
	SagImp_1761	680	6.8	4.8	0	PVHO010002817.1	7617	7719	-162071	C	Platy-1-2a	Unspecified	0	109	2	479834
	SagImp_1762	636	9	8	0	PVHO010003489.1	136065	136164	-17666	C	Platy-1-2a	Unspecified	0	109	2	556467
	SagImp_1763	740	5.9	5	0	PVHO010005169.1	49263	49363	-75746	C	Platy-1-2a	Unspecified	0	109	4	728144
	SagImp_1764	731	6.9	4.9	0	PVHO010000988.1	57265	57366	-198350	C	Platy-1-2	Unspecified	0	109	3	228246
	SagImp_1765	749	5.8	4.8	0	PVHO010001096.1	144066	144168	-101397	C	Platy-1-2	Unspecified	0	109	2	244685
	SagImp_1766	736	9.6	4.8	0	PVHO010002500.1	114633	114736	-63907	C	Platy-1-2	Unspecified	0	109	1	443031
	SagImp_1767	226	20.9	5.6	5.6	PVHO010000208.1	217581	217651	-189652	C	Platy-1-1	Unspecified	0	109	39	63734
	SagImp_1768	625	17.3	4.8	0	PVHO010000457.1	168752	168855	-160524	C	Platy-1-1	Unspecified	0	109	1	127470
	SagImp_1769	655	8.8	5.9	0	PVHO010000627.1	264779	264880	-32090	C	Platy-1-1	Unspecified	0	109	2	161889
	SagImp_1770	662	11.7	5.8	0	PVHO010000790.1	25772	25874	-248745	C	Platy-1-1	Unspecified	0	109	1	194471
	SagImp_1771	306	18.4	6.7	3.2	PVHO010000966.1	67144	67233	-190162	C	Platy-1-1	Unspecified	0	109	17	223636
	SagImp_1772	712	6.7	3.9	0	PVHO010001036.1	100004	100107	-151372	C	Platy-1-1	Unspecified	0	109	2	236477
	SagImp_1773	243	16.7	4.3	9.1	PVHO010001929.1	75355	75446	-122511	C	Platy-1-1	Unspecified	0	109	22	366325
	SagImp_1774	246	18.4	7.5	2.9	PVHO010002636.1	135141	135207	-38783	C	Platy-1-1	Unspecified	0	109	40	458147
	SagImp_1775	628	14.4	3.9	0	PVHO010002782.1	145412	145515	-25209	C	Platy-1-1	Unspecified	0	109	2	475198
	SagImp_1776	265	11.8	8.4	4	PVHO010002786.1	108636	108706	-61872	C	Platy-1-1	Unspecified	0	109	36	476093
	SagImp_1777	593	16.4	4.8	0	PVHO010003060.1	26700	26803	-136731	C	Platy-1-1	Unspecified	0	109	1	507276
	SagImp_1778	593	12.9	6.9	0	PVHO010003297.1	121975	122075	-36371	C	Platy-1-1	Unspecified	0	109	2	534274
	SagImp_1779	614	13.5	4.8	0	PVHO010003361.1	77336	77439	-79423	C	Platy-1-1	Unspecified	0	109	1	541591
	SagImp_1780	264	20.8	5	19.1	PVHO010003648.1	76944	77062	-64689	C	Platy-1-1	Unspecified	0	109	5	572358
	SagImp_1781	237	22.9	4.3	0	PVHO010003949.1	113752	113821	-31056	C	Platy-1-1	Unspecified	0	109	37	605233
	SagImp_1782	250	21.3	5.8	8.2	PVHO010004063.1	66772	66858	-75396	C	Platy-1-1	Unspecified	0	109	25	617110
	SagImp_1783	262	15.4	10.5	9.2	PVHO010004261.1	92582	92667	-46165	C	Platy-1-1	Unspecified	0	109	23	638742
	SagImp_1784	236	4.5	4.4	2.2	PVHO010004720.1	79304	79348	-52504	C	Platy-1-1	Unspecified	0	109	64	683828
	SagImp_1785	246	19.7	1.4	0	PVHO010004064.1	55851	55921	-86371	C	Platy-1_16f	Unspecified	0	109	38	617317
	SagImp_1786	285	17.8	1.3	4	PVHO010011279.1	40870	40945	-32486	C	Platy-1-9c	Unspecified	0	109	36	1133811
	SagImp_1787	705	9.3	0.9	0	PVHO010005446.1	109439	109545	-11128	C	Platy-1-9a	Unspecified	0	109	2	753847
	SagImp_1788	572	7.1	11.2	0	PVHO010005941.1	61461	61558	-53579	C	Platy-1-9a	Unspecified	0	109	1	794463
	SagImp_1789	680	6.6	0.9	0	PVHO010006797.1	54979	55084	-51092	C	Platy-1-9a	Unspecified	0	109	3	861729
	SagImp_1790	639	11.2	0.9	0	PVHO010010000.1	62410	62516	-18577	C	Platy-1-9a	Unspecified	0	109	2	1066370
	SagImp_1791	708	6.6	0.9	0	PVHO010015773.1	40673	40778	-13610	C	Platy-1-9a	Unspecified	0	109	3	1332482
	SagImp_1792	763	7.5	0.9	0	PVHO010015863.1	48691	48797	-5205	C	Platy-1-9a	Unspecified	0	109	2	1336143
	SagImp_1793	652	7.5	1.1	0	PVHO010005278.1	55882	55975	-67293	C	Platy-1-9	Unspecified	0	109	15	737771
	SagImp_1794	682	8.4	0.9	0	PVHO010005297.1	37370	37476	-85527	C	Platy-1-9	Unspecified	0	109	2	739495
	SagImp_1795	695	7.5	0.9	0	PVHO010005302.1	54157	54263	-68473	C	Platy-1-9	Unspecified	0	109	2	739841
	SagImp_1796	702	7.6	0.9	0	PVHO010005316.1	102931	103035	-19596	C	Platy-1-9	Unspecified	0	109	4	741144
	SagImp_1797	665	9.7	4.8	0	PVHO010005327.1	44873	44975	-77728	C	Platy-1-9	Unspecified	0	109	2	742417
	SagImp_1798	729	7.4	0.9	0	PVHO010005348.1	109909	110016	-12159	C	Platy-1-9	Unspecified	0	109	1	744789
	SagImp_1799	707	9.3	0.9	0	PVHO010005354.1	80861	80967	-40370	C	Platy-1-9	Unspecified	0	109	2	745286
	SagImp_1800	752	6.5	0.9	0	PVHO010005358.1	24436	24542	-97533	C	Platy-1-9	Unspecified	0	109	2	745618
	SagImp_1801	683	6.5	0.9	0	PVHO010005363.1	1379	1485	-120461	C	Platy-1-9	Unspecified	0	109	2	746554
	SagImp_1802	724	7.5	0.9	0	PVHO010005367.1	75397	75503	-46490	C	Platy-1-9	Unspecified	0	109	2	747211
	SagImp_1803	713	8.4	0.9	0	PVHO010005374.1	7815	7921	-114050	C	Platy-1-9	Unspecified	0	109	2	747751
	SagImp_1804	624	11.2	0.9	0	PVHO010005376.1	49291	49397	-72472	C	Platy-1-9	Unspecified	0	109	2	747924
	SagImp_1805	716	8.4	0.9	0	PVHO010005396.1	15951	16057	-105826	C	Platy-1-9	Unspecified	0	109	2	749552
	SagImp_1806	741	6.5	0.9	0	PVHO010005401.1	7689	7796	-113653	C	Platy-1-9	Unspecified	0	109	1	749892
	SagImp_1807	705	7.5	0.9	0	PVHO010005412.1	64116	64222	-57085	C	Platy-1-9	Unspecified	0	109	2	750984
	SagImp_1808	689	6.5	0.9	0	PVHO010005413.1	61278	61384	-59997	C	Platy-1-9	Unspecified	0	109	2	751019
	SagImp_1809	698	8.4	0.9	0	PVHO010005416.1	22560	22666	-98608	C	Platy-1-9	Unspecified	0	109	2	751206
	SagImp_1810	710	7.4	0.9	0	PVHO010005419.1	41594	41701	-79502	C	Platy-1-9	Unspecified	0	109	1	751585
	SagImp_1811	707	7.5	0.9	0	PVHO010005424.1	52291	52397	-68842	C	Platy-1-9	Unspecified	0	109	2	752115
	SagImp_1812	676	6.6	0.9	0	PVHO010005444.1	111252	111357	-9660	C	Platy-1-9	Unspecified	0	109	3	753757
	SagImp_1813	745	7.5	0.9	0	PVHO010005448.1	70350	70456	-50464	C	Platy-1-9	Unspecified	0	109	2	754021
	SagImp_1814	729	6.5	0.9	0	PVHO010005451.1	118260	118366	-2416	C	Platy-1-9	Unspecified	0	109	2	754570
	SagImp_1815	693	7.5	0.9	0	PVHO010005465.1	10815	10921	-109740	C	Platy-1-9	Unspecified	0	109	2	756045
	SagImp_1816	676	9.4	0.9	0	PVHO010005468.1	80023	80128	-40472	C	Platy-1-9	Unspecified	0	109	3	756572
	SagImp_1817	710	8.4	0.9	0	PVHO010005475.1	89960	90066	-30550	C	Platy-1-9	Unspecified	0	109	2	757285
	SagImp_1818	689	6.5	0.9	0	PVHO010005480.1	109986	110092	-10497	C	Platy-1-9	Unspecified	0	109	2	757831
	SagImp_1819	686	8.4	0.9	0	PVHO010005487.1	101162	101268	-19375	C	Platy-1-9	Unspecified	0	109	2	758597
	SagImp_1820	654	9.3	0.9	0	PVHO010005494.1	116713	116820	-3682	C	Platy-1-9	Unspecified	0	109	1	759192
	SagImp_1821	706	7.6	0.9	0	PVHO010005504.1	1532	1636	-118632	C	Platy-1-9	Unspecified	0	109	4	760269
	SagImp_1822	735	6.5	0.9	0	PVHO010005508.1	85045	85152	-35011	C	Platy-1-9	Unspecified	0	109	1	760699
	SagImp_1823	722	7.5	0.9	0	PVHO010005523.1	74216	74322	-45538	C	Platy-1-9	Unspecified	0	109	2	762103
	SagImp_1824	701	7.5	0.9	0	PVHO010005526.1	87057	87163	-32719	C	Platy-1-9	Unspecified	0	109	2	762433
	SagImp_1825	630	9.3	0.9	0	PVHO010005537.1	15495	15602	-104280	C	Platy-1-9	Unspecified	0	109	1	763440
	SagImp_1826	682	6.6	0.9	0	PVHO010005547.1	101261	101366	-18133	C	Platy-1-9	Unspecified	0	109	3	764218
	SagImp_1827	712	6.5	0.9	0	PVHO010005549.1	98613	98719	-20900	C	Platy-1-9	Unspecified	0	109	2	764295
	SagImp_1828	689	7.5	0.9	0	PVHO010005553.1	105507	105613	-13828	C	Platy-1-9	Unspecified	0	109	2	764534
	SagImp_1829	655	8.4	0.9	0	PVHO010005556.1	11740	11846	-107514	C	Platy-1-9	Unspecified	0	109	2	764710
	SagImp_1830	676	8.4	0.9	3.7	PVHO010005564.1	71936	72046	-47395	C	Platy-1-9	Unspecified	0	109	2	765148
	SagImp_1831	705	7.5	0.9	0	PVHO010005570.1	89129	89234	-30100	C	Platy-1-9	Unspecified	0	109	3	765685
	SagImp_1832	721	6.5	0.9	0	PVHO010005574.1	36829	36935	-82299	C	Platy-1-9	Unspecified	0	109	2	765809
	SagImp_1833	734	6.5	0.9	0	PVHO010005584.1	96390	96496	-22649	C	Platy-1-9	Unspecified	0	109	2	766564
	SagImp_1834	752	6.5	0.9	0	PVHO010005586.1	19882	19988	-99348	C	Platy-1-9	Unspecified	0	109	2	766745
	SagImp_1835	737	8.4	0.9	0	PVHO010005586.1	34451	34557	-84779	C	Platy-1-9	Unspecified	0	109	2	766799
	SagImp_1836	753	7.4	0.9	0	PVHO010005586.1	72004	72111	-47225	C	Platy-1-9	Unspecified	0	109	1	766943
	SagImp_1837	729	6.5	0.9	0	PVHO010005602.1	104521	104627	-14298	C	Platy-1-9	Unspecified	0	109	2	767874
	SagImp_1838	707	8.4	0.9	0	PVHO010005609.1	88170	88276	-30691	C	Platy-1-9	Unspecified	0	109	2	768597
	SagImp_1839	737	6.5	0.9	0	PVHO010005609.1	94179	94285	-24682	C	Platy-1-9	Unspecified	0	109	2	768616
	SagImp_1840	733	6.5	0.9	0	PVHO010005625.1	8245	8351	-110373	C	Platy-1-9	Unspecified	0	109	2	769558
	SagImp_1841	707	8.3	0.9	0	PVHO010005637.1	76196	76303	-42260	C	Platy-1-9	Unspecified	0	109	1	770464
	SagImp_1842	679	8.6	0.9	0	PVHO010005672.1	59325	59429	-58625	C	Platy-1-9	Unspecified	0	109	4	772725
	SagImp_1843	714	9.3	0.9	0	PVHO010005675.1	67297	67403	-50716	C	Platy-1-9	Unspecified	0	109	2	773072
	SagImp_1844	744	6.5	0.9	0	PVHO010005690.1	74729	74835	-43187	C	Platy-1-9	Unspecified	0	109	2	774544
	SagImp_1845	687	8.3	0.9	0	PVHO010005693.1	54741	54848	-63348	C	Platy-1-9	Unspecified	0	109	1	774671
	SagImp_1846	707	8.4	0.9	0	PVHO010005698.1	116028	116134	-1976	C	Platy-1-9	Unspecified	0	109	2	774929
	SagImp_1847	689	7.5	0.9	0	PVHO010005711.1	113585	113691	-4083	C	Platy-1-9	Unspecified	0	109	2	775953
	SagImp_1848	650	8.4	0.9	0	PVHO010005734.1	29689	29795	-87689	C	Platy-1-9	Unspecified	0	109	2	777580
	SagImp_1849	678	8.3	0.9	0	PVHO010005762.1	74017	74124	-43060	C	Platy-1-9	Unspecified	0	109	1	780216
	SagImp_1850	645	9.3	0.9	0	PVHO010005811.1	91084	91190	-25383	C	Platy-1-9	Unspecified	0	109	2	784138
	SagImp_1851	686	7.6	0.9	0	PVHO010005820.1	82503	82607	-33805	C	Platy-1-9	Unspecified	0	109	4	785138
	SagImp_1852	740	6.5	0.9	0	PVHO010005826.1	101007	101114	-15046	C	Platy-1-9	Unspecified	0	109	1	785562
	SagImp_1853	729	7.4	0.9	0	PVHO010005826.1	107862	107969	-8191	C	Platy-1-9	Unspecified	0	109	1	785575
	SagImp_1854	716	7.5	0.9	0	PVHO010005848.1	38362	38468	-77599	C	Platy-1-9	Unspecified	0	109	2	787598
	SagImp_1855	603	8.2	10.2	0	PVHO010005850.1	107395	107492	-8475	C	Platy-1-9	Unspecified	0	109	2	787764
	SagImp_1856	753	6.5	0.9	0	PVHO010005870.1	102967	103074	-12564	C	Platy-1-9	Unspecified	0	109	1	789381
	SagImp_1857	736	6.5	0.9	0	PVHO010005885.1	78169	78276	-37312	C	Platy-1-9	Unspecified	0	109	1	790412
	SagImp_1858	698	9.3	0.9	0	PVHO010005896.1	97763	97870	-17665	C	Platy-1-9	Unspecified	0	109	1	790941
	SagImp_1859	679	7.5	0.9	0	PVHO010005919.1	30388	30494	-84701	C	Platy-1-9	Unspecified	0	109	2	792420
	SagImp_1860	700	7.5	0.9	0	PVHO010005927.1	7238	7344	-107793	C	Platy-1-9	Unspecified	0	109	2	793009
	SagImp_1861	685	8.3	0.9	0	PVHO010005930.1	62554	62661	-52430	C	Platy-1-9	Unspecified	0	109	1	793308
	SagImp_1862	720	7.6	0.9	0	PVHO010005962.1	44111	44215	-70639	C	Platy-1-9	Unspecified	0	109	4	796041
	SagImp_1863	663	7.5	0.9	0	PVHO010005962.1	75618	75724	-39130	C	Platy-1-9	Unspecified	0	109	2	796107
	SagImp_1864	700	7.4	0.9	0	PVHO010005976.1	32731	32838	-81880	C	Platy-1-9	Unspecified	0	109	1	797482
	SagImp_1865	667	7.5	0.9	0	PVHO010005993.1	70019	70125	-44440	C	Platy-1-9	Unspecified	0	109	2	799418
	SagImp_1866	699	8.5	0.9	0	PVHO010005997.1	58854	58959	-55544	C	Platy-1-9	Unspecified	0	109	3	799543
	SagImp_1867	687	7.4	0.9	0	PVHO010006019.1	54394	54501	-59690	C	Platy-1-9	Unspecified	0	109	1	801160
	SagImp_1868	718	8.3	0.9	0	PVHO010006041.1	42031	42138	-71903	C	Platy-1-9	Unspecified	0	109	1	803129
	SagImp_1869	672	7.5	0.9	0	PVHO010006057.1	97983	98088	-15993	C	Platy-1-9	Unspecified	0	109	3	805152
	SagImp_1870	677	7.5	0.9	0	PVHO010006064.1	14443	14549	-99424	C	Platy-1-9	Unspecified	0	109	2	805626
	SagImp_1871	683	6.5	0.9	0	PVHO010006064.1	18023	18129	-95844	C	Platy-1-9	Unspecified	0	109	2	805627
	SagImp_1872	692	9.3	0.9	0	PVHO010006079.1	92183	92290	-21320	C	Platy-1-9	Unspecified	0	109	1	806477
	SagImp_1873	689	6.5	0.9	0	PVHO010006087.1	5461	5567	-107955	C	Platy-1-9	Unspecified	0	109	2	806880
	SagImp_1874	689	9.3	0.9	0	PVHO010006093.1	69052	69159	-44449	C	Platy-1-9	Unspecified	0	109	1	807423
	SagImp_1875	702	7.4	0.9	0	PVHO010006107.1	55186	55293	-57385	C	Platy-1-9	Unspecified	0	109	1	808417
	SagImp_1876	722	6.5	0.9	0	PVHO010006108.1	62717	62823	-50525	C	Platy-1-9	Unspecified	0	109	2	808471
	SagImp_1877	684	7.4	0.9	0	PVHO010006114.1	85878	85985	-27308	C	Platy-1-9	Unspecified	0	109	1	808829
	SagImp_1878	725	7.5	0.9	0	PVHO010006116.1	75636	75742	-37614	C	Platy-1-9	Unspecified	0	109	2	809271
	SagImp_1879	691	8.4	0.9	0	PVHO010006123.1	36836	36942	-76255	C	Platy-1-9	Unspecified	0	109	2	810102
	SagImp_1880	723	7.5	0.9	0	PVHO010006124.1	28645	28751	-84455	C	Platy-1-9	Unspecified	0	109	2	810193
	SagImp_1881	710	8.4	0.9	0	PVHO010006130.1	69324	69430	-43609	C	Platy-1-9	Unspecified	0	109	2	810824
	SagImp_1882	622	7.6	2.9	0	PVHO010006135.1	96805	96909	-16072	C	Platy-1-9	Unspecified	0	109	2	811407
	SagImp_1883	723	7.5	0.9	0	PVHO010006150.1	68724	68830	-44201	C	Platy-1-9	Unspecified	0	109	2	812650
	SagImp_1884	753	6.5	0.9	0	PVHO010006177.1	44212	44319	-68668	C	Platy-1-9	Unspecified	0	109	1	814938
	SagImp_1885	722	6.5	0.9	0	PVHO010006193.1	67597	67703	-44852	C	Platy-1-9	Unspecified	0	109	2	816392
	SagImp_1886	710	6.5	0.9	0	PVHO010006198.1	73976	74083	-38376	C	Platy-1-9	Unspecified	0	109	1	816647
	SagImp_1887	667	7.5	0.9	0	PVHO010006213.1	14462	14568	-97802	C	Platy-1-9	Unspecified	0	109	2	818490
	SagImp_1888	696	7.5	0.9	0	PVHO010006218.1	41941	42046	-70334	C	Platy-1-9	Unspecified	0	109	3	818745
	SagImp_1889	689	7.5	0.9	0	PVHO010006241.1	76068	76174	-35792	C	Platy-1-9	Unspecified	0	109	2	820694
	SagImp_1890	713	7.5	0.9	0	PVHO010006282.1	83863	83968	-27490	C	Platy-1-9	Unspecified	0	109	3	823198
	SagImp_1891	743	7.4	0.9	0	PVHO010006293.1	86045	86152	-25058	C	Platy-1-9	Unspecified	0	109	1	824174
	SagImp_1892	703	7.5	0.9	0	PVHO010006302.1	21315	21421	-89906	C	Platy-1-9	Unspecified	0	109	2	825066
	SagImp_1893	722	6.6	0.9	0	PVHO010006315.1	58832	58937	-52164	C	Platy-1-9	Unspecified	0	109	3	825870
	SagImp_1894	725	6.5	0.9	0	PVHO010006316.1	85999	86105	-24981	C	Platy-1-9	Unspecified	0	109	2	825986
	SagImp_1895	717	9.3	0.9	0	PVHO010006343.1	35375	35481	-75127	C	Platy-1-9	Unspecified	0	109	2	827991
	SagImp_1896	721	8.3	0.9	0	PVHO010006415.1	71035	71142	-38703	C	Platy-1-9	Unspecified	0	109	1	832714
	SagImp_1897	704	7.5	0.9	0	PVHO010006416.1	23693	23799	-86375	C	Platy-1-9	Unspecified	0	109	2	832726
	SagImp_1898	723	8.4	0.9	0	PVHO010006435.1	34067	34173	-74336	C	Platy-1-9	Unspecified	0	109	2	833960
	SagImp_1899	706	7.5	0.9	0	PVHO010006438.1	29811	29917	-79998	C	Platy-1-9	Unspecified	0	109	2	834105
	SagImp_1900	730	7.4	0.9	0	PVHO010006446.1	100563	100670	-8844	C	Platy-1-9	Unspecified	0	109	1	834661
	SagImp_1901	686	8.4	0.9	0	PVHO010006450.1	98972	99078	-10271	C	Platy-1-9	Unspecified	0	109	2	834873
	SagImp_1902	707	8.4	0.9	0	PVHO010006486.1	17748	17854	-91261	C	Platy-1-9	Unspecified	0	109	2	837195
	SagImp_1903	698	7.5	0.9	0	PVHO010006490.1	107407	107512	-1470	C	Platy-1-9	Unspecified	0	109	3	837618
	SagImp_1904	689	7.5	0.9	0	PVHO010006493.1	76454	76560	-32633	C	Platy-1-9	Unspecified	0	109	2	837743
	SagImp_1905	723	8.4	0.9	0	PVHO010006554.1	9491	9597	-98941	C	Platy-1-9	Unspecified	0	109	2	842399
	SagImp_1906	743	7.4	0.9	0	PVHO010006567.1	82259	82366	-26378	C	Platy-1-9	Unspecified	0	109	1	843794
	SagImp_1907	725	7.4	0.9	0	PVHO010006569.1	41597	41704	-66768	C	Platy-1-9	Unspecified	0	109	1	844158
	SagImp_1908	703	8.3	0.9	0	PVHO010006573.1	101835	101942	-6167	C	Platy-1-9	Unspecified	0	109	1	844599
	SagImp_1909	706	7.5	0.9	0	PVHO010006593.1	29954	30060	-78458	C	Platy-1-9	Unspecified	0	109	2	845740
	SagImp_1910	713	9.3	0.9	0	PVHO010006595.1	97409	97516	-10578	C	Platy-1-9	Unspecified	0	109	1	845918
	SagImp_1911	651	8.4	0.9	0	PVHO010006600.1	2693	2799	-105380	C	Platy-1-9	Unspecified	0	109	2	846310
	SagImp_1912	673	8.4	0.9	0	PVHO010006604.1	17803	17909	-90306	C	Platy-1-9	Unspecified	0	109	2	846666
	SagImp_1913	706	7.5	0.9	0	PVHO010006608.1	106788	106894	-1215	C	Platy-1-9	Unspecified	0	109	2	846891
	SagImp_1914	708	6.6	0.9	0	PVHO010006662.1	59013	59118	-48313	C	Platy-1-9	Unspecified	0	109	3	851174
	SagImp_1915	711	7.5	0.9	0	PVHO010006663.1	44610	44716	-62692	C	Platy-1-9	Unspecified	0	109	2	851237
	SagImp_1916	737	7.5	0.9	0	PVHO010006667.1	32244	32349	-75056	C	Platy-1-9	Unspecified	0	109	3	851374
	SagImp_1917	733	7.5	0.9	0	PVHO010006669.1	208	313	-106967	C	Platy-1-9	Unspecified	0	109	3	851425
	SagImp_1918	734	8.3	0.9	0	PVHO010006681.1	44318	44425	-62820	C	Platy-1-9	Unspecified	0	109	1	852594
	SagImp_1919	734	7.5	0.9	0	PVHO010006727.1	67790	67896	-38730	C	Platy-1-9	Unspecified	0	109	2	855605
	SagImp_1920	740	6.5	0.9	0	PVHO010006731.1	70778	70884	-35641	C	Platy-1-9	Unspecified	0	109	2	855781
	SagImp_1921	697	7.5	0.9	0	PVHO010006739.1	16516	16622	-89953	C	Platy-1-9	Unspecified	0	109	2	856464
	SagImp_1922	682	7.5	0.9	0	PVHO010006749.1	19966	20072	-86222	C	Platy-1-9	Unspecified	0	109	2	857495
	SagImp_1923	740	6.5	0.9	0	PVHO010006750.1	22885	22991	-83351	C	Platy-1-9	Unspecified	0	109	2	857554
	SagImp_1924	713	8.4	0.9	0	PVHO010006750.1	56782	56888	-49454	C	Platy-1-9	Unspecified	0	109	2	857597
	SagImp_1925	653	7.5	1.9	0	PVHO010006756.1	2571	2676	-103822	C	Platy-1-9	Unspecified	0	109	2	857992
	SagImp_1926	723	7.5	0.9	0	PVHO010006786.1	63402	63508	-42542	C	Platy-1-9	Unspecified	0	109	2	860600
	SagImp_1927	666	10.3	0.9	0	PVHO010006789.1	24127	24233	-81758	C	Platy-1-9	Unspecified	0	109	2	860745
	SagImp_1928	756	6.5	0.9	0	PVHO010006790.1	73026	73132	-32970	C	Platy-1-9	Unspecified	0	109	2	860953
	SagImp_1929	686	7.4	0.9	0	PVHO010006791.1	103289	103396	-2629	C	Platy-1-9	Unspecified	0	109	1	861063
	SagImp_1930	735	7.5	0.9	0	PVHO010006847.1	4866	4972	-100420	C	Platy-1-9	Unspecified	0	109	2	865289
	SagImp_1931	743	7.4	0.9	0	PVHO010006862.1	74969	75076	-30124	C	Platy-1-9	Unspecified	0	109	1	866079
	SagImp_1932	732	8.3	0.9	0	PVHO010006886.1	40124	40231	-64800	C	Platy-1-9	Unspecified	0	109	1	867533
	SagImp_1933	648	7.8	4.8	0	PVHO010006914.1	30336	30438	-74503	C	Platy-1-9	Unspecified	0	109	2	869488
	SagImp_1934	714	9.3	0.9	0	PVHO010006943.1	76623	76730	-27729	C	Platy-1-9	Unspecified	0	109	1	871338
	SagImp_1935	682	7.5	0.9	0	PVHO010006973.1	42	147	-103954	C	Platy-1-9	Unspecified	0	109	3	873207
	SagImp_1936	722	6.5	0.9	0	PVHO010006979.1	77101	77207	-26981	C	Platy-1-9	Unspecified	0	109	2	873489
	SagImp_1937	682	6.6	0.9	0	PVHO010006980.1	69906	70011	-34050	C	Platy-1-9	Unspecified	0	109	3	873654
	SagImp_1938	710	7.4	0.9	0	PVHO010006993.1	60744	60851	-43121	C	Platy-1-9	Unspecified	0	109	1	874813
	SagImp_1939	706	7.5	0.9	0	PVHO010006995.1	36979	37085	-66873	C	Platy-1-9	Unspecified	0	109	2	874891
	SagImp_1940	704	6.5	0.9	0	PVHO010006995.1	88060	88166	-15792	C	Platy-1-9	Unspecified	0	109	2	874908
	SagImp_1941	679	7.5	0.9	0	PVHO010007027.1	80927	81033	-22754	C	Platy-1-9	Unspecified	0	109	2	878235
	SagImp_1942	706	7.5	0.9	0	PVHO010007039.1	13372	13478	-90109	C	Platy-1-9	Unspecified	0	109	2	878792
	SagImp_1943	661	9.3	0.9	0	PVHO010007063.1	45443	45549	-57980	C	Platy-1-9	Unspecified	0	109	2	880428
	SagImp_1944	743	6.5	0.9	0	PVHO010007093.1	57104	57210	-45829	C	Platy-1-9	Unspecified	0	109	2	882152
	SagImp_1945	695	9.3	0.9	0	PVHO010007106.1	78143	78249	-24875	C	Platy-1-9	Unspecified	0	109	2	883088
	SagImp_1946	731	7.4	0.9	0	PVHO010007130.1	37794	37901	-64911	C	Platy-1-9	Unspecified	0	109	1	884993
	SagImp_1947	703	7.5	0.9	0	PVHO010007138.1	25907	26013	-76625	C	Platy-1-9	Unspecified	0	109	2	885709
	SagImp_1948	689	7.5	0.9	0	PVHO010007164.1	5177	5283	-97196	C	Platy-1-9	Unspecified	0	109	2	887351
	SagImp_1949	725	7.5	0.9	0	PVHO010007174.1	62431	62537	-39863	C	Platy-1-9	Unspecified	0	109	2	888676
	SagImp_1950	663	7.5	0.9	0	PVHO010007175.1	56503	56609	-45821	C	Platy-1-9	Unspecified	0	109	2	888845
	SagImp_1951	721	7.5	0.9	0	PVHO010007187.1	56315	56421	-45820	C	Platy-1-9	Unspecified	0	109	2	889467
	SagImp_1952	663	7.5	0.9	0	PVHO010007190.1	53343	53449	-49317	C	Platy-1-9	Unspecified	0	109	2	889718
	SagImp_1953	673	8.4	0.9	0	PVHO010007196.1	77089	77195	-23416	C	Platy-1-9	Unspecified	0	109	2	890258
	SagImp_1954	684	7.4	0.9	0	PVHO010007208.1	100409	100516	-1432	C	Platy-1-9	Unspecified	0	109	1	890964
	SagImp_1955	714	7.4	0.9	0	PVHO010007217.1	23627	23734	-78231	C	Platy-1-9	Unspecified	0	109	1	891564
	SagImp_1956	735	7.5	0.9	0	PVHO010007241.1	67812	67918	-33727	C	Platy-1-9	Unspecified	0	109	2	893205
	SagImp_1957	710	7.4	0.9	0	PVHO010007247.1	80833	80940	-20643	C	Platy-1-9	Unspecified	0	109	1	893693
	SagImp_1958	564	7.1	10.2	0	PVHO010007295.1	19663	19760	-81474	C	Platy-1-9	Unspecified	0	109	2	896912
	SagImp_1959	736	8.3	0.9	0	PVHO010007301.1	82684	82791	-18401	C	Platy-1-9	Unspecified	0	109	1	897439
	SagImp_1960	633	9.3	0.9	0	PVHO010007313.1	32605	32711	-68389	C	Platy-1-9	Unspecified	0	109	2	898202
	SagImp_1961	685	7.5	0.9	0	PVHO010007320.1	74265	74371	-27645	C	Platy-1-9	Unspecified	0	109	2	898445
	SagImp_1962	698	8.4	0.9	0	PVHO010007333.1	281	387	-100620	C	Platy-1-9	Unspecified	0	109	2	899346
	SagImp_1963	676	6.6	0.9	0	PVHO010007362.1	33370	33475	-67398	C	Platy-1-9	Unspecified	0	109	3	901078
	SagImp_1964	694	8.4	0.9	0	PVHO010007406.1	73736	73842	-26599	C	Platy-1-9	Unspecified	0	109	2	904014
	SagImp_1965	734	7.5	0.9	0	PVHO010007410.1	89246	89352	-11119	C	Platy-1-9	Unspecified	0	109	2	904454
	SagImp_1966	690	10.3	0.9	0	PVHO010007412.1	60889	60995	-39348	C	Platy-1-9	Unspecified	0	109	2	904595
	SagImp_1967	717	10.3	0.9	0	PVHO010007415.1	3937	4043	-96247	C	Platy-1-9	Unspecified	0	109	2	904728
	SagImp_1968	703	10.3	0.9	0	PVHO010007424.1	42135	42241	-57944	C	Platy-1-9	Unspecified	0	109	2	905243
	SagImp_1969	689	6.5	0.9	0	PVHO010007427.1	82184	82290	-17789	C	Platy-1-9	Unspecified	0	109	2	905454
	SagImp_1970	704	7.5	0.9	0	PVHO010007430.1	2946	3052	-97114	C	Platy-1-9	Unspecified	0	109	2	905596
	SagImp_1971	663	7.5	0.9	0	PVHO010007450.1	31197	31303	-68787	C	Platy-1-9	Unspecified	0	109	2	906890
	SagImp_1972	682	7.5	0.9	0	PVHO010007461.1	14496	14602	-85219	C	Platy-1-9	Unspecified	0	109	2	907452
	SagImp_1973	727	7.4	0.9	0	PVHO010007471.1	29069	29176	-70825	C	Platy-1-9	Unspecified	0	109	1	908185
	SagImp_1974	714	7.5	0.9	0	PVHO010007474.1	52690	52796	-47039	C	Platy-1-9	Unspecified	0	109	2	908368
	SagImp_1975	736	7.4	0.9	0	PVHO010007482.1	13201	13308	-86527	C	Platy-1-9	Unspecified	0	109	1	909076
	SagImp_1976	711	7.5	0.9	0	PVHO010007485.1	77795	77901	-21864	C	Platy-1-9	Unspecified	0	109	2	909286
	SagImp_1977	710	6.5	0.9	0	PVHO010007491.1	87965	88072	-11561	C	Platy-1-9	Unspecified	0	109	1	909850
	SagImp_1978	735	7.5	0.9	0	PVHO010007531.1	40882	40988	-58351	C	Platy-1-9	Unspecified	0	109	2	912274
	SagImp_1979	706	7.5	0.9	0	PVHO010007535.1	35446	35552	-63693	C	Platy-1-9	Unspecified	0	109	2	912596
	SagImp_1980	720	7.5	0.9	0	PVHO010007546.1	9841	9947	-89293	C	Platy-1-9	Unspecified	0	109	2	913261
	SagImp_1981	683	6.5	0.9	0	PVHO010007580.1	90629	90735	-7987	C	Platy-1-9	Unspecified	0	109	2	915878
	SagImp_1982	731	7.4	0.9	0	PVHO010007591.1	44979	45086	-53545	C	Platy-1-9	Unspecified	0	109	1	917120
	SagImp_1983	736	7.5	0.9	0	PVHO010007594.1	93445	93551	-5092	C	Platy-1-9	Unspecified	0	109	2	917357
	SagImp_1984	711	6.5	0.9	0	PVHO010007602.1	2964	3070	-95639	C	Platy-1-9	Unspecified	0	109	2	918000
	SagImp_1985	708	6.6	0.9	0	PVHO010007602.1	28930	29035	-69674	C	Platy-1-9	Unspecified	0	109	3	918071
	SagImp_1986	704	8.3	0.9	0	PVHO010007617.1	10753	10860	-87606	C	Platy-1-9	Unspecified	0	109	1	919083
	SagImp_1987	712	6.5	0.9	0	PVHO010007635.1	28818	28924	-69540	C	Platy-1-9	Unspecified	0	109	2	920179
	SagImp_1988	710	8.4	0.9	0	PVHO010007654.1	58882	58988	-39282	C	Platy-1-9	Unspecified	0	109	2	922000
	SagImp_1989	712	6.5	0.9	0	PVHO010007699.1	76820	76926	-20829	C	Platy-1-9	Unspecified	0	109	2	924452
	SagImp_1990	666	8.5	0.9	0	PVHO010007704.1	89877	89982	-7727	C	Platy-1-9	Unspecified	0	109	3	924605
	SagImp_1991	682	6.6	0.9	0	PVHO010007705.1	97301	97406	-313	C	Platy-1-9	Unspecified	0	109	3	924624
	SagImp_1992	717	8.3	0.9	0	PVHO010007712.1	21176	21283	-76410	C	Platy-1-9	Unspecified	0	109	1	924965
	SagImp_1993	667	7.5	0.9	0	PVHO010007715.1	48896	49002	-48820	C	Platy-1-9	Unspecified	0	109	2	925169
	SagImp_1994	555	6.1	10.2	0	PVHO010007715.1	88703	88800	-9022	C	Platy-1-9	Unspecified	0	109	2	925204
	SagImp_1995	725	7.5	0.9	0	PVHO010007716.1	23653	23758	-73898	C	Platy-1-9	Unspecified	0	109	3	925292
	SagImp_1996	717	8.4	0.9	0	PVHO010007727.1	78521	78627	-18884	C	Platy-1-9	Unspecified	0	109	2	926189
	SagImp_1997	692	7.5	0.9	0	PVHO010007730.1	95524	95629	-1897	C	Platy-1-9	Unspecified	0	109	3	926456
[truncated: 11,558 more rows]

## Sheet: Table S2
	Table S2. Full-length Platy-1 elements in the S. midas genome [ASM2_v1] using a custom RepeatMasker library including 64 Platy-1 subfamilies
		SW	%	perc	perc	query	position in query				matching	repeat	position in repeat
	Name	score	div.	del.	ins.	sequence	begin	end	(left)	Strand	repeat	class/family	begin	end	(left)	ID
	ASM2_1	409	14.8	1.1	3.4	CM038396.1	31119265	31119355	-134694744	C	Platy-1_16	Unspecified	0	109	21	622097
	ASM2_2	255	15.4	3.1	0	CM038394.1	10191706	10191770	-166614871	C	Platy-1_16e	Unspecified	0	109	43	390160
	ASM2_3	252	22.5	7.4	1.2	CM038391.1	49210077	49210157	-175169071	C	Platy-1-1	Unspecified	0	109	24	19761
	ASM2_4	501	15.5	5.2	0	CM038391.1	165581847	165581943	-58797285	+	Platy-1-1	Unspecified	2	103	-6	91777
	ASM2_5	567	17.8	6.9	0	CM038391.1	189845368	189845468	-34533760	+	Platy-1-1	Unspecified	2	109	0	108938
	ASM2_6	247	20.4	9.8	3.7	CM038391.1	200778933	200779034	-23600194	C	Platy-1-1	Unspecified	0	109	2	125684
	ASM2_7	250	18.2	5.8	4.3	CM038391.1	201830661	201830729	-22548499	C	Platy-1-1	Unspecified	0	109	40	127298
	ASM2_8	608	18.3	4.8	0	CM038392.1	35394742	35394845	-177811768	+	Platy-1-1	Unspecified	1	109	0	175719
	ASM2_9	670	7.8	4.6	4.6	CM038392.1	44859772	44859879	-168346734	+	Platy-1-1	Unspecified	2	109	0	189445
	ASM2_10	555	15.4	3.7	2.8	CM038392.1	131687148	131687254	-81519359	+	Platy-1-1	Unspecified	2	109	0	229565
	ASM2_11	695	7.8	4.8	0	CM038392.1	200554208	200554310	-12652303	C	Platy-1-1	Unspecified	0	109	2	268711
	ASM2_12	252	17.6	6.1	10.1	CM038392.1	201322852	201322933	-11883680	C	Platy-1-1	Unspecified	0	109	31	270741
	ASM2_13	522	16.5	4.8	0.9	CM038392.1	202082799	202082902	-11123711	C	Platy-1-1	Unspecified	0	109	2	272718
	ASM2_14	616	10	8	0	CM038393.1	76977343	76977442	-132961482	+	Platy-1-1	Unspecified	2	109	0	319911
	ASM2_15	486	17.5	5.2	0	CM038393.1	85143611	85143707	-124795217	+	Platy-1-1	Unspecified	2	103	-6	325524
	ASM2_16	278	22.6	6.3	12.4	CM038393.1	140677365	140677475	-69261449	+	Platy-1-1	Unspecified	1	105	-4	354179
	ASM2_17	637	12.5	4.8	0	CM038394.1	1334879	1334982	-175471659	C	Platy-1-1	Unspecified	0	109	1	387186
	ASM2_18	264	20.6	8.2	6	CM038394.1	120594011	120594108	-56212533	C	Platy-1-1	Unspecified	0	109	10	448218
	ASM2_19	266	21.1	0.8	18.4	CM038394.1	155438636	155438763	-21367878	C	Platy-1-1	Unspecified	0	109	1	472996
	ASM2_20	699	11.5	4.8	0	CM038394.1	160716091	160716194	-16090447	C	Platy-1-1	Unspecified	0	109	1	476795
	ASM2_21	248	17.2	7.6	2.9	CM038395.1	16256826	16256891	-154412676	C	Platy-1-1	Unspecified	0	109	41	503804
	ASM2_22	727	6.9	4.8	0.9	CM038395.1	49346244	49346346	-121323221	C	Platy-1-1	Unspecified	0	109	3	520782
	ASM2_23	474	17.9	6.3	0	CM038395.1	99899394	99899488	-70770079	+	Platy-1-1	Unspecified	3	103	-6	552216
	ASM2_24	542	12.1	6.6	0	CM038395.1	141286225	141286315	-29383252	C	Platy-1-1	Unspecified	0	109	13	569430
	ASM2_25	265	26	5	3	CM038396.1	36703252	36703350	-129110749	C	Platy-1-1	Unspecified	0	109	9	629234
	ASM2_26	624	12.8	4.9	0	CM038396.1	61950607	61950708	-103863391	+	Platy-1-1	Unspecified	3	109	0	655252
	ASM2_27	241	20.9	10.8	2.2	CM038396.1	68442976	68443058	-97371041	C	Platy-1-1	Unspecified	0	109	20	660003
	ASM2_28	775	5.8	3.9	0	CM038396.1	88718124	88718227	-77095872	C	Platy-1-1	Unspecified	0	109	2	685782
	ASM2_29	536	18.4	4.8	0.9	CM038396.1	106573103	106573206	-59240893	+	Platy-1-1	Unspecified	2	109	0	702985
	ASM2_30	225	21.6	5.3	7.5	CM038396.1	163054909	163055003	-2759096	C	Platy-1-1	Unspecified	0	109	17	760571
	ASM2_31	608	13.7	4.9	0	CM038397.1	41471994	41472095	-122831011	C	Platy-1-1	Unspecified	0	109	3	792426
	ASM2_32	264	21	10	4.8	CM038397.1	135421862	135421961	-28881145	C	Platy-1-1	Unspecified	0	109	5	859797
	ASM2_33	228	28.1	11.3	0.9	CM038398.1	24095332	24095428	-126923328	C	Platy-1-1	Unspecified	0	109	3	899805
	ASM2_34	653	11.8	5.9	0	CM038398.1	95074750	95074851	-55943905	C	Platy-1-1	Unspecified	0	109	2	935139
	ASM2_35	601	11.7	5.8	0	CM038399.1	27773779	27773881	-115499209	C	Platy-1-1	Unspecified	0	109	1	981536
	ASM2_36	279	19.7	5	19.1	CM038399.1	124417697	124417815	-18855275	C	Platy-1-1	Unspecified	0	109	5	1052115
	ASM2_37	630	14.4	4.8	0	CM038400.1	83019888	83019991	-60139986	C	Platy-1-1	Unspecified	0	109	1	1107261
	ASM2_38	525	14.7	9.5	0	CM038400.1	92894694	92894788	-50265189	+	Platy-1-1	Unspecified	3	106	-3	1115437
	ASM2_39	607	12.7	5.8	0.9	CM038401.1	83595568	83595670	-57503765	C	Platy-1-1	Unspecified	0	109	2	1213839
	ASM2_40	457	18.4	5	1	CM038401.1	92867244	92867342	-48232093	+	Platy-1-1	Unspecified	1	103	-6	1217686
	ASM2_41	579	9.8	5.8	0.9	CM038402.1	25057580	25057682	-103519966	C	Platy-1-1	Unspecified	0	109	2	1292376
	ASM2_42	246	21.2	8.2	3.9	CM038403.1	70560462	70560559	-56175449	C	Platy-1-1	Unspecified	0	109	8	1402912
	ASM2_43	236	20	6.1	1.4	CM038403.1	100185228	100185293	-26550715	C	Platy-1-1	Unspecified	0	109	41	1440732
	ASM2_44	523	12.9	6.7	3.7	CM038404.1	6167287	6167391	-119722005	C	Platy-1-1	Unspecified	0	109	2	1477481
	ASM2_45	561	10	5.9	0.9	CM038404.1	105983795	105983895	-19905501	+	Platy-1-1	Unspecified	4	109	0	1534236
	ASM2_46	587	9.2	10.2	0	CM038404.1	120521228	120521325	-5368071	+	Platy-1-1	Unspecified	2	109	0	1553288
	ASM2_47	567	14.4	5.2	0	CM038404.1	121824072	121824168	-4065228	+	Platy-1-1	Unspecified	2	103	-6	1555080
	ASM2_48	230	19.4	5.3	7.5	CM038405.1	7096057	7096151	-116270434	C	Platy-1-1	Unspecified	0	109	17	1567307
	ASM2_49	670	8.7	4.8	0	CM038406.1	58490387	58490489	-44404677	C	Platy-1-1	Unspecified	0	109	2	1665114
	ASM2_50	363	24.1	0	1.9	CM038407.1	20941078	20941187	-80782395	+	Platy-1-1	Unspecified	1	108	-1	1697888
	ASM2_51	271	16.7	4.3	9.1	CM038407.1	26863586	26863677	-74859905	C	Platy-1-1	Unspecified	0	109	22	1701604
	ASM2_52	646	9.8	5.9	0	CM038407.1	70788629	70788730	-30934852	+	Platy-1-1	Unspecified	2	109	0	1728936
	ASM2_53	473	15.8	6.4	7.4	CM038407.1	101030499	101030607	-692975	+	Platy-1-1	Unspecified	2	109	0	1758066
	ASM2_54	248	16.4	10.1	2.7	CM038408.1	36774291	36774359	-34060146	C	Platy-1-1	Unspecified	0	109	36	1779840
	ASM2_55	633	9.8	5.9	0	CM038408.1	47203077	47203178	-23631327	+	Platy-1-1	Unspecified	2	109	0	1784723
	ASM2_56	690	9.8	4.9	0	CM038409.1	50642122	50642223	-6254885	+	Platy-1-1	Unspecified	2	108	-1	1826692
	ASM2_57	396	18.5	5.4	1	CM038410.1	10650082	10650174	-41768289	C	Platy-1-1	Unspecified	0	109	13	1859895
	ASM2_58	384	19.6	5.4	1	CM038410.1	10650947	10651039	-41767424	C	Platy-1-1	Unspecified	0	109	13	1859901
	ASM2_59	438	21.4	4.8	0.9	CM038410.1	18349454	18349557	-34068906	+	Platy-1-1	Unspecified	2	109	0	1879844
	ASM2_60	674	11.8	4.9	0	CM038411.1	22891326	22891427	-28700851	+	Platy-1-1	Unspecified	3	109	0	1964759
	ASM2_61	690	10.6	3.9	0	CM038411.1	25479291	25479394	-26112884	+	Platy-1-1	Unspecified	2	109	0	1967869
	ASM2_62	450	18.6	6.7	2.8	CM038412.1	27888578	27888682	-19940798	C	Platy-1-1	Unspecified	0	109	1	2013436
	ASM2_63	266	11.8	8.4	4	CM038413.1	4433954	4434024	-33617815	C	Platy-1-1	Unspecified	0	109	36	2029637
	ASM2_64	540	12.9	6.9	0	CM038413.1	7348381	7348481	-30703358	C	Platy-1-1	Unspecified	0	109	2	2032166
	ASM2_65	266	14.9	7.1	4.2	CM038413.1	14511041	14511110	-23540729	C	Platy-1-1	Unspecified	0	109	38	2038553
	ASM2_66	639	8.4	0.9	0	CM038392.1	144861072	144861178	-68345435	+	Platy-1-10	Unspecified	2	109	0	235604
	ASM2_67	686	7.4	0.9	0	CM038393.1	50165461	50165568	-159773356	C	Platy-1-10	Unspecified	0	109	1	310407
	ASM2_68	573	9.8	2.9	0	CM038393.1	98483145	98483246	-111455678	+	Platy-1-10	Unspecified	2	106	-3	334451
	ASM2_69	651	9.4	0.9	0.9	CM038400.1	106063841	106063947	-37096030	+	Platy-1-10	Unspecified	2	108	-1	1125913
	ASM2_70	530	15.8	5	0	CM038403.1	77997864	77997964	-48738044	+	Platy-1-10	Unspecified	2	107	-2	1409809
	ASM2_71	507	10.6	12.8	0	CM038405.1	109140110	109140203	-14226382	C	Platy-1-10a	Unspecified	0	109	4	1626990
	ASM2_72	474	15.1	2.7	5.5	CM038393.1	173787615	173787726	-36151198	+	Platy-1-11b	Unspecified	1	109	0	369360
	ASM2_73	553	16.2	0.9	0.9	CM038413.1	32828340	32828445	-5223394	+	Platy-1-11b	Unspecified	4	109	0	2055120
	ASM2_74	449	9.5	14.7	0	CM038407.1	99585829	99585923	-2137659	C	Platy-1-14b	Unspecified	0	109	1	1757087
	ASM2_75	244	12.7	1.8	1.8	CM038401.1	41540538	41540593	-99558842	C	Platy-1-15	Unspecified	0	109	54	1183372
	ASM2_76	718	10.8	4.9	0	CM038392.1	37650905	37651006	-175555607	+	Platy-1-2	Unspecified	3	109	0	178017
	ASM2_77	566	14	8	0	CM038393.1	47459909	47460008	-162478916	C	Platy-1-2	Unspecified	0	109	2	308551
	ASM2_78	566	14	8	0	CM038393.1	47461292	47461391	-162477533	C	Platy-1-2	Unspecified	0	109	2	308552
	ASM2_79	501	12.9	16.1	0	CM038394.1	21878156	21878248	-154928393	C	Platy-1-2	Unspecified	0	109	2	395124
	ASM2_80	689	8.2	5.2	0	CM038394.1	60581388	60581484	-116225157	+	Platy-1-2	Unspecified	3	104	-5	413929
	ASM2_81	708	6.2	5.2	0	CM038394.1	147400744	147400840	-29405801	+	Platy-1-2	Unspecified	3	104	-5	464536
	ASM2_82	563	13.7	5.9	0	CM038396.1	117126274	117126375	-48687724	C	Platy-1-2	Unspecified	0	109	2	708846
	ASM2_83	598	9.1	3.7	7.8	CM038398.1	5070233	5070339	-145948417	+	Platy-1-2	Unspecified	2	104	-5	889293
	ASM2_84	535	11.2	8.2	0	CM038399.1	80477875	80477972	-62795118	C	Platy-1-2	Unspecified	0	109	4	1020122
	ASM2_85	709	5.8	4.8	0.9	CM038401.1	123580798	123580901	-17518534	+	Platy-1-2	Unspecified	2	109	0	1246488
	ASM2_86	710	7.8	4.8	0	CM038402.1	23080954	23081056	-105496592	+	Platy-1-2	Unspecified	1	108	-1	1288760
	ASM2_87	556	13.7	6.9	0	CM038402.1	52988520	52988621	-75589027	+	Platy-1-2	Unspecified	1	109	0	1313684
	ASM2_88	724	7.1	5	0	CM038403.1	102363206	102363304	-24372704	C	Platy-1-2	Unspecified	0	109	6	1444288
	ASM2_89	381	14.8	22.7	0	CM038404.1	108765099	108765186	-17124210	C	Platy-1-2	Unspecified	0	109	2	1538696
	ASM2_90	729	7.8	4.8	0	CM038405.1	67075652	67075754	-56290831	C	Platy-1-2	Unspecified	0	109	2	1599767
	ASM2_91	593	9.5	5.3	0	CM038405.1	87126835	87126929	-36239656	C	Platy-1-2	Unspecified	0	109	10	1610180
	ASM2_92	632	9.8	4.9	0	CM038411.1	8084495	8084596	-43507682	C	Platy-1-2	Unspecified	0	109	3	1952343
	ASM2_93	602	10.8	5.9	0	CM038412.1	34905021	34905122	-12924358	C	Platy-1-2	Unspecified	0	109	2	2017812
	ASM2_94	487	19.4	4.8	0	CM038412.1	47009736	47009838	-819642	+	Platy-1-2	Unspecified	2	109	0	2025804
	ASM2_95	693	11.7	4.8	0	CM038391.1	64721260	64721362	-159657866	+	Platy-1-2a	Unspecified	2	109	0	29795
	ASM2_96	745	7.8	4.8	0	CM038391.1	98084353	98084455	-126294773	+	Platy-1-2a	Unspecified	2	109	0	56235
	ASM2_97	634	10	7	0	CM038391.1	195228896	195228995	-29150233	+	Platy-1-2a	Unspecified	2	108	-1	116385
	ASM2_98	766	5.8	4.7	2.8	CM038392.1	13405224	13405329	-199801284	C	Platy-1-2a	Unspecified	0	109	2	158617
	ASM2_99	691	8.7	4.8	0	CM038392.1	15200208	15200310	-198006303	C	Platy-1-2a	Unspecified	0	109	2	160449
	ASM2_100	800	5.8	3.9	0	CM038392.1	149751529	149751632	-63454981	C	Platy-1-2a	Unspecified	0	109	2	238305
	ASM2_101	673	8.2	10.2	0	CM038392.1	203632869	203632966	-9573647	+	Platy-1-2a	Unspecified	2	109	0	276148
	ASM2_102	492	17.6	5.8	1.9	CM038393.1	48012620	48012723	-161926201	C	Platy-1-2a	Unspecified	0	109	2	309496
	ASM2_103	565	13	4.8	2.9	CM038393.1	85836740	85836842	-124102082	C	Platy-1-2a	Unspecified	0	109	5	325846
	ASM2_104	734	8.7	4.8	0	CM038393.1	96704522	96704624	-113234300	+	Platy-1-2a	Unspecified	2	109	0	333962
	ASM2_105	659	9	8	0	CM038393.1	151176654	151176753	-58762171	C	Platy-1-2a	Unspecified	0	109	2	358349
	ASM2_106	590	17.1	3.8	0	CM038394.1	9289353	9289457	-167517184	C	Platy-1-2a	Unspecified	0	109	1	389969
	ASM2_107	633	12.9	5.7	3.7	CM038394.1	33243206	33243310	-143563331	C	Platy-1-2a	Unspecified	0	109	3	401096
	ASM2_108	705	9.6	4.8	0	CM038394.1	89610352	89610455	-87196186	+	Platy-1-2a	Unspecified	1	109	0	427411
	ASM2_109	624	10.9	5.8	1.9	CM038395.1	11900286	11900388	-158769179	+	Platy-1-2a	Unspecified	3	109	0	498858
	ASM2_110	675	8.7	4.8	0	CM038395.1	121599729	121599831	-49069736	C	Platy-1-2a	Unspecified	0	109	2	561420
	ASM2_111	698	9.7	4.8	0	CM038396.1	18470951	18471053	-147343046	C	Platy-1-2a	Unspecified	0	109	2	606111
	ASM2_112	550	12.4	8.2	0.9	CM038396.1	54566432	54566529	-111247570	C	Platy-1-2a	Unspecified	0	109	5	642992
	ASM2_113	635	8.4	8.4	0	CM038396.1	58060326	58060420	-107753679	+	Platy-1-2a	Unspecified	2	104	-5	648930
	ASM2_114	556	10.8	4.8	2.8	CM038396.1	87441054	87441158	-78372941	C	Platy-1-2a	Unspecified	0	109	3	683451
	ASM2_115	728	5.9	4.9	0	CM038396.1	89954084	89954185	-75859914	+	Platy-1-2a	Unspecified	3	109	0	687299
	ASM2_116	630	12.6	4.8	0	CM038397.1	4722803	4722905	-159580201	C	Platy-1-2a	Unspecified	0	109	2	768632
	ASM2_117	492	16.3	10.2	0	CM038397.1	77589383	77589480	-86713626	C	Platy-1-2a	Unspecified	0	109	2	818743
	ASM2_118	624	10.1	5	0	CM038397.1	105303927	105304025	-58999081	+	Platy-1-2a	Unspecified	1	104	-5	835365
	ASM2_119	749	8.8	3.9	0	CM038397.1	118488350	118488451	-45814655	+	Platy-1-2a	Unspecified	4	109	0	842580
	ASM2_120	769	6.8	4.8	0	CM038398.1	25241889	25241991	-125776765	+	Platy-1-2a	Unspecified	2	109	0	901182
	ASM2_121	710	4.8	4.8	0	CM038398.1	45662854	45662956	-105355800	+	Platy-1-2a	Unspecified	2	109	0	910112
	ASM2_122	610	10.7	4.8	0	CM038398.1	75467969	75468071	-75550685	C	Platy-1-2a	Unspecified	0	109	2	929842
	ASM2_123	687	7.7	4.8	0	CM038398.1	96454823	96454926	-54563830	+	Platy-1-2a	Unspecified	1	109	0	936323
	ASM2_124	606	13.6	4.8	0	CM038398.1	108415307	108415409	-42603347	+	Platy-1-2a	Unspecified	2	109	0	940857
	ASM2_125	662	11.7	4.8	0	CM038399.1	84321044	84321146	-58951944	C	Platy-1-2a	Unspecified	0	109	2	1021437
	ASM2_126	690	5.8	4.8	0	CM038399.1	100952588	100952690	-42320400	C	Platy-1-2a	Unspecified	0	109	2	1032815
	ASM2_127	734	6.8	4.8	1.9	CM038400.1	59625212	59625316	-83534661	C	Platy-1-2a	Unspecified	0	109	2	1097827
	ASM2_128	699	7.8	4.8	0	CM038400.1	97155928	97156030	-46003947	C	Platy-1-2a	Unspecified	0	109	2	1120671
	ASM2_129	699	7.8	4.8	0	CM038400.1	97156050	97156152	-46003825	C	Platy-1-2a	Unspecified	0	109	2	1120673
	ASM2_130	645	9.7	4.8	0	CM038401.1	33313879	33313981	-107785454	+	Platy-1-2a	Unspecified	2	109	0	1169168
	ASM2_131	639	10.6	3.5	8.3	CM038401.1	123011608	123011720	-18087715	+	Platy-1-2a	Unspecified	2	109	0	1245361
	ASM2_132	617	10.6	3.4	12.8	CM038401.1	123014457	123014575	-18084860	+	Platy-1-2a	Unspecified	1	109	0	1245379
	ASM2_133	717	8.7	4.8	0	CM038401.1	123628603	123628705	-17470730	C	Platy-1-2a	Unspecified	0	109	2	1246625
	ASM2_134	776	6.8	4.8	0	CM038403.1	30670287	30670389	-96065619	C	Platy-1-2a	Unspecified	0	109	2	1383218
	ASM2_135	702	8.7	4.8	0	CM038403.1	78242813	78242915	-48493093	C	Platy-1-2a	Unspecified	0	109	2	1409913
	ASM2_136	673	8.7	4.8	0	CM038404.1	43643011	43643113	-82246283	+	Platy-1-2a	Unspecified	1	108	-1	1500671
	ASM2_137	513	7.7	17.6	0	CM038404.1	90347004	90347094	-35542302	C	Platy-1-2a	Unspecified	0	109	3	1521414
	ASM2_138	548	7	0.8	22.6	CM038404.1	104323872	104324000	-21565396	+	Platy-1-2a	Unspecified	2	107	-2	1533091
	ASM2_139	705	5.8	4.8	0	CM038404.1	110414700	110414802	-15474594	C	Platy-1-2a	Unspecified	0	109	2	1541539
	ASM2_140	539	4.5	21.4	0	CM038405.1	15784849	15784937	-107581648	C	Platy-1-2a	Unspecified	0	109	2	1573146
	ASM2_141	714	7.9	5	0	CM038405.1	73023810	73023910	-50342675	C	Platy-1-2a	Unspecified	0	109	4	1603926
	ASM2_142	697	10.8	4.9	0	CM038405.1	80788507	80788608	-42577977	+	Platy-1-2a	Unspecified	2	108	-1	1607387
	ASM2_143	641	10.7	4.8	0	CM038406.1	26250463	26250565	-76644601	C	Platy-1-2a	Unspecified	0	109	2	1648682
	ASM2_144	610	13.7	5.9	0	CM038406.1	88296143	88296244	-14598922	C	Platy-1-2a	Unspecified	0	109	2	1679870
	ASM2_145	645	10.8	4.9	0	CM038407.1	14202552	14202653	-87520929	+	Platy-1-2a	Unspecified	3	109	0	1695249
	ASM2_146	645	10.8	4.9	0	CM038407.1	14203839	14203940	-87519642	+	Platy-1-2a	Unspecified	3	109	0	1695250
	ASM2_147	669	9.7	4.8	0	CM038409.1	12375761	12375863	-44521245	+	Platy-1-2a	Unspecified	2	109	0	1805780
	ASM2_148	690	8.7	4.8	0	CM038409.1	17627144	17627246	-39269862	+	Platy-1-2a	Unspecified	2	109	0	1808083
	ASM2_149	577	8.7	15.2	0	CM038409.1	53245114	53245205	-3651903	+	Platy-1-2a	Unspecified	3	108	-1	1829848
	ASM2_150	573	14.3	10.2	0	CM038411.1	4384078	4384175	-47208103	+	Platy-1-2a	Unspecified	2	109	0	1948004
	ASM2_151	562	14.7	4.9	0	CM038411.1	34269572	34269673	-17322605	C	Platy-1-2a	Unspecified	0	109	3	1975337
	ASM2_152	696	6.8	4.8	1.9	CM038412.1	46560275	46560379	-1269101	C	Platy-1-2a	Unspecified	0	109	2	2025361
	ASM2_153	673	12.6	4.8	0	CM038413.1	12590511	12590613	-25461226	+	Platy-1-2a	Unspecified	2	109	0	2036294
	ASM2_154	661	12.6	4.8	0	CM038391.1	83151860	83151962	-141227266	+	Platy-1-2b	Unspecified	2	109	0	46768
	ASM2_155	636	12.6	4.8	0	CM038391.1	213464916	213465018	-10914210	C	Platy-1-2b	Unspecified	0	109	2	142690
	ASM2_156	636	10.3	5.2	0	CM038392.1	1892665	1892761	-211313852	C	Platy-1-2b	Unspecified	0	109	8	152215
	ASM2_157	599	5.7	9.1	0	CM038392.1	15329517	15329604	-197877009	C	Platy-1-2b	Unspecified	0	109	14	160581
	ASM2_158	602	15.4	4.8	0	CM038392.1	84163598	84163701	-129042912	C	Platy-1-2b	Unspecified	0	109	1	206106
	ASM2_159	550	15.8	5	0	CM038392.1	103543281	103543381	-109663232	+	Platy-1-2b	Unspecified	4	109	0	212231
	ASM2_160	597	13.6	4.8	0	CM038392.1	201297449	201297551	-11909062	+	Platy-1-2b	Unspecified	2	109	0	270658
	ASM2_161	614	11.7	4.8	0	CM038392.1	205304166	205304268	-7902345	+	Platy-1-2b	Unspecified	2	109	0	278588
	ASM2_162	635	11.7	4.8	0	CM038393.1	46957142	46957244	-162981680	C	Platy-1-2b	Unspecified	0	109	2	308116
	ASM2_163	598	14.6	4.8	0	CM038394.1	67274931	67275033	-109531608	+	Platy-1-2b	Unspecified	2	109	0	416228
	ASM2_164	666	9.3	0.9	5.5	CM038395.1	75049035	75049148	-95620419	+	Platy-1-2b	Unspecified	1	109	0	535694
	ASM2_165	597	16.5	4.8	0	CM038395.1	135975531	135975633	-34693934	+	Platy-1-2b	Unspecified	2	109	0	567369
	ASM2_166	508	8.5	12.8	0	CM038396.1	36540836	36540929	-129273170	+	Platy-1-2b	Unspecified	2	107	-2	628891
	ASM2_167	561	17.6	4.9	0	CM038397.1	139317388	139317489	-24985617	C	Platy-1-2b	Unspecified	0	109	3	865735
	ASM2_168	586	10.3	11.3	0	CM038398.1	20856255	20856351	-130162405	C	Platy-1-2b	Unspecified	0	109	2	898425
	ASM2_169	735	9.6	4.8	0	CM038398.1	132931256	132931359	-18087397	C	Platy-1-2b	Unspecified	0	109	1	954182
	ASM2_170	631	12.6	4.8	0	CM038399.1	4980979	4981081	-138292009	C	Platy-1-2b	Unspecified	0	109	2	965563
	ASM2_171	561	15.8	5	0	CM038399.1	58715594	58715694	-84557396	C	Platy-1-2b	Unspecified	0	109	4	999789
	ASM2_172	709	8.7	4.8	0	CM038400.1	96852112	96852214	-46307763	+	Platy-1-2b	Unspecified	2	109	0	1119612
	ASM2_173	651	9.8	5.9	0	CM038401.1	44021805	44021906	-97077529	+	Platy-1-2b	Unspecified	2	109	0	1185683
	ASM2_174	622	10.8	5.8	0.9	CM038401.1	83751292	83751394	-57348041	+	Platy-1-2b	Unspecified	2	109	0	1213914
	ASM2_175	524	13.5	3.5	9.3	CM038401.1	99601987	99602100	-41497335	C	Platy-1-2b	Unspecified	0	109	2	1228446
	ASM2_176	669	12.6	4.8	0	CM038402.1	39933319	39933421	-88644227	C	Platy-1-2b	Unspecified	0	109	2	1301079
	ASM2_177	593	13.6	4.8	0	CM038402.1	88188606	88188708	-40388940	C	Platy-1-2b	Unspecified	0	109	2	1341963
	ASM2_178	546	15.7	6.9	0	CM038403.1	109723329	109723430	-17012578	C	Platy-1-2b	Unspecified	0	109	1	1453990
	ASM2_179	657	7.8	4.8	0	CM038406.1	17883912	17884014	-85011152	+	Platy-1-2b	Unspecified	2	109	0	1643096
	ASM2_180	550	12.5	11.5	0	CM038406.1	24593665	24593760	-78301406	+	Platy-1-2b	Unspecified	1	107	-2	1647909
	ASM2_181	721	8.7	4.8	0	CM038406.1	68229668	68229770	-34665396	+	Platy-1-2b	Unspecified	2	109	0	1669405
	ASM2_182	680	8.8	5.9	0	CM038407.1	26477425	26477526	-75246056	C	Platy-1-2b	Unspecified	0	109	2	1701245
	ASM2_183	348	19.6	5.2	0	CM038407.1	51425574	51425670	-50297912	+	Platy-1-2b	Unspecified	2	103	-6	1714378
	ASM2_184	368	22.3	4.8	0.9	CM038410.1	10650082	10650185	-41768278	C	Platy-1-2b	Unspecified	0	109	2	1859894
	ASM2_185	357	23.3	4.8	0.9	CM038410.1	10650947	10651050	-41767413	C	Platy-1-2b	Unspecified	0	109	2	1859900
	ASM2_186	637	10.6	4.8	0	CM038410.1	33543115	33543218	-18875245	C	Platy-1-2b	Unspecified	0	109	1	1912946
	ASM2_187	619	14.6	4.8	0	CM038411.1	38430080	38430182	-13162096	C	Platy-1-2b	Unspecified	0	109	2	1979150
	ASM2_188	685	7.8	4.9	0	CM038412.1	14304198	14304299	-33525181	+	Platy-1-2b	Unspecified	2	108	-1	1998231
	ASM2_189	594	12.6	4.8	0	CM038413.1	10559667	10559769	-27492070	C	Platy-1-2b	Unspecified	0	109	2	2033804
	ASM2_190	622	14.6	4.8	0	JAKFGQ010001321.1	4210	4312	-3774	C	Platy-1-2b	Unspecified	0	109	2	2078762
	ASM2_191	474	13.8	9.6	0	CM038392.1	26263294	26263387	-186943226	+	Platy-1-3	Unspecified	2	104	-5	170833
	ASM2_192	647	10.7	4.8	0	CM038392.1	93053304	93053406	-120153207	C	Platy-1-3	Unspecified	0	109	2	208898
	ASM2_193	752	6.7	4.8	0	CM038394.1	163088878	163088981	-13717660	C	Platy-1-3	Unspecified	0	109	1	478108
	ASM2_194	727	6.7	4.8	0	CM038395.1	11731836	11731939	-158937628	+	Platy-1-3	Unspecified	1	109	0	498609
	ASM2_195	643	9.8	4.9	0	CM038395.1	149847653	149847754	-20821813	+	Platy-1-3	Unspecified	3	109	0	575048
	ASM2_196	505	9.6	16	0	CM038396.1	93149913	93150006	-72664093	+	Platy-1-3	Unspecified	1	109	0	690806
	ASM2_197	446	14.9	6.3	9.3	CM038396.1	107368865	107368975	-58445124	C	Platy-1-3	Unspecified	0	109	2	703365
	ASM2_198	567	14.6	4.8	0	CM038401.1	81150767	81150869	-59948566	+	Platy-1-3	Unspecified	2	109	0	1212887
	ASM2_199	716	7.8	4.9	0	CM038402.1	40170620	40170721	-88406927	C	Platy-1-3	Unspecified	0	109	3	1301955
	ASM2_200	730	8.8	4.9	0	CM038402.1	118676769	118676870	-9900778	+	Platy-1-3	Unspecified	3	109	0	1361364
	ASM2_201	490	10.1	20.2	0	CM038403.1	60969622	60969710	-65766298	C	Platy-1-3	Unspecified	0	109	3	1397013
	ASM2_202	236	11.1	0	2.2	CM038403.1	107173799	107173844	-19562164	C	Platy-1-3	Unspecified	0	109	65	1451546
	ASM2_203	581	11.7	14.9	0	CM038404.1	21709396	21709489	-104179907	C	Platy-1-3	Unspecified	0	109	2	1488291
	ASM2_204	768	6.9	4.9	0	CM038406.1	56800937	56801038	-46094128	+	Platy-1-3	Unspecified	3	109	0	1664540
	ASM2_205	759	5.9	4.9	0	CM038407.1	5807399	5807500	-95916082	C	Platy-1-3	Unspecified	0	109	3	1691694
	ASM2_206	553	16.7	4.9	0	CM038407.1	66472780	66472881	-35250701	C	Platy-1-3	Unspecified	0	109	3	1725176
	ASM2_207	694	10.7	3.9	0	CM038408.1	25492746	25492848	-45341657	C	Platy-1-3	Unspecified	0	109	3	1772927
	ASM2_208	749	6	5	0	CM038410.1	3077914	3078013	-49340450	C	Platy-1-3	Unspecified	0	109	5	1841297
	ASM2_209	668	8	5	0	CM038410.1	33010309	33010408	-19408055	+	Platy-1-3	Unspecified	2	106	-3	1911492
	ASM2_210	661	11.5	3.7	2.8	CM038411.1	21513684	21513790	-30078488	C	Platy-1-3	Unspecified	0	109	2	1963615
	ASM2_211	660	9.8	5.9	0	CM038412.1	44601144	44601245	-3228235	+	Platy-1-3	Unspecified	2	109	0	2023053
	ASM2_212	689	7.8	4.9	0	CM038392.1	21971453	21971554	-191235059	C	Platy-1-4	Unspecified	0	109	3	167957
	ASM2_213	762	6.8	4.8	0	CM038392.1	78764445	78764547	-134442066	+	Platy-1-4	Unspecified	2	109	0	204688
	ASM2_214	789	3.9	4.8	0	CM038393.1	56945482	56945584	-152993340	C	Platy-1-4	Unspecified	0	109	2	312125
	ASM2_215	745	4.1	10.2	0	CM038393.1	93177988	93178085	-116760839	C	Platy-1-4	Unspecified	0	109	2	329009
	ASM2_216	815	1.9	4.8	0	CM038396.1	18856363	18856466	-146957633	C	Platy-1-4	Unspecified	0	109	1	606819
	ASM2_217	721	4.8	4.8	0	CM038396.1	60619821	60619923	-105194176	+	Platy-1-4	Unspecified	2	109	0	653299
	ASM2_218	792	4.8	4.8	0	CM038396.1	156113848	156113950	-9700149	+	Platy-1-4	Unspecified	2	109	0	748854
	ASM2_219	830	3.9	4.8	0	CM038399.1	92242421	92242523	-51030567	+	Platy-1-4	Unspecified	2	109	0	1027045
	ASM2_220	818	2.9	4.9	0	CM038400.1	123531892	123531993	-19627984	+	Platy-1-4	Unspecified	3	109	0	1135434
	ASM2_221	773	6.8	4.8	0	CM038401.1	95869432	95869534	-45229901	+	Platy-1-4	Unspecified	2	109	0	1222828
	ASM2_222	446	16.8	0.9	3.7	CM038402.1	79415111	79415221	-49162427	+	Platy-1-4	Unspecified	2	109	0	1335831
	ASM2_223	710	3.9	4.8	0	CM038403.1	125439939	125440041	-1295967	+	Platy-1-4	Unspecified	2	109	0	1473907
	ASM2_224	756	3	4.8	2.8	CM038405.1	9464917	9465020	-113901565	+	Platy-1-4	Unspecified	4	109	0	1569325
	ASM2_225	773	2.9	4.8	0	CM038407.1	23165359	23165461	-78558121	+	Platy-1-4	Unspecified	2	109	0	1699024
	ASM2_226	679	5	6.9	0	CM038410.1	3289027	3289127	-49129336	+	Platy-1-4	Unspecified	2	109	0	1841786
	ASM2_227	721	4.8	4.8	0	CM038410.1	20835393	20835496	-31582967	+	Platy-1-4	Unspecified	1	109	0	1886796
	ASM2_228	786	5.8	4.8	0	CM038411.1	32327778	32327880	-19264398	C	Platy-1-4	Unspecified	0	109	2	1973454
	ASM2_229	677	6.1	9.1	0	CM038412.1	33144539	33144637	-14684843	+	Platy-1-4	Unspecified	2	109	0	2016380
	ASM2_230	696	7.8	5.9	0	CM038392.1	86193069	86193170	-127013443	+	Platy-1-4a	Unspecified	1	108	-1	206520
	ASM2_231	685	6.9	5	0	CM038393.1	139997152	139997252	-69941672	C	Platy-1-4a	Unspecified	0	109	4	353812
	ASM2_232	652	12.6	4.8	0	CM038395.1	146175349	146175451	-24494116	C	Platy-1-4a	Unspecified	0	109	2	573397
	ASM2_233	752	5.8	4.8	0	CM038396.1	18015348	18015451	-147798648	C	Platy-1-4a	Unspecified	0	109	1	605350
	ASM2_234	692	8.8	4.9	0	CM038397.1	48872829	48872930	-115430176	+	Platy-1-4a	Unspecified	3	109	0	799470
	ASM2_235	694	8.8	4.9	0	CM038397.1	57061346	57061447	-107241659	C	Platy-1-4a	Unspecified	0	109	3	804489
	ASM2_236	803	3	5	0	CM038398.1	97794233	97794333	-53224423	+	Platy-1-4a	Unspecified	2	107	-2	936925
	ASM2_237	761	5.9	5.9	0	CM038398.1	126401893	126401994	-24616762	+	Platy-1-4a	Unspecified	2	109	0	950245
	ASM2_238	638	6.3	13.7	0	CM038398.1	142983740	142983834	-8034922	+	Platy-1-4a	Unspecified	2	109	0	958411
	ASM2_239	719	7.8	4.8	0	CM038400.1	3356822	3356924	-139803053	C	Platy-1-4a	Unspecified	0	109	2	1073368
	ASM2_240	719	7.8	4.8	0	CM038400.1	3358560	3358662	-139801315	C	Platy-1-4a	Unspecified	0	109	2	1073369
	ASM2_241	682	9.7	4.8	0	CM038400.1	56280926	56281028	-86878949	+	Platy-1-4a	Unspecified	2	109	0	1095396
	ASM2_242	816	4.9	4.9	0	CM038401.1	102656997	102657098	-38442337	C	Platy-1-4a	Unspecified	0	109	3	1232803
	ASM2_243	507	9.3	26.7	0	CM038402.1	117297624	117297709	-11279939	C	Platy-1-4a	Unspecified	0	109	1	1359802
	ASM2_244	628	11.9	7.9	0	CM038404.1	14873458	14873558	-111015838	+	Platy-1-4a	Unspecified	1	109	0	1483436
	ASM2_245	584	8.9	7.7	2.8	CM038404.1	21945546	21945649	-103943747	+	Platy-1-4a	Unspecified	1	109	0	1488666
	ASM2_246	775	3.9	4.9	0	CM038405.1	95133764	95133865	-28232720	+	Platy-1-4a	Unspecified	3	109	0	1615664
	ASM2_247	590	7.6	15.2	0	CM038409.1	53142112	53142203	-3754905	+	Platy-1-4a	Unspecified	3	108	-1	1829671
	ASM2_248	793	3.9	4.8	0	CM038410.1	11581110	11581212	-40837251	C	Platy-1-4a	Unspecified	0	109	2	1862377
	ASM2_249	662	5.2	10.3	0	CM038410.1	16618294	16618390	-35800073	+	Platy-1-4a	Unspecified	3	109	0	1875730
	ASM2_250	348	19.8	3.1	0	CM038411.1	4319450	4319545	-47272733	C	Platy-1-4b	Unspecified	0	109	11	1947975
	ASM2_251	521	14.4	7.2	0	CM038391.1	170793503	170793599	-53585629	C	Platy-1-5	Unspecified	0	109	6	96349
	ASM2_252	642	10.8	5.9	0	CM038391.1	205584377	205584478	-18794750	C	Platy-1-5	Unspecified	0	109	2	133169
	ASM2_253	240	29.4	0.8	15.6	CM038392.1	39954040	39954164	-173252449	C	Platy-1-5	Unspecified	0	109	1	184077
	ASM2_254	774	5.8	4.8	0	CM038392.1	171661737	171661839	-41544774	C	Platy-1-5	Unspecified	0	109	2	248959
	ASM2_255	536	12.8	5.3	0	CM038394.1	71972983	71973076	-104833565	C	Platy-1-5	Unspecified	0	109	11	418029
	ASM2_256	672	10.7	4.8	0	CM038395.1	19308000	19308102	-151361465	+	Platy-1-5	Unspecified	2	109	0	506107
	ASM2_257	229	24.6	4.4	10.3	CM038396.1	4656577	4656689	-161157410	+	Platy-1-5	Unspecified	3	109	0	594427
	ASM2_258	798	7.5	0.9	0	CM038396.1	87064876	87064981	-78749118	+	Platy-1-5	Unspecified	3	109	0	682556
	ASM2_259	786	8.4	0.9	0	CM038396.1	95404733	95404839	-70409260	+	Platy-1-5	Unspecified	2	109	0	694155
	ASM2_260	231	26.2	12.9	5.6	CM038397.1	63745195	63745295	-100557811	+	Platy-1-5	Unspecified	1	108	-1	810403
	ASM2_261	597	9.9	6.9	0	CM038399.1	52848509	52848609	-90424481	C	Platy-1-5	Unspecified	0	109	2	995949
	ASM2_262	784	8.5	0.9	0	CM038399.1	137902073	137902178	-5370912	C	Platy-1-5	Unspecified	0	109	3	1067047
	ASM2_263	717	11.4	0.9	0	CM038400.1	40288553	40288657	-102871320	C	Platy-1-5	Unspecified	0	109	4	1089789
	ASM2_264	631	8.9	5.9	0	CM038401.1	133641617	133641717	-7457718	+	Platy-1-5	Unspecified	3	109	0	1251013
	ASM2_265	260	21.8	11	3.7	CM038403.1	73431535	73431634	-53304374	+	Platy-1-5	Unspecified	3	109	0	1407081
	ASM2_266	811	5.6	0.9	0	CM038404.1	34408291	34408397	-91480999	C	Platy-1-5	Unspecified	0	109	2	1496521
	ASM2_267	843	5.7	0.9	0	CM038410.1	24840147	24840251	-27578212	+	Platy-1-5	Unspecified	3	108	-1	1894903
	ASM2_268	834	3.9	1	0	CM038410.1	30414038	30414141	-22004322	C	Platy-1-5	Unspecified	0	109	5	1905957
	ASM2_269	238	28.9	3.7	3.7	CM038410.1	36920583	36920690	-15497773	+	Platy-1-5	Unspecified	2	109	0	1921091
	ASM2_270	657	7.8	4.8	0	CM038410.1	44705448	44705550	-7712913	+	Platy-1-5	Unspecified	2	109	0	1936341
	ASM2_271	723	6.8	4.8	0	CM038391.1	211563898	211564000	-12815228	C	Platy-1-6	Unspecified	0	109	2	139741
	ASM2_272	566	15.5	4.8	0.9	CM038392.1	117302179	117302282	-95904331	+	Platy-1-6	Unspecified	2	109	0	222681
	ASM2_273	759	4.8	4.8	0	CM038394.1	4557615	4557717	-172248924	+	Platy-1-6	Unspecified	2	109	0	388943
	ASM2_274	682	6.9	6.9	0	CM038394.1	102563318	102563418	-74243223	C	Platy-1-6	Unspecified	0	109	2	435365
	ASM2_275	678	6.9	4	0	CM038397.1	153374418	153374518	-10928588	+	Platy-1-6	Unspecified	2	106	-3	876548
	ASM2_276	773	3.9	4.8	0	CM038398.1	15354360	15354463	-135664293	C	Platy-1-6	Unspecified	0	109	1	894087
	ASM2_277	693	6	7	0	CM038398.1	119546149	119546248	-31472508	+	Platy-1-6	Unspecified	3	109	0	947687
	ASM2_278	671	8.9	5	0	CM038403.1	81347313	81347413	-45388595	+	Platy-1-6	Unspecified	4	109	0	1414812
	ASM2_279	787	2	5.1	0	CM038406.1	53545405	53545502	-49349664	+	Platy-1-6	Unspecified	1	103	-6	1662915
	ASM2_280	800	3.9	4.8	0	CM038406.1	68309675	68309777	-34585389	+	Platy-1-6	Unspecified	2	109	0	1669575
	ASM2_281	802	3.9	4.8	0	CM038407.1	63200466	63200568	-38523014	C	Platy-1-6	Unspecified	0	109	2	1721388
	ASM2_282	719	8.7	3.9	0	CM038408.1	38860197	38860300	-31974205	+	Platy-1-6	Unspecified	2	109	0	1781001
	ASM2_283	775	2	8	0	CM038410.1	11471609	11471708	-40946755	+	Platy-1-6	Unspecified	2	109	0	1862058
	ASM2_284	775	2	8	0	CM038410.1	11473560	11473659	-40944804	+	Platy-1-6	Unspecified	2	109	0	1862061
	ASM2_285	716	6.8	4.8	0	CM038411.1	38687809	38687911	-12904367	C	Platy-1-6	Unspecified	0	109	2	1979533
	ASM2_286	775	5.8	4.8	0	CM038411.1	40731704	40731806	-10860472	+	Platy-1-6	Unspecified	2	109	0	1980338
	ASM2_287	737	8.7	4.8	0	CM038391.1	18209935	18210037	-206169191	+	Platy-1-6a	Unspecified	2	109	0	6311
	ASM2_288	737	8.7	4.8	0	CM038391.1	18210339	18210441	-206168787	+	Platy-1-6a	Unspecified	2	109	0	6316
	ASM2_289	829	3	5	0	CM038391.1	44612792	44612892	-179766336	+	Platy-1-6a	Unspecified	2	107	-2	17353
	ASM2_290	775	2.9	4.9	0	CM038391.1	138542414	138542515	-85836713	+	Platy-1-6a	Unspecified	3	109	0	78019
	ASM2_291	835	1.9	4.8	0	CM038391.1	163758441	163758543	-60620685	+	Platy-1-6a	Unspecified	2	109	0	90855
	ASM2_292	732	6.8	4.8	0	CM038391.1	211862973	211863075	-12516153	C	Platy-1-6a	Unspecified	0	109	2	140078
	ASM2_293	682	7.8	4.8	0	CM038391.1	212258582	212258684	-12120544	+	Platy-1-6a	Unspecified	2	109	0	140688
	ASM2_294	706	6.9	5.9	0	CM038392.1	158676088	158676189	-54530424	C	Platy-1-6a	Unspecified	0	109	2	243166
	ASM2_295	746	6.7	4.8	0	CM038392.1	212068295	212068398	-1138215	+	Platy-1-6a	Unspecified	1	109	0	285998
	ASM2_296	693	6.2	5.2	0	CM038393.1	24999262	24999358	-184939566	+	Platy-1-6a	Unspecified	4	105	-4	297085
	ASM2_297	739	7.7	4.8	0	CM038393.1	77255003	77255106	-132683818	+	Platy-1-6a	Unspecified	1	109	0	320356
	ASM2_298	859	1.9	4.8	0	CM038393.1	93780839	93780941	-116157983	+	Platy-1-6a	Unspecified	2	109	0	330315
	ASM2_299	791	3.9	5.9	0	CM038393.1	127353264	127353365	-82585559	C	Platy-1-6a	Unspecified	0	109	2	345571
	ASM2_300	716	5.8	4.8	0	CM038393.1	193248397	193248499	-16690425	+	Platy-1-6a	Unspecified	2	109	0	375921
	ASM2_301	703	5	9.1	0	CM038394.1	140355902	140356000	-36450641	+	Platy-1-6a	Unspecified	2	109	0	458317
	ASM2_302	822	2.9	4.8	0	CM038395.1	105253993	105254095	-65415472	C	Platy-1-6a	Unspecified	0	109	2	555782
	ASM2_303	764	5.9	3.9	0	CM038395.1	157947556	157947657	-12721910	+	Platy-1-6a	Unspecified	2	107	-2	581195
	ASM2_304	842	2.9	4.8	0	CM038395.1	167820257	167820359	-2849208	+	Platy-1-6a	Unspecified	2	109	0	590055
	ASM2_305	763	4.8	4.8	0	CM038396.1	1990219	1990321	-163823778	+	Platy-1-6a	Unspecified	2	109	0	592932
	ASM2_306	545	9.2	11.2	0	CM038396.1	87306403	87306500	-78507599	C	Platy-1-6a	Unspecified	0	109	1	683083
	ASM2_307	730	3	6.9	0	CM038396.1	154247051	154247151	-11566948	C	Platy-1-6a	Unspecified	0	109	2	744997
	ASM2_308	709	3.9	4.8	0	CM038396.1	157784876	157784978	-8029121	C	Platy-1-6a	Unspecified	0	109	2	752590
	ASM2_309	759	1.9	4.8	0	CM038396.1	157944154	157944256	-7869843	+	Platy-1-6a	Unspecified	2	109	0	753013
	ASM2_310	751	5.9	4.9	0	CM038396.1	158124454	158124555	-7689544	+	Platy-1-6a	Unspecified	3	109	0	753457
	ASM2_311	749	4.8	4.8	0	CM038397.1	52603719	52603821	-111699285	C	Platy-1-6a	Unspecified	0	109	2	802264
	ASM2_312	747	4.9	4.9	0	CM038397.1	137547741	137547842	-26755264	C	Platy-1-6a	Unspecified	0	109	3	861867
	ASM2_313	747	4.9	4.9	0	CM038397.1	137551649	137551750	-26751356	C	Platy-1-6a	Unspecified	0	109	3	861873
	ASM2_314	747	4.9	4.9	0	CM038397.1	137553119	137553220	-26749886	C	Platy-1-6a	Unspecified	0	109	3	861876
	ASM2_315	729	8.8	4.9	0	CM038399.1	17145410	17145511	-126127579	C	Platy-1-6a	Unspecified	0	109	3	975589
	ASM2_316	815	3.9	4.8	0	CM038399.1	64486325	64486427	-78786663	+	Platy-1-6a	Unspecified	2	109	0	1005558
	ASM2_317	852	1.9	4.8	0	CM038399.1	66689884	66689986	-76583104	+	Platy-1-6a	Unspecified	2	109	0	1006898
	ASM2_318	772	6.8	4.8	0	CM038399.1	79652196	79652298	-63620792	+	Platy-1-6a	Unspecified	2	109	0	1019859
	ASM2_319	746	6.8	4.8	0	CM038400.1	3490710	3490812	-139669165	+	Platy-1-6a	Unspecified	2	109	0	1073400
	ASM2_320	754	4.8	4.8	0	CM038400.1	79982315	79982417	-63177560	C	Platy-1-6a	Unspecified	0	109	2	1106444
	ASM2_321	781	3.9	4.8	0	CM038400.1	115510343	115510445	-27649532	+	Platy-1-6a	Unspecified	2	109	0	1132755
	ASM2_322	869	0	4.8	0	CM038400.1	137937288	137937390	-5222587	C	Platy-1-6a	Unspecified	0	109	2	1143971
	ASM2_323	757	3.9	4.8	0	CM038401.1	10105971	10106073	-130993362	C	Platy-1-6a	Unspecified	0	109	2	1150649
	ASM2_324	763	3.9	4.8	0	CM038401.1	10185216	10185318	-130914117	C	Platy-1-6a	Unspecified	0	109	2	1150709
	ASM2_325	762	4.8	4.8	0	CM038401.1	12354435	12354537	-128744898	C	Platy-1-6a	Unspecified	0	109	2	1152740
	ASM2_326	821	3.9	4.8	0	CM038401.1	38466678	38466780	-102632655	C	Platy-1-6a	Unspecified	0	109	2	1180155
	ASM2_327	714	2.1	5.3	1	CM038401.1	52901470	52901564	-88197871	C	Platy-1-6a	Unspecified	0	109	11	1197410
	ASM2_328	729	8.7	4.8	0	CM038402.1	37651114	37651216	-90926432	C	Platy-1-6a	Unspecified	0	109	2	1298933
	ASM2_329	758	6.8	4.8	0	CM038402.1	80716876	80716978	-47860670	+	Platy-1-6a	Unspecified	2	109	0	1338256
	ASM2_330	765	5.8	4.8	0	CM038402.1	114590153	114590255	-13987393	+	Platy-1-6a	Unspecified	2	109	0	1357047
	ASM2_331	787	4.8	4.8	0	CM038403.1	20886930	20887032	-105848976	+	Platy-1-6a	Unspecified	2	109	0	1378131
	ASM2_332	789	3.9	4.8	0	CM038403.1	105383733	105383835	-21352173	C	Platy-1-6a	Unspecified	0	109	2	1448993
	ASM2_333	699	4	6.9	0	CM038403.1	118064443	118064543	-8671465	C	Platy-1-6a	Unspecified	0	109	2	1467748
	ASM2_334	746	4.8	4.8	0	CM038404.1	54269257	54269359	-71620037	+	Platy-1-6a	Unspecified	2	109	0	1504512
	ASM2_335	737	7.1	5.1	0	CM038405.1	9457086	9457183	-113909402	C	Platy-1-6a	Unspecified	0	109	7	1569315
	ASM2_336	692	4.2	11.5	0	CM038405.1	60446703	60446798	-62919787	+	Platy-1-6a	Unspecified	2	108	-1	1592965
	ASM2_337	834	1.9	4.8	0	CM038405.1	94799265	94799367	-28567218	+	Platy-1-6a	Unspecified	2	109	0	1615516
	ASM2_338	834	1.9	4.8	0	CM038405.1	94800985	94801087	-28565498	+	Platy-1-6a	Unspecified	2	109	0	1615517
	ASM2_339	816	1.9	4.8	0	CM038406.1	2739158	2739260	-100155906	+	Platy-1-6a	Unspecified	2	109	0	1634664
	ASM2_340	804	4.8	4.8	0	CM038406.1	15068586	15068688	-87826478	+	Platy-1-6a	Unspecified	2	109	0	1642243
	ASM2_341	776	2.9	4.9	0	CM038406.1	20105030	20105131	-82790035	+	Platy-1-6a	Unspecified	3	109	0	1644567
	ASM2_342	796	3.9	4.8	0	CM038407.1	78529606	78529708	-23193874	+	Platy-1-6a	Unspecified	2	109	0	1734005
	ASM2_343	853	0	4.8	0	CM038408.1	11719914	11720016	-59114489	+	Platy-1-6a	Unspecified	2	109	0	1766344
	ASM2_344	767	2.9	4.8	0	CM038408.1	28595452	28595554	-42238951	+	Platy-1-6a	Unspecified	2	109	0	1774099
	ASM2_345	760	3.9	4.8	0	CM038408.1	29071563	29071665	-41762840	+	Platy-1-6a	Unspecified	2	109	0	1774730
	ASM2_346	791	3.9	4.8	0	CM038408.1	69805264	69805366	-1029139	C	Platy-1-6a	Unspecified	0	109	2	1799352
	ASM2_347	468	5.8	25.6	0	CM038410.1	4786327	4786412	-47632051	+	Platy-1-6a	Unspecified	2	109	0	1845579
	ASM2_348	837	2	4.9	0	CM038412.1	28093465	28093566	-19735914	C	Platy-1-6a	Unspecified	0	109	3	2013670
	ASM2_349	837	3.9	4.8	0	CM038412.1	29370522	29370624	-18458856	C	Platy-1-6a	Unspecified	0	109	2	2014437
	ASM2_350	824	3.9	4.8	0	CM038413.1	23474891	23474993	-14576846	+	Platy-1-6a	Unspecified	2	109	0	2046312
	ASM2_351	792	1.9	4.8	0	CM038413.1	30179493	30179595	-7872244	+	Platy-1-6a	Unspecified	2	109	0	2052912
	ASM2_352	821	1.9	4.8	0	CM038391.1	94507885	94507987	-129871241	+	Platy-1-6b	Unspecified	2	109	0	54075
	ASM2_353	791	3.9	4.8	0	CM038391.1	109703617	109703719	-114675509	C	Platy-1-6b	Unspecified	0	109	2	65422
	ASM2_354	783	4.8	4.8	0	CM038391.1	190443770	190443872	-33935356	+	Platy-1-6b	Unspecified	2	109	0	110271
	ASM2_355	753	3.7	1.9	0	CM038391.1	210237439	210237545	-14141683	C	Platy-1-6b	Unspecified	0	109	1	137901
	ASM2_356	799	4.9	4.9	0	CM038391.1	221006084	221006185	-3373043	C	Platy-1-6b	Unspecified	0	109	3	150892
	ASM2_357	800	1.9	4.8	0	CM038392.1	20756224	20756327	-192450286	C	Platy-1-6b	Unspecified	0	109	1	166413
	ASM2_358	790	4.8	4.8	0	CM038392.1	22811995	22812097	-190394516	+	Platy-1-6b	Unspecified	2	109	0	168681
	ASM2_359	767	5.1	5.1	0	CM038392.1	35257179	35257276	-177949337	+	Platy-1-6b	Unspecified	2	104	-5	175611
	ASM2_360	785	4.8	4.8	0	CM038392.1	54515404	54515506	-158691107	+	Platy-1-6b	Unspecified	2	109	0	195277
	ASM2_361	798	2.9	4.8	0	CM038392.1	61249664	61249766	-151956847	+	Platy-1-6b	Unspecified	2	109	0	198496
	ASM2_362	827	2.9	4.8	0	CM038392.1	107218490	107218592	-105988021	C	Platy-1-6b	Unspecified	0	109	2	214710
	ASM2_363	813	1.9	4.8	0	CM038392.1	201596170	201596272	-11610341	C	Platy-1-6b	Unspecified	0	109	2	271397
	ASM2_364	739	5.8	3.9	0	CM038393.1	7433839	7433942	-202504982	+	Platy-1-6b	Unspecified	2	109	0	290067
	ASM2_365	699	7.8	4.8	0	CM038393.1	8003363	8003465	-201935459	C	Platy-1-6b	Unspecified	0	109	2	290357
	ASM2_366	821	3.9	4.8	0	CM038393.1	156650725	156650828	-53288096	C	Platy-1-6b	Unspecified	0	109	1	361568
	ASM2_367	726	7.8	4.8	0	CM038393.1	162106550	162106652	-47832272	C	Platy-1-6b	Unspecified	0	109	2	364067
	ASM2_368	794	3.9	4.8	0	CM038394.1	37607640	37607742	-139198899	C	Platy-1-6b	Unspecified	0	109	2	402075
	ASM2_369	833	1.9	4.8	0	CM038394.1	43122051	43122153	-133684488	C	Platy-1-6b	Unspecified	0	109	2	403588
	ASM2_370	795	6.8	4.8	0	CM038394.1	81092192	81092294	-95714347	+	Platy-1-6b	Unspecified	2	109	0	421766
	ASM2_371	785	3	5	0	CM038394.1	86449739	86449837	-90356804	+	Platy-1-6b	Unspecified	2	105	-4	425910
	ASM2_372	738	4.8	4.8	0	CM038394.1	155801055	155801157	-21005484	+	Platy-1-6b	Unspecified	2	109	0	473208
	ASM2_373	787	4.8	4.8	0	CM038395.1	26488361	26488464	-144181103	C	Platy-1-6b	Unspecified	0	109	1	508643
	ASM2_374	716	6.7	4.7	1.8	CM038395.1	121148107	121148212	-49521355	+	Platy-1-6b	Unspecified	1	109	0	561025
	ASM2_375	861	1	4.8	0	CM038395.1	166865802	166865904	-3803663	C	Platy-1-6b	Unspecified	0	109	2	589561
	ASM2_376	861	1	4.8	0	CM038395.1	166867469	166867571	-3801996	C	Platy-1-6b	Unspecified	0	109	2	589562
	ASM2_377	790	5.8	4.8	0	CM038396.1	39914496	39914598	-125899501	C	Platy-1-6b	Unspecified	0	109	2	632989
	ASM2_378	789	2.9	4.8	0	CM038396.1	92919837	92919939	-72894160	+	Platy-1-6b	Unspecified	2	109	0	690366
	ASM2_379	757	4.8	4.8	0	CM038396.1	138721315	138721417	-27092682	+	Platy-1-6b	Unspecified	2	109	0	727592
	ASM2_380	763	4.8	4.8	0	CM038396.1	140112441	140112543	-25701556	C	Platy-1-6b	Unspecified	0	109	2	730179
	ASM2_381	770	4.9	4.9	0	CM038397.1	17675169	17675270	-146627836	+	Platy-1-6b	Unspecified	2	108	-1	777311
	ASM2_382	839	2.9	4.9	0	CM038397.1	122788003	122788104	-41515002	C	Platy-1-6b	Unspecified	0	109	3	846019
	ASM2_383	840	2.9	4.8	0	CM038397.1	130587947	130588049	-33715057	+	Platy-1-6b	Unspecified	2	109	0	851407
	ASM2_384	636	1	11.5	0	CM038397.1	150539011	150539106	-13764000	+	Platy-1-6b	Unspecified	2	108	-1	874411
	ASM2_385	693	8.7	4.8	0	CM038397.1	161433543	161433645	-2869461	+	Platy-1-6b	Unspecified	2	109	0	880768
	ASM2_386	791	5.8	4.8	0	CM038398.1	5118349	5118451	-145900305	C	Platy-1-6b	Unspecified	0	109	2	889321
	ASM2_387	757	3.9	4.8	0	CM038398.1	56116884	56116986	-94901770	+	Platy-1-6b	Unspecified	2	109	0	920730
	ASM2_388	828	1.9	4.8	0	CM038398.1	69239637	69239739	-81779017	+	Platy-1-6b	Unspecified	2	109	0	927316
	ASM2_389	832	2.9	4.8	0	CM038399.1	125362248	125362350	-17910740	+	Platy-1-6b	Unspecified	2	109	0	1053702
	ASM2_390	749	4.8	4.8	0	CM038400.1	14095927	14096029	-129063948	+	Platy-1-6b	Unspecified	2	109	0	1079161
	ASM2_391	761	6.7	4.8	0	CM038400.1	49684063	49684166	-93475811	C	Platy-1-6b	Unspecified	0	109	1	1092857
	ASM2_392	761	6.7	4.8	0	CM038400.1	49686285	49686388	-93473589	C	Platy-1-6b	Unspecified	0	109	1	1092863
	ASM2_393	751	7.7	4.8	0	CM038400.1	49688764	49688867	-93471110	C	Platy-1-6b	Unspecified	0	109	1	1092870
	ASM2_394	722	6.7	3.7	2.8	CM038400.1	136466952	136467058	-6692919	+	Platy-1-6b	Unspecified	2	109	0	1143025
	ASM2_395	795	4.8	4.8	0	CM038401.1	10511435	10511537	-130587898	+	Platy-1-6b	Unspecified	2	109	0	1151106
	ASM2_396	786	5	5	0	CM038401.1	13005948	13006048	-128093387	+	Platy-1-6b	Unspecified	2	107	-2	1153575
	ASM2_397	717	4.9	5.9	0	CM038401.1	35414498	35414599	-105684836	+	Platy-1-6b	Unspecified	2	109	0	1172597
	ASM2_398	802	4.9	4.9	0	CM038401.1	64332085	64332186	-76767249	C	Platy-1-6b	Unspecified	0	109	3	1205070
	ASM2_399	678	6.9	4.9	0	CM038401.1	85267742	85267843	-55831592	C	Platy-1-6b	Unspecified	0	109	3	1214626
	ASM2_400	678	6.9	4.9	0	CM038401.1	85272757	85272858	-55826577	C	Platy-1-6b	Unspecified	0	109	3	1214636
	ASM2_401	678	6.9	4.9	0	CM038401.1	85272886	85272987	-55826448	C	Platy-1-6b	Unspecified	0	109	3	1214637
	ASM2_402	678	6.9	4.9	0	CM038401.1	85273015	85273116	-55826319	C	Platy-1-6b	Unspecified	0	109	3	1214638
	ASM2_403	741	5.8	4.8	0	CM038401.1	102036496	102036598	-39062837	+	Platy-1-6b	Unspecified	2	109	0	1231326
	ASM2_404	790	3.9	4.8	0	CM038402.1	37068308	37068410	-91509238	+	Platy-1-6b	Unspecified	2	109	0	1298740
	ASM2_405	780	2.9	4.8	0.9	CM038402.1	45873200	45873303	-82704345	C	Platy-1-6b	Unspecified	0	109	2	1309656
	ASM2_406	730	4	6.9	0	CM038402.1	51504763	51504863	-77072785	C	Platy-1-6b	Unspecified	0	109	2	1313270
	ASM2_407	706	5.9	5.9	0	CM038402.1	64399810	64399911	-64177737	+	Platy-1-6b	Unspecified	2	109	0	1319934
	ASM2_408	730	4.9	4.9	0	CM038402.1	89673269	89673370	-38904278	+	Platy-1-6b	Unspecified	3	109	0	1342660
	ASM2_409	785	3.9	4.8	0	CM038402.1	108992748	108992850	-19584798	+	Platy-1-6b	Unspecified	2	109	0	1354230
	ASM2_410	727	8.7	4.8	0	CM038402.1	127941043	127941145	-636503	C	Platy-1-6b	Unspecified	0	109	2	1364770
	ASM2_411	781	2.9	4.8	0	CM038403.1	13167800	13167902	-113568106	C	Platy-1-6b	Unspecified	0	109	2	1375089
	ASM2_412	746	5.8	4.8	0	CM038403.1	51841167	51841269	-74894739	+	Platy-1-6b	Unspecified	2	109	0	1392318
	ASM2_413	755	5.8	4.8	0	CM038403.1	90607653	90607755	-36128253	C	Platy-1-6b	Unspecified	0	109	2	1425533
	ASM2_414	752	5.8	4.8	0	CM038403.1	99981990	99982092	-26753916	+	Platy-1-6b	Unspecified	2	109	0	1440230
	ASM2_415	766	3.9	4.8	0	CM038404.1	23848369	23848472	-102040924	C	Platy-1-6b	Unspecified	0	109	1	1489974
	ASM2_416	732	4.8	4.8	0	CM038405.1	61245849	61245951	-62120634	C	Platy-1-6b	Unspecified	0	109	2	1593767
	ASM2_417	864	1.9	4.8	0	CM038406.1	6475940	6476043	-96419123	C	Platy-1-6b	Unspecified	0	109	1	1636306
	ASM2_418	830	3.9	4.8	0	CM038406.1	22921856	22921958	-79973208	C	Platy-1-6b	Unspecified	0	109	2	1646681
	ASM2_419	840	1.9	4.8	0	CM038406.1	26818055	26818157	-76077009	C	Platy-1-6b	Unspecified	0	109	2	1649348
	ASM2_420	836	1	4.8	0	CM038406.1	96557567	96557669	-6337497	C	Platy-1-6b	Unspecified	0	109	2	1684828
	ASM2_421	830	3.9	4.8	0	CM038407.1	85160442	85160544	-16563038	C	Platy-1-6b	Unspecified	0	109	2	1742302
	ASM2_422	735	5.8	4.8	0	CM038408.1	5766359	5766461	-65068044	+	Platy-1-6b	Unspecified	2	109	0	1762193
	ASM2_423	841	1	4.8	0	CM038408.1	22393082	22393184	-48441321	C	Platy-1-6b	Unspecified	0	109	2	1771951
	ASM2_424	683	3.2	5.4	0	CM038409.1	4069993	4070085	-52827023	C	Platy-1-6b	Unspecified	0	109	12	1802646
	ASM2_425	789	2	5.1	0	CM038410.1	903689	903786	-51514677	+	Platy-1-6b	Unspecified	2	104	-5	1836460
	ASM2_426	798	2	6.9	0	CM038410.1	1035578	1035678	-51382785	C	Platy-1-6b	Unspecified	0	109	2	1836680
	ASM2_427	858	1.9	4.8	0	CM038410.1	1045751	1045854	-51372609	C	Platy-1-6b	Unspecified	0	109	1	1836696
	ASM2_428	790	3.9	4.8	0	CM038410.1	25978934	25979036	-26439427	+	Platy-1-6b	Unspecified	2	109	0	1896470
	ASM2_429	751	3.9	4.9	0	CM038411.1	7430514	7430615	-44161663	+	Platy-1-6b	Unspecified	3	109	0	1951264
	ASM2_430	614	3.3	21.1	0	CM038412.1	11868626	11868715	-35960765	C	Platy-1-6b	Unspecified	0	109	1	1995625
	ASM2_431	801	4	5	0	CM038412.1	20182072	20182171	-27647309	+	Platy-1-6b	Unspecified	2	106	-3	2009419
	ASM2_432	739	4	5	0	CM038391.1	61155477	61155575	-163223653	+	Platy-1-6c	Unspecified	1	104	-5	25079
	ASM2_433	796	3.9	4.8	0	CM038391.1	65840925	65841027	-158538201	C	Platy-1-6c	Unspecified	0	109	2	31898
	ASM2_434	742	5.9	5.9	0	CM038391.1	102128030	102128131	-122251097	C	Platy-1-6c	Unspecified	0	109	2	60272
	ASM2_435	793	4.8	4.8	0	CM038391.1	125745365	125745467	-98633761	C	Platy-1-6c	Unspecified	0	109	2	72564
	ASM2_436	821	1.9	4.8	0	CM038391.1	171004260	171004362	-53374866	C	Platy-1-6c	Unspecified	0	109	2	96407
	ASM2_437	776	5.8	4.8	0	CM038391.1	190026894	190026996	-34352232	C	Platy-1-6c	Unspecified	0	109	2	109485
	ASM2_438	824	3.9	4.9	0	CM038392.1	34716982	34717083	-178489530	C	Platy-1-6c	Unspecified	0	109	3	174973
	ASM2_439	831	3.9	4.8	0	CM038392.1	34718055	34718157	-178488456	C	Platy-1-6c	Unspecified	0	109	2	174976
	ASM2_440	831	3.9	4.8	0	CM038392.1	34719916	34720018	-178486595	C	Platy-1-6c	Unspecified	0	109	2	174979
	ASM2_441	820	1.9	4.8	0	CM038392.1	78123632	78123734	-135082879	+	Platy-1-6c	Unspecified	2	109	0	204467
	ASM2_442	648	8	8	0	CM038392.1	93034903	93035002	-120171611	+	Platy-1-6c	Unspecified	2	109	0	208888
	ASM2_443	779	2.9	4.8	0	CM038392.1	196147461	196147563	-17059050	+	Platy-1-6c	Unspecified	2	109	0	261454
	ASM2_444	779	2.9	4.8	0	CM038392.1	196148664	196148766	-17057847	+	Platy-1-6c	Unspecified	2	109	0	261455
	ASM2_445	751	7.8	4.8	0	CM038393.1	19900215	19900317	-190038607	C	Platy-1-6c	Unspecified	0	109	2	295517
	ASM2_446	694	3.1	11.3	0	CM038393.1	41411009	41411105	-168527819	C	Platy-1-6c	Unspecified	0	109	2	305761
	ASM2_447	705	6	8	0	CM038393.1	59558390	59558489	-150380435	+	Platy-1-6c	Unspecified	2	109	0	312781
	ASM2_448	745	6.1	5	0	CM038393.1	59582926	59583024	-150355900	+	Platy-1-6c	Unspecified	3	106	-3	312890
	ASM2_449	798	4.9	4.9	0	CM038393.1	94035670	94035771	-115903153	C	Platy-1-6c	Unspecified	0	109	3	331155
	ASM2_450	830	1	4.9	0	CM038393.1	113509635	113509736	-96429188	+	Platy-1-6c	Unspecified	1	107	-2	340768
	ASM2_451	733	6.8	4.8	0	CM038393.1	134662304	134662406	-75276518	C	Platy-1-6c	Unspecified	0	109	2	351005
	ASM2_452	765	5.8	4.8	0	CM038393.1	146587388	146587490	-63351434	C	Platy-1-6c	Unspecified	0	109	2	355712
	ASM2_453	733	4.8	4.8	0	CM038393.1	159025662	159025765	-50913159	C	Platy-1-6c	Unspecified	0	109	1	362376
	ASM2_454	733	4.8	4.8	0	CM038393.1	159027369	159027472	-50911452	C	Platy-1-6c	Unspecified	0	109	1	362377
	ASM2_455	773	3.9	4.8	0	CM038393.1	162937493	162937595	-47001329	C	Platy-1-6c	Unspecified	0	109	2	364807
	ASM2_456	793	3.9	4.8	0	CM038393.1	191500189	191500291	-18438633	C	Platy-1-6c	Unspecified	0	109	2	375052
	ASM2_457	786	3.9	4.8	0	CM038393.1	204944660	204944762	-4994162	+	Platy-1-6c	Unspecified	2	109	0	382272
	ASM2_458	745	5.8	4.8	0	CM038394.1	23424979	23425081	-153381560	+	Platy-1-6c	Unspecified	2	109	0	395430
	ASM2_459	597	7	6.2	10.2	CM038394.1	88134455	88134566	-88672075	+	Platy-1-6c	Unspecified	2	109	0	426967
	ASM2_460	782	4	5	0	CM038394.1	124889634	124889733	-51916908	C	Platy-1-6c	Unspecified	0	109	5	452006
	ASM2_461	673	5	8	0	CM038394.1	130791757	130791856	-46014785	C	Platy-1-6c	Unspecified	0	109	2	454481
	ASM2_462	790	2.9	4.8	0	CM038394.1	169011634	169011737	-7794904	C	Platy-1-6c	Unspecified	0	109	1	482879
	ASM2_463	759	3.9	4.8	0	CM038394.1	173670081	173670183	-3136458	+	Platy-1-6c	Unspecified	2	109	0	487522
	ASM2_464	747	5.9	4.9	0	CM038395.1	30322662	30322763	-140346804	+	Platy-1-6c	Unspecified	3	109	0	509832
	ASM2_465	725	7.8	4.8	0	CM038395.1	54539231	54539333	-116130234	+	Platy-1-6c	Unspecified	2	109	0	524704
	ASM2_466	780	5.8	4.8	0	CM038395.1	142097013	142097115	-28572452	C	Platy-1-6c	Unspecified	0	109	2	570922
	ASM2_467	834	1.9	4.8	0	CM038395.1	149385278	149385380	-21284187	C	Platy-1-6c	Unspecified	0	109	2	574889
	ASM2_468	740	6.7	4.8	0	CM038395.1	157129357	157129460	-13540107	C	Platy-1-6c	Unspecified	0	109	1	580541
	ASM2_469	732	6.8	4.8	0	CM038396.1	723039	723141	-165090958	C	Platy-1-6c	Unspecified	0	109	2	592374
	ASM2_470	466	16.1	0.9	5.6	CM038396.1	14195655	14195766	-151618333	+	Platy-1-6c	Unspecified	3	109	0	600680
	ASM2_471	581	5.4	16.3	0	CM038396.1	18371548	18371639	-147442460	+	Platy-1-6c	Unspecified	2	108	-1	605849
	ASM2_472	726	5.8	4.8	0	CM038396.1	22757255	22757357	-143056742	+	Platy-1-6c	Unspecified	2	109	0	614165
	ASM2_473	771	5.8	4.8	0	CM038396.1	60777112	60777214	-105036885	+	Platy-1-6c	Unspecified	2	109	0	653592
	ASM2_474	842	2.9	4.8	0	CM038396.1	74201039	74201141	-91612958	C	Platy-1-6c	Unspecified	0	109	2	668681
	ASM2_475	779	3.9	4.8	0	CM038396.1	75131099	75131201	-90682898	C	Platy-1-6c	Unspecified	0	109	2	669550
	ASM2_476	804	1.9	4.8	0	CM038396.1	77308586	77308688	-88505411	C	Platy-1-6c	Unspecified	0	109	2	673996
	ASM2_477	792	2.9	4.8	0	CM038396.1	121831702	121831804	-43982295	C	Platy-1-6c	Unspecified	0	109	2	712314
	ASM2_478	788	4	5	0	CM038396.1	135436735	135436834	-30377265	+	Platy-1-6c	Unspecified	2	106	-3	722117
	ASM2_479	852	1.9	4.8	0	CM038397.1	1721911	1722013	-162581093	+	Platy-1-6c	Unspecified	2	109	0	766833
	ASM2_480	690	9.7	4.8	0	CM038397.1	11149254	11149356	-153153750	+	Platy-1-6c	Unspecified	2	109	0	772309
	ASM2_481	751	5	8	0	CM038397.1	17611047	17611146	-146691960	+	Platy-1-6c	Unspecified	2	109	0	777123
	ASM2_482	712	6.9	4.9	0	CM038397.1	25783464	25783565	-138519541	C	Platy-1-6c	Unspecified	0	109	3	782618
	ASM2_483	772	1.9	4.8	0	CM038397.1	34775719	34775821	-129527285	C	Platy-1-6c	Unspecified	0	109	2	789310
	ASM2_484	761	6.8	4.8	0	CM038397.1	94385653	94385755	-69917351	C	Platy-1-6c	Unspecified	0	109	2	827525
	ASM2_485	773	4.9	4.9	0	CM038397.1	106282473	106282574	-58020532	C	Platy-1-6c	Unspecified	0	109	3	835644
	ASM2_486	748	8.7	4.8	0	CM038397.1	120800798	120800900	-43502206	+	Platy-1-6c	Unspecified	2	109	0	845250
	ASM2_487	766	6.8	4.8	0	CM038397.1	122029796	122029898	-42273208	+	Platy-1-6c	Unspecified	2	109	0	845711
	ASM2_488	751	3	5	0	CM038397.1	131778232	131778331	-32524775	+	Platy-1-6c	Unspecified	2	106	-3	854016
	ASM2_489	852	1.9	4.8	0	CM038397.1	138436798	138436900	-25866206	+	Platy-1-6c	Unspecified	2	109	0	864025
	ASM2_490	657	5.1	7.1	0	CM038398.1	22768824	22768921	-128249835	+	Platy-1-6c	Unspecified	3	107	-2	899183
	ASM2_491	517	8.5	11.6	0.9	CM038398.1	22771105	22771199	-128247557	+	Platy-1-6c	Unspecified	3	107	-2	899186
	ASM2_492	813	3.9	4.8	0	CM038398.1	24786412	24786514	-126232242	C	Platy-1-6c	Unspecified	0	109	2	900066
	ASM2_493	703	3	8	0	CM038398.1	32270653	32270752	-118748004	+	Platy-1-6c	Unspecified	2	109	0	904229
	ASM2_494	728	7.8	4.8	0	CM038398.1	85930930	85931032	-65087724	+	Platy-1-6c	Unspecified	2	109	0	932260
	ASM2_495	843	1.9	4.8	0	CM038398.1	97118795	97118897	-53899859	+	Platy-1-6c	Unspecified	2	109	0	936633
	ASM2_496	742	6.7	4.8	0	CM038398.1	121806365	121806468	-29212288	+	Platy-1-6c	Unspecified	1	109	0	948098
	ASM2_497	746	5.8	4.8	0	CM038399.1	23878010	23878112	-119394978	+	Platy-1-6c	Unspecified	2	109	0	979808
	ASM2_498	742	7	5	0	CM038399.1	27500911	27501010	-115772080	+	Platy-1-6c	Unspecified	3	107	-2	980957
	ASM2_499	716	6.9	5	0	CM038399.1	32286292	32286392	-110986698	+	Platy-1-6c	Unspecified	2	107	-2	985655
	ASM2_500	853	1	4.8	0	CM038399.1	51071375	51071477	-92201613	C	Platy-1-6c	Unspecified	0	109	2	995064
	ASM2_501	734	2	7.9	0	CM038399.1	53541808	53541908	-89731182	C	Platy-1-6c	Unspecified	0	109	1	996810
	ASM2_502	743	4	8	0	CM038399.1	92468521	92468620	-50804470	+	Platy-1-6c	Unspecified	2	109	0	1027316
	ASM2_503	802	1	4.8	0	CM038399.1	121331490	121331592	-21941498	C	Platy-1-6c	Unspecified	0	109	2	1049465
	ASM2_504	816	3.9	4.8	0	CM038399.1	124707017	124707119	-18565971	+	Platy-1-6c	Unspecified	2	109	0	1052536
	ASM2_505	786	2.9	4.8	0	CM038399.1	132308632	132308734	-10964356	+	Platy-1-6c	Unspecified	2	109	0	1062175
	ASM2_506	780	3.9	4.8	0	CM038400.1	58975008	58975111	-84184866	C	Platy-1-6c	Unspecified	0	109	1	1097265
	ASM2_507	785	2	4.9	0	CM038400.1	95580787	95580888	-47579089	C	Platy-1-6c	Unspecified	0	109	3	1118081
	ASM2_508	759	3	6.9	0	CM038400.1	95914102	95914202	-47245775	C	Platy-1-6c	Unspecified	0	109	2	1118649
	ASM2_509	860	1	4.8	0	CM038400.1	127002826	127002928	-16157049	+	Platy-1-6c	Unspecified	2	109	0	1136951
	ASM2_510	785	4.9	4.9	0	CM038401.1	83410166	83410267	-57689168	C	Platy-1-6c	Unspecified	0	109	3	1213776
	ASM2_511	755	1.9	4.8	0	CM038402.1	17770887	17770989	-110806659	C	Platy-1-6c	Unspecified	0	109	2	1279575
	ASM2_512	739	3.9	4.8	0.9	CM038402.1	20605173	20605275	-107972373	+	Platy-1-6c	Unspecified	3	109	0	1283589
	ASM2_513	841	2.9	4.8	0	CM038402.1	68122078	68122180	-60455468	+	Platy-1-6c	Unspecified	2	109	0	1324256
	ASM2_514	787	5.8	4.8	0	CM038402.1	79468990	79469092	-49108556	C	Platy-1-6c	Unspecified	0	109	2	1335954
	ASM2_515	802	4.8	4.8	0	CM038402.1	88055318	88055420	-40522228	+	Platy-1-6c	Unspecified	2	109	0	1341854
	ASM2_516	785	2	4.9	0	CM038402.1	88274946	88275047	-40302601	+	Platy-1-6c	Unspecified	3	109	0	1342060
	ASM2_517	719	6.8	4.8	0	CM038403.1	18997134	18997236	-107738772	+	Platy-1-6c	Unspecified	2	109	0	1377630
	ASM2_518	740	8.7	4.8	0	CM038403.1	25221678	25221780	-101514228	+	Platy-1-6c	Unspecified	2	109	0	1379807
	ASM2_519	708	5.1	5.1	0	CM038403.1	25243755	25243852	-101492156	+	Platy-1-6c	Unspecified	2	104	-5	1379819
	ASM2_520	815	3.9	4.8	0	CM038403.1	50002094	50002196	-76733812	C	Platy-1-6c	Unspecified	0	109	2	1391843
	ASM2_521	842	1.9	4.8	0	CM038403.1	87575888	87575990	-39160018	C	Platy-1-6c	Unspecified	0	109	2	1422047
	ASM2_522	773	5.8	4.8	0	CM038403.1	91157573	91157675	-35578333	+	Platy-1-6c	Unspecified	2	109	0	1426452
	ASM2_523	756	2.9	4.9	0	CM038403.1	116234809	116234910	-10501098	C	Platy-1-6c	Unspecified	0	109	3	1463583
	ASM2_524	776	3.9	5.9	0	CM038404.1	8290548	8290649	-117598747	C	Platy-1-6c	Unspecified	0	109	2	1478462
	ASM2_525	687	6.1	8.1	0	CM038404.1	20015868	20015966	-105873430	C	Platy-1-6c	Unspecified	0	109	3	1487517
	ASM2_526	741	2.9	4.8	0.9	CM038404.1	30112363	30112466	-95776930	C	Platy-1-6c	Unspecified	0	109	2	1493396
	ASM2_527	759	2	8.2	0	CM038404.1	66548324	66548421	-59340975	+	Platy-1-6c	Unspecified	2	107	-2	1509730
	ASM2_528	813	2.9	4.8	0	CM038404.1	107101881	107101983	-18787413	C	Platy-1-6c	Unspecified	0	109	2	1535820
	ASM2_529	724	4.1	8.2	0	CM038404.1	121523793	121523890	-4365506	+	Platy-1-6c	Unspecified	2	107	-2	1554415
	ASM2_530	742	6.7	4.8	0	CM038405.1	7873525	7873628	-115492957	C	Platy-1-6c	Unspecified	0	109	1	1568207
	ASM2_531	860	1	4.8	0	CM038405.1	107722580	107722683	-15643902	C	Platy-1-6c	Unspecified	0	109	1	1625855
	ASM2_532	794	4.8	4.8	0	CM038405.1	107861276	107861378	-15505207	+	Platy-1-6c	Unspecified	2	109	0	1625997
	ASM2_533	810	1.9	4.8	0	CM038406.1	7267224	7267326	-95627840	C	Platy-1-6c	Unspecified	0	109	2	1637367
	ASM2_534	773	5.8	4.8	0	CM038406.1	37684408	37684511	-65210655	+	Platy-1-6c	Unspecified	1	109	0	1652828
	ASM2_535	762	3.9	4.8	0	CM038406.1	90897382	90897484	-11997682	+	Platy-1-6c	Unspecified	2	109	0	1680974
	ASM2_536	832	3.9	4.8	0	CM038406.1	95438658	95438760	-7456406	C	Platy-1-6c	Unspecified	0	109	2	1684047
	ASM2_537	753	4.8	4.8	0	CM038407.1	5328590	5328692	-96394890	+	Platy-1-6c	Unspecified	2	109	0	1691541
	ASM2_538	774	6.8	4.8	0	CM038407.1	10435715	10435817	-91287765	+	Platy-1-6c	Unspecified	2	109	0	1693212
	ASM2_539	787	5.8	4.8	0	CM038408.1	32832925	32833027	-38001478	+	Platy-1-6c	Unspecified	2	109	0	1777250
	ASM2_540	773	3.9	4.8	0	CM038408.1	40848670	40848772	-29985733	+	Platy-1-6c	Unspecified	2	109	0	1781756
	ASM2_541	801	4.8	4.8	0	CM038409.1	1742113	1742216	-55154892	+	Platy-1-6c	Unspecified	1	109	0	1801568
	ASM2_542	801	4.8	4.8	0	CM038409.1	1745352	1745455	-55151653	+	Platy-1-6c	Unspecified	1	109	0	1801569
	ASM2_543	765	5.8	4.8	0	CM038409.1	2217672	2217774	-54679334	C	Platy-1-6c	Unspecified	0	109	2	1801739
	ASM2_544	818	3.9	4.8	0	CM038409.1	19987748	19987850	-36909258	C	Platy-1-6c	Unspecified	0	109	2	1811219
	ASM2_545	807	2.9	5.9	0	CM038409.1	26572019	26572120	-30324988	C	Platy-1-6c	Unspecified	0	109	2	1816389
	ASM2_546	807	2.9	5.9	0	CM038409.1	26574863	26574964	-30322144	C	Platy-1-6c	Unspecified	0	109	2	1816390
	ASM2_547	762	3.9	4.8	0	CM038409.1	34373681	34373783	-22523325	+	Platy-1-6c	Unspecified	2	109	0	1821269
	ASM2_548	715	4.9	5.9	0	CM038409.1	34376372	34376473	-22520635	+	Platy-1-6c	Unspecified	2	109	0	1821270
	ASM2_549	862	0	4.8	0	CM038409.1	37549240	37549342	-19347766	C	Platy-1-6c	Unspecified	0	109	2	1822235
	ASM2_550	759	4	6.9	0	CM038409.1	38630911	38631011	-18266097	C	Platy-1-6c	Unspecified	0	109	2	1822779
	ASM2_551	762	5.8	4.8	0	CM038410.1	9365974	9366076	-43052387	C	Platy-1-6c	Unspecified	0	109	2	1856864
	ASM2_552	728	2.9	4.8	0	CM038410.1	23608187	23608289	-28810174	+	Platy-1-6c	Unspecified	2	109	0	1892490
	ASM2_553	790	4.8	4.8	0	CM038410.1	26443427	26443529	-25974934	+	Platy-1-6c	Unspecified	2	109	0	1897366
	ASM2_554	770	4.8	4.8	0	CM038410.1	28122350	28122452	-24296011	+	Platy-1-6c	Unspecified	2	109	0	1900560
	ASM2_555	739	8.9	5	0	CM038410.1	28692747	28692847	-23725616	+	Platy-1-6c	Unspecified	1	106	-3	1902556
	ASM2_556	717	3	8	0	CM038411.1	8661550	8661649	-42930629	+	Platy-1-6c	Unspecified	2	109	0	1953085
	ASM2_557	761	4.8	4.8	0	CM038411.1	32446498	32446600	-19145678	C	Platy-1-6c	Unspecified	0	109	2	1973601
	ASM2_558	810	1.9	4.8	0	CM038412.1	15743107	15743209	-32086271	C	Platy-1-6c	Unspecified	0	109	2	2001285
	ASM2_559	769	5.9	4.9	0	CM038391.1	84966713	84966814	-139412414	C	Platy-1-6d	Unspecified	0	109	3	48846
	ASM2_560	762	4.8	4.8	0	CM038391.1	118253464	118253566	-106125662	+	Platy-1-6d	Unspecified	2	109	0	68549
	ASM2_561	745	4.8	4.8	0	CM038392.1	182485197	182485299	-30721314	+	Platy-1-6d	Unspecified	2	109	0	252909
	ASM2_562	838	1	4.8	0	CM038396.1	130490066	130490168	-35323931	+	Platy-1-6d	Unspecified	2	109	0	716908
	ASM2_563	777	4.8	4.8	0	CM038396.1	153553770	153553872	-12260227	C	Platy-1-6d	Unspecified	0	109	2	743434
	ASM2_564	801	3.9	4.9	0	CM038397.1	114734310	114734411	-49568695	+	Platy-1-6d	Unspecified	3	109	0	839400
	ASM2_565	829	2.9	4.8	0	CM038398.1	148672757	148672860	-2345896	+	Platy-1-6d	Unspecified	1	109	0	960082
	ASM2_566	778	4.8	3.9	0	CM038399.1	20136864	20136966	-123136124	C	Platy-1-6d	Unspecified	0	109	3	978659
	ASM2_567	762	2.9	5.9	0	CM038399.1	57044484	57044585	-86228505	+	Platy-1-6d	Unspecified	2	109	0	999080
	ASM2_568	792	4.8	4.8	0	CM038400.1	127023647	127023749	-16136228	C	Platy-1-6d	Unspecified	0	109	2	1136968
	ASM2_569	761	2.9	4.8	0	CM038402.1	64070192	64070294	-64507354	+	Platy-1-6d	Unspecified	2	109	0	1319705
	ASM2_570	779	2.9	4.8	0	CM038403.1	95524663	95524765	-31211243	+	Platy-1-6d	Unspecified	2	109	0	1432684
	ASM2_571	757	3.9	4.8	0	CM038403.1	95526652	95526754	-31209254	+	Platy-1-6d	Unspecified	2	109	0	1432690
	ASM2_572	786	5.8	4.8	0	CM038403.1	99556538	99556641	-27179367	+	Platy-1-6d	Unspecified	1	109	0	1439244
	ASM2_573	789	1.9	4.8	0	CM038403.1	115229602	115229704	-11506304	+	Platy-1-6d	Unspecified	2	109	0	1461772
	ASM2_574	787	5.8	4.8	0	CM038405.1	98887308	98887411	-24479174	C	Platy-1-6d	Unspecified	0	109	1	1619331
	ASM2_575	232	27.7	3.3	15.9	CM038406.1	56396937	56397056	-46498110	+	Platy-1-6d	Unspecified	2	108	-1	1664455
	ASM2_576	800	2.9	4.8	0	CM038407.1	74142986	74143088	-27580494	+	Platy-1-6d	Unspecified	2	109	0	1730127
	ASM2_577	617	6.3	11.6	0	CM038408.1	6730742	6730836	-64103669	+	Platy-1-6d	Unspecified	2	107	-2	1762542
	ASM2_578	751	4.8	4.8	0	CM038409.1	36196145	36196247	-20700861	+	Platy-1-6d	Unspecified	2	109	0	1821818
	ASM2_579	796	1.9	4.8	0	CM038413.1	25647013	25647116	-12404723	+	Platy-1-6d	Unspecified	1	109	0	2048149
	ASM2_580	836	1.9	4.8	0	CM038392.1	151821612	151821714	-61384899	C	Platy-1-6e	Unspecified	0	109	2	239398
	ASM2_581	790	2.9	4.8	0	CM038396.1	60869297	60869399	-104944700	+	Platy-1-6e	Unspecified	2	109	0	653794
	ASM2_582	780	3	5	0	CM038398.1	66144503	66144603	-84874153	+	Platy-1-6e	Unspecified	4	109	0	924974
	ASM2_583	734	6.8	4.8	0	CM038400.1	7280960	7281062	-135878915	+	Platy-1-6e	Unspecified	2	109	0	1074947
	ASM2_584	847	1.9	4.8	0	CM038402.1	80665435	80665537	-47912111	+	Platy-1-6e	Unspecified	2	109	0	1338167
	ASM2_585	791	5	5	0	CM038403.1	80733439	80733539	-46002469	C	Platy-1-6e	Unspecified	0	109	4	1413713
	ASM2_586	814	3.9	4.9	0	CM038407.1	26093942	26094043	-75629539	+	Platy-1-6e	Unspecified	2	108	-1	1701042
	ASM2_587	748	4.8	4.8	0	CM038407.1	52125285	52125387	-49598195	C	Platy-1-6e	Unspecified	0	109	2	1714608
	ASM2_588	717	6.8	4.8	0	CM038409.1	32743457	32743559	-24153549	C	Platy-1-6e	Unspecified	0	109	2	1820261
	ASM2_589	823	4.8	4.8	0	CM038410.1	11616155	11616257	-40802206	C	Platy-1-6e	Unspecified	0	109	2	1862501
	ASM2_590	755	4	5	0	CM038391.1	106975484	106975583	-117403645	+	Platy-1-6f	Unspecified	2	106	-3	64785
	ASM2_591	806	2.9	4.8	0	CM038392.1	138646765	138646867	-74559746	C	Platy-1-6f	Unspecified	0	109	2	233071
	ASM2_592	808	4.8	4.8	0	CM038392.1	205256047	205256149	-7950464	+	Platy-1-6f	Unspecified	2	109	0	278458
	ASM2_593	808	4.8	4.8	0	CM038393.1	206896153	206896255	-3042669	C	Platy-1-6f	Unspecified	0	109	2	383757
	ASM2_594	787	4.8	4.8	0	CM038394.1	107894880	107894982	-68911659	+	Platy-1-6f	Unspecified	2	109	0	440067
	ASM2_595	867	1	4.8	0	CM038395.1	3206557	3206659	-167462908	+	Platy-1-6f	Unspecified	2	109	0	494237
	ASM2_596	766	3.9	4.8	0.9	CM038395.1	11967233	11967336	-158702231	+	Platy-1-6f	Unspecified	2	109	0	499100
	ASM2_597	766	6.7	4.8	0	CM038395.1	135623896	135623999	-35045568	C	Platy-1-6f	Unspecified	0	109	1	567271
	ASM2_598	758	4.8	4.8	0	CM038396.1	19909139	19909241	-145904858	C	Platy-1-6f	Unspecified	0	109	2	608853
	ASM2_599	818	2.9	4.8	0	CM038396.1	30291790	30291892	-135522207	C	Platy-1-6f	Unspecified	0	109	2	621120
	ASM2_600	522	5.5	17.7	4.6	CM038396.1	68405130	68405225	-97408874	+	Platy-1-6f	Unspecified	2	109	0	659942
	ASM2_601	717	7	5	0	CM038397.1	5437890	5437989	-158865117	+	Platy-1-6f	Unspecified	2	106	-3	769320
	ASM2_602	714	2.9	5.6	5.6	CM038397.1	42063616	42063723	-122239383	+	Platy-1-6f	Unspecified	2	109	0	793284
	ASM2_603	804	4.8	4.8	0	CM038397.1	103151335	103151437	-61151669	+	Platy-1-6f	Unspecified	2	109	0	834131
	ASM2_604	751	5.9	4.9	0	CM038397.1	158636383	158636484	-5666622	+	Platy-1-6f	Unspecified	3	109	0	879863
	ASM2_605	793	2.9	4.8	0	CM038400.1	33194398	33194501	-109965476	+	Platy-1-6f	Unspecified	1	109	0	1086959
	ASM2_606	793	2.9	4.8	0	CM038400.1	33195419	33195522	-109964455	+	Platy-1-6f	Unspecified	1	109	0	1086960
	ASM2_607	714	4.1	7.2	0	CM038401.1	139206154	139206250	-1893185	+	Platy-1-6f	Unspecified	3	106	-3	1254126
	ASM2_608	667	3.1	7.3	0	CM038402.1	59648063	59648158	-68929490	+	Platy-1-6f	Unspecified	2	104	-5	1316929
	ASM2_609	772	5	5	0	CM038402.1	115641758	115641858	-12935790	+	Platy-1-6f	Unspecified	2	107	-2	1357907
	ASM2_610	794	2.9	4.8	0	CM038405.1	100930874	100930976	-22435609	+	Platy-1-6f	Unspecified	2	109	0	1620153
	ASM2_611	776	7.7	4.8	0	CM038406.1	11423868	11423971	-91471195	C	Platy-1-6f	Unspecified	0	109	1	1640558
	ASM2_612	770	3.9	4.8	0	CM038408.1	43510692	43510794	-27323711	+	Platy-1-6f	Unspecified	2	109	0	1783251
	ASM2_613	801	3.9	4.8	0	CM038409.1	19123648	19123750	-37773358	C	Platy-1-6f	Unspecified	0	109	2	1810037
	ASM2_614	660	4.8	4.7	3.7	CM038410.1	2494116	2494222	-49924241	C	Platy-1-6f	Unspecified	0	109	2	1839716
	ASM2_615	626	8.9	5.9	0	CM038410.1	26128201	26128301	-26290162	+	Platy-1-6f	Unspecified	3	109	0	1896781
	ASM2_616	823	2	4.9	0	CM038412.1	33313080	33313181	-14516299	+	Platy-1-6f	Unspecified	2	108	-1	2016726
	ASM2_617	659	5.4	5.4	0	CM038413.1	17031543	17031634	-21020205	C	Platy-1-6f	Unspecified	0	109	13	2040958
	ASM2_618	790	3.9	4.9	0	CM038413.1	19936514	19936615	-18115224	+	Platy-1-6f	Unspecified	3	109	0	2042815
	ASM2_619	717	4.9	5.9	0	CM038391.1	62873561	62873662	-161505566	+	Platy-1-6g	Unspecified	2	109	0	26893
	ASM2_620	793	2.9	4.8	0	CM038391.1	73411234	73411336	-150967892	+	Platy-1-6g	Unspecified	2	109	0	41758
	ASM2_621	810	2.9	4.8	0	CM038391.1	91062458	91062560	-133316668	+	Platy-1-6g	Unspecified	2	109	0	51743
	ASM2_622	717	2.9	5.9	0	CM038391.1	168809384	168809485	-55569743	+	Platy-1-6g	Unspecified	2	109	0	94882
	ASM2_623	668	4.1	9.2	0	CM038391.1	202018322	202018419	-22360809	C	Platy-1-6g	Unspecified	0	109	3	127679
	ASM2_624	769	2.9	4.9	0	CM038392.1	53563079	53563180	-159643433	+	Platy-1-6g	Unspecified	3	109	0	194950
	ASM2_625	774	2	5.9	0	CM038392.1	121791255	121791356	-91415257	+	Platy-1-6g	Unspecified	2	109	0	225315
	ASM2_626	776	4.8	4.8	0	CM038392.1	122974028	122974131	-90232482	C	Platy-1-6g	Unspecified	0	109	1	225717
	ASM2_627	741	3.9	4.8	0	CM038393.1	32238952	32239054	-177699870	+	Platy-1-6g	Unspecified	2	109	0	300424
	ASM2_628	774	4.8	4.8	0	CM038393.1	184874194	184874296	-25064628	+	Platy-1-6g	Unspecified	2	109	0	372942
	ASM2_629	831	2.9	4.8	0	CM038394.1	99391422	99391524	-77415117	C	Platy-1-6g	Unspecified	0	109	2	433251
	ASM2_630	760	6.7	4.8	0	CM038394.1	146906428	146906531	-29900110	C	Platy-1-6g	Unspecified	0	109	1	463967
	ASM2_631	772	7.7	4.8	0	CM038395.1	2999245	2999348	-167670219	+	Platy-1-6g	Unspecified	1	109	0	494080
	ASM2_632	772	7.7	4.8	0	CM038395.1	104184280	104184383	-66485184	+	Platy-1-6g	Unspecified	1	109	0	554909
	ASM2_633	756	2.9	4.9	0	CM038396.1	58114700	58114801	-107699298	C	Platy-1-6g	Unspecified	0	109	3	649076
	ASM2_634	712	7.8	4.9	0	CM038396.1	86585382	86585483	-79228616	C	Platy-1-6g	Unspecified	0	109	3	681432
	ASM2_635	662	1.1	18.7	0	CM038396.1	131877373	131877463	-33936636	+	Platy-1-6g	Unspecified	2	109	0	718536
	ASM2_636	808	2.9	4.8	0	CM038398.1	109240809	109240911	-41777845	+	Platy-1-6g	Unspecified	2	109	0	941510
	ASM2_637	805	1	5	0	CM038399.1	73754215	73754315	-69518775	+	Platy-1-6g	Unspecified	2	107	-2	1014302
	ASM2_638	782	2.9	4.9	0	CM038399.1	85960562	85960663	-57312427	C	Platy-1-6g	Unspecified	0	109	3	1021957
	ASM2_639	750	5.8	4.8	0	CM038399.1	112932780	112932882	-30340208	+	Platy-1-6g	Unspecified	2	109	0	1043045
	ASM2_640	799	1.9	4.8	0	CM038399.1	130456897	130456999	-12816091	C	Platy-1-6g	Unspecified	0	109	2	1059185
	ASM2_641	679	6.2	9.4	0	CM038400.1	80655775	80655870	-62504107	C	Platy-1-6g	Unspecified	0	109	5	1106646
	ASM2_642	749	6.9	5	0	CM038401.1	63946573	63946673	-77152762	+	Platy-1-6g	Unspecified	4	109	0	1204630
	ASM2_643	754	4.8	4.8	0	CM038403.1	18997285	18997387	-107738621	+	Platy-1-6g	Unspecified	2	109	0	1377631
	ASM2_644	791	3.9	4.9	0	CM038403.1	99099280	99099381	-27636627	+	Platy-1-6g	Unspecified	3	109	0	1438280
	ASM2_645	765	4.8	4.8	0	CM038404.1	70066475	70066577	-55822819	+	Platy-1-6g	Unspecified	2	109	0	1512890
	ASM2_646	831	2.9	4.8	0	CM038404.1	95839215	95839317	-30050079	+	Platy-1-6g	Unspecified	2	109	0	1525806
	ASM2_647	697	7.8	4.8	0	CM038405.1	115071613	115071715	-8294870	+	Platy-1-6g	Unspecified	2	109	0	1629833
	ASM2_648	728	6.9	4.9	0	CM038406.1	2865770	2865871	-100029295	C	Platy-1-6g	Unspecified	0	109	3	1634693
	ASM2_649	728	6.9	4.9	0	CM038406.1	2869974	2870075	-100025091	C	Platy-1-6g	Unspecified	0	109	3	1634694
	ASM2_650	728	6.9	4.9	0	CM038406.1	2871680	2871781	-100023385	C	Platy-1-6g	Unspecified	0	109	3	1634695
	ASM2_651	789	4	5	0	CM038406.1	7230862	7230962	-95664204	+	Platy-1-6g	Unspecified	4	109	0	1637318
	ASM2_652	746	9.6	4.8	0	CM038406.1	102655828	102655931	-239235	C	Platy-1-6g	Unspecified	0	109	1	1688482
	ASM2_653	777	2.9	4.8	0	CM038407.1	22885136	22885239	-78838343	+	Platy-1-6g	Unspecified	1	109	0	1698754
	ASM2_654	742	8.8	4.9	0	CM038408.1	42411281	42411382	-28423123	C	Platy-1-6g	Unspecified	0	109	3	1782838
	ASM2_655	750	8.7	4.8	0	CM038408.1	42414473	42414575	-28419930	C	Platy-1-6g	Unspecified	0	109	2	1782845
	ASM2_656	593	7	5.8	0	CM038413.1	17032262	17032347	-21019492	C	Platy-1-6g	Unspecified	0	109	19	2040961
	ASM2_657	749	8.7	4.8	0	CM038413.1	37092880	37092983	-958856	C	Platy-1-6g	Unspecified	0	109	1	2058951
	ASM2_658	772	7.7	4.8	0	JAKFGQ010001241.1	2776	2879	-6168	+	Platy-1-6g	Unspecified	1	109	0	2078178
	ASM2_659	656	5.2	5.2	0	CM038391.1	27410267	27410363	-196968865	+	Platy-1-6h	Unspecified	3	104	-5	9572
	ASM2_660	762	7	5	0	CM038391.1	84028475	84028574	-140350654	+	Platy-1-6h	Unspecified	3	107	-2	48152
	ASM2_661	771	5	5	0	CM038391.1	206474440	206474540	-17904688	+	Platy-1-6h	Unspecified	2	107	-2	134077
	ASM2_662	749	5.8	4.8	0	CM038392.1	57487887	57487989	-155718624	C	Platy-1-6h	Unspecified	0	109	2	197216
	ASM2_663	779	5.8	4.8	0	CM038392.1	107166565	107166668	-106039945	+	Platy-1-6h	Unspecified	1	109	0	214626
	ASM2_664	781	3.9	4.8	0	CM038392.1	122051003	122051106	-91155507	C	Platy-1-6h	Unspecified	0	109	1	225412
	ASM2_665	402	20.2	1.9	0	CM038393.1	55968481	55968584	-153970340	+	Platy-1-6h	Unspecified	4	109	0	311851
	ASM2_666	812	1.9	4.8	0	CM038393.1	61739804	61739906	-148199018	+	Platy-1-6h	Unspecified	2	109	0	314628
	ASM2_667	701	8.7	4.8	0	CM038393.1	73400347	73400449	-136538475	C	Platy-1-6h	Unspecified	0	109	2	318548
	ASM2_668	737	4.8	4.8	0	CM038393.1	140325012	140325114	-69613810	+	Platy-1-6h	Unspecified	2	109	0	354056
	ASM2_669	808	1	4.7	1.8	CM038393.1	159077713	159077818	-50861106	C	Platy-1-6h	Unspecified	0	109	1	362392
	ASM2_670	764	5.9	5	0	CM038393.1	204054287	204054387	-5884537	+	Platy-1-6h	Unspecified	2	107	-2	381519
	ASM2_671	801	3	5	0	CM038393.1	206607918	206608018	-3330906	+	Platy-1-6h	Unspecified	2	107	-2	383559
	ASM2_672	803	2.9	4.8	0	CM038394.1	6740963	6741066	-170065575	C	Platy-1-6h	Unspecified	0	109	1	389448
	ASM2_673	672	5.4	5.4	0	CM038394.1	50556924	50557015	-126249626	C	Platy-1-6h	Unspecified	0	109	13	406211
	ASM2_674	820	2.9	4.8	0	CM038394.1	95235796	95235898	-81570743	C	Platy-1-6h	Unspecified	0	109	2	429634
	ASM2_675	719	5	5	0	CM038394.1	107328734	107328834	-69477807	+	Platy-1-6h	Unspecified	2	107	-2	439435
	ASM2_676	753	4	6	0	CM038394.1	139327404	139327503	-37479138	C	Platy-1-6h	Unspecified	0	109	4	458060
	ASM2_677	772	5.8	4.8	0	CM038395.1	130167848	130167950	-40501617	C	Platy-1-6h	Unspecified	0	109	2	565550
	ASM2_678	696	3.9	4.7	3.7	CM038395.1	152358717	152358822	-18310745	+	Platy-1-6h	Unspecified	1	107	-2	576902
	ASM2_679	834	2.9	4.8	0	CM038396.1	53085451	53085553	-112728546	+	Platy-1-6h	Unspecified	1	108	-1	640981
	ASM2_680	834	2.9	4.8	0	CM038396.1	53086583	53086685	-112727414	+	Platy-1-6h	Unspecified	1	108	-1	640983
	ASM2_681	788	3.9	4.8	0	CM038396.1	53719287	53719389	-112094710	+	Platy-1-6h	Unspecified	2	109	0	641885
	ASM2_682	747	6.8	4.8	0	CM038396.1	93141579	93141681	-72672418	C	Platy-1-6h	Unspecified	0	109	2	690780
	ASM2_683	758	2	5	0	CM038396.1	112338358	112338458	-53475641	+	Platy-1-6h	Unspecified	2	107	-2	706206
	ASM2_684	776	3	5	0	CM038396.1	115422751	115422850	-50391249	+	Platy-1-6h	Unspecified	3	107	-2	707480
	ASM2_685	831	1	4.8	0	CM038397.1	45405817	45405919	-118897187	+	Platy-1-6h	Unspecified	2	109	0	795840
	ASM2_686	737	3.9	4.8	0	CM038397.1	73010099	73010201	-91292905	+	Platy-1-6h	Unspecified	2	109	0	816933
	ASM2_687	805	1.9	4.8	0	CM038397.1	127301385	127301487	-37001619	+	Platy-1-6h	Unspecified	2	109	0	849022
	ASM2_688	701	8.8	4.9	0	CM038397.1	160859953	160860054	-3443052	+	Platy-1-6h	Unspecified	3	109	0	880590
	ASM2_689	724	5.9	5.9	0	CM038398.1	29589115	29589216	-121429540	+	Platy-1-6h	Unspecified	2	109	0	903133
	ASM2_690	668	3.1	10.2	0	CM038399.1	81091151	81091248	-62181842	C	Platy-1-6h	Unspecified	0	109	2	1020595
	ASM2_691	805	1	4.9	0	CM038399.1	95191852	95191953	-48081137	+	Platy-1-6h	Unspecified	2	108	-1	1029633
	ASM2_692	723	7.8	4.8	0	CM038400.1	47986976	47987078	-95172899	+	Platy-1-6h	Unspecified	2	109	0	1092381
	ASM2_693	782	4	5	0	CM038400.1	82623820	82623920	-60536057	C	Platy-1-6h	Unspecified	0	109	4	1107152
	ASM2_694	764	4	5	0	CM038401.1	32383122	32383222	-108716213	+	Platy-1-6h	Unspecified	2	107	-2	1168343
	ASM2_695	662	7	8	0	CM038401.1	98771656	98771755	-42327680	C	Platy-1-6h	Unspecified	0	109	2	1227025
	ASM2_696	756	4.8	4.8	0	CM038401.1	101835131	101835233	-39264202	C	Platy-1-6h	Unspecified	0	109	2	1230817
	ASM2_697	708	3.9	4.8	0	CM038402.1	17695028	17695130	-110882518	C	Platy-1-6h	Unspecified	0	109	2	1279407
	ASM2_698	740	2	9.1	0	CM038402.1	40329153	40329251	-88248397	+	Platy-1-6h	Unspecified	2	109	0	1302445
	ASM2_699	776	2.9	4.8	0	CM038403.1	46835276	46835378	-79900630	+	Platy-1-6h	Unspecified	2	109	0	1390856
	ASM2_700	820	2.9	4.8	0	CM038404.1	44606161	44606263	-81283133	C	Platy-1-6h	Unspecified	0	109	2	1501306
	ASM2_701	773	6.9	4.9	0	CM038404.1	65425209	65425310	-60464086	C	Platy-1-6h	Unspecified	0	109	3	1509196
	ASM2_702	807	3.9	4.8	0	CM038407.1	64917918	64918020	-36805562	+	Platy-1-6h	Unspecified	2	109	0	1723035
	ASM2_703	730	4.8	4.8	0	CM038407.1	89430407	89430509	-12293073	C	Platy-1-6h	Unspecified	0	109	2	1748542
	ASM2_704	786	4.8	4.8	0	CM038408.1	33207962	33208064	-37626441	C	Platy-1-6h	Unspecified	0	109	2	1777550
	ASM2_705	663	6.5	6.5	0	CM038408.1	65121889	65121981	-5712524	C	Platy-1-6h	Unspecified	0	109	11	1795267
	ASM2_706	719	7.8	4.8	0	CM038409.1	37217508	37217610	-19679498	C	Platy-1-6h	Unspecified	0	109	2	1822134
	ASM2_707	743	5.8	4.8	0	CM038409.1	38731451	38731553	-18165555	+	Platy-1-6h	Unspecified	2	109	0	1822819
	ASM2_708	854	1.9	4.8	0	CM038410.1	1563919	1564022	-50854441	+	Platy-1-6h	Unspecified	1	109	0	1837604
	ASM2_709	652	9.4	0.9	3.7	CM038410.1	13712549	13712658	-38705805	C	Platy-1-6h	Unspecified	0	109	3	1869209
	ASM2_710	706	3	5	0	CM038410.1	22595932	22596032	-29822431	+	Platy-1-6h	Unspecified	2	107	-2	1890660
	ASM2_711	785	3.9	4.9	0	CM038410.1	25165549	25165650	-27252813	+	Platy-1-6h	Unspecified	2	108	-1	1895513
	ASM2_712	684	5.9	5.9	0	CM038412.1	5322699	5322800	-42506680	C	Platy-1-6h	Unspecified	0	109	2	1991955
	ASM2_713	499	3.5	25.6	0	CM038412.1	27926161	27926246	-19903234	+	Platy-1-6h	Unspecified	2	109	0	2013474
	ASM2_714	624	2.1	13.4	0.9	CM038412.1	40200374	40200470	-7629010	+	Platy-1-6h	Unspecified	1	109	0	2020388
	ASM2_715	835	2.9	4.8	0	CM038413.1	16334569	16334671	-21717168	C	Platy-1-6h	Unspecified	0	109	2	2040096
	ASM2_716	763	2.9	4.8	0	CM038413.1	24789216	24789319	-13262520	C	Platy-1-6h	Unspecified	0	109	1	2047371
	ASM2_717	790	3.9	4.8	0	CM038391.1	98712913	98713015	-125666213	C	Platy-1-6x	Unspecified	0	109	2	57006
	ASM2_718	850	1.9	4.8	0	CM038391.1	104709805	104709907	-119669321	C	Platy-1-6x	Unspecified	0	109	2	64148
	ASM2_719	745	5.8	4.8	0	CM038391.1	127253711	127253813	-97125415	+	Platy-1-6x	Unspecified	2	109	0	73071
	ASM2_720	626	3.7	6.2	0	CM038391.1	170793503	170793583	-53585645	C	Platy-1-6x	Unspecified	0	109	24	96350
	ASM2_721	748	4.8	4.8	0	CM038391.1	172480580	172480682	-51898546	C	Platy-1-6x	Unspecified	0	109	2	97206
	ASM2_722	757	4	5	0	CM038391.1	217468574	217468673	-6910555	+	Platy-1-6x	Unspecified	2	106	-3	147839
	ASM2_723	846	1	4.8	0	CM038392.1	211698853	211698955	-1507658	C	Platy-1-6x	Unspecified	0	109	2	285499
	ASM2_724	707	6.8	4.8	0	CM038394.1	56462917	56463019	-120343622	+	Platy-1-6x	Unspecified	2	109	0	412388
	ASM2_725	765	5.8	4.8	0	CM038395.1	63130918	63131020	-107538547	+	Platy-1-6x	Unspecified	2	109	0	528008
	ASM2_726	818	2.9	4.8	0	CM038396.1	25192411	25192513	-140621586	C	Platy-1-6x	Unspecified	0	109	2	617892
	ASM2_727	757	1.9	4.8	0	CM038396.1	91044307	91044409	-74769690	+	Platy-1-6x	Unspecified	2	109	0	688256
	ASM2_728	763	4.8	4.8	0	CM038396.1	131689682	131689784	-34124315	+	Platy-1-6x	Unspecified	2	109	0	718264
	ASM2_729	816	4.8	4.8	0	CM038396.1	148793522	148793624	-17020475	C	Platy-1-6x	Unspecified	0	109	2	734919
	ASM2_730	433	1.2	34.6	0	CM038398.1	43439480	43439560	-107579196	C	Platy-1-6x	Unspecified	0	109	1	909444
	ASM2_731	823	2.9	4.8	0	CM038398.1	67151481	67151583	-83867173	+	Platy-1-6x	Unspecified	2	109	0	926327
	ASM2_732	772	7.8	4.8	0	CM038398.1	69509900	69510002	-81508754	+	Platy-1-6x	Unspecified	2	109	0	927580
	ASM2_733	437	1.8	8.8	0	CM038400.1	11353922	11353978	-131805999	C	Platy-1-6x	Unspecified	0	109	48	1077566
	ASM2_734	809	2.9	4.8	0	CM038401.1	5050217	5050320	-136049115	+	Platy-1-6x	Unspecified	1	109	0	1147960
	ASM2_735	819	3.9	4.8	0	CM038401.1	123103098	123103200	-17996235	+	Platy-1-6x	Unspecified	2	109	0	1245579
	ASM2_736	693	8.7	4.8	0	CM038401.1	136136718	136136820	-4962615	+	Platy-1-6x	Unspecified	2	109	0	1251948
	ASM2_737	731	6.8	4.8	0	CM038402.1	121047085	121047187	-7530461	C	Platy-1-6x	Unspecified	0	109	2	1362200
	ASM2_738	785	3.9	4.8	0	CM038403.1	91309512	91309615	-35426393	+	Platy-1-6x	Unspecified	1	109	0	1426625
	ASM2_739	760	3.9	4.9	0	CM038403.1	95088953	95089054	-31646954	+	Platy-1-6x	Unspecified	3	109	0	1432312
	ASM2_740	799	2.9	4.9	0	CM038403.1	105835180	105835281	-20900727	C	Platy-1-6x	Unspecified	0	109	3	1449803
	ASM2_741	811	4.8	4.8	0	CM038404.1	11287669	11287771	-114601625	C	Platy-1-6x	Unspecified	0	109	2	1480420
	ASM2_742	769	4.8	4.8	0	CM038404.1	28613465	28613567	-97275829	C	Platy-1-6x	Unspecified	0	109	2	1492953
	ASM2_743	810	2.9	4.8	0	CM038404.1	76564557	76564659	-49324737	C	Platy-1-6x	Unspecified	0	109	2	1515175
	ASM2_744	787	4.8	4.8	0	CM038404.1	111979469	111979572	-13909824	C	Platy-1-6x	Unspecified	0	109	1	1544519
	ASM2_745	787	5.8	4.8	0	CM038407.1	68749552	68749655	-32973927	C	Platy-1-6x	Unspecified	0	109	1	1727956
	ASM2_746	801	4.9	4.9	0	CM038408.1	8123704	8123805	-62710700	C	Platy-1-6x	Unspecified	0	109	3	1763760
	ASM2_747	783	1	4.8	0	CM038410.1	3201997	3202099	-49216364	+	Platy-1-6x	Unspecified	2	109	0	1841614
	ASM2_748	732	3.9	4.8	0	CM038410.1	21060317	21060419	-31358044	C	Platy-1-6x	Unspecified	0	109	2	1887377
	ASM2_749	801	1.9	4.8	0	CM038412.1	9711048	9711151	-38118329	C	Platy-1-6x	Unspecified	0	109	1	1994117
	ASM2_750	791	2	5	0	CM038412.1	16597799	16597899	-31231581	+	Platy-1-6x	Unspecified	4	109	0	2003602
	ASM2_751	755	4.9	4.8	0.9	CM038391.1	30849413	30849516	-193529712	C	Platy-1-7	Unspecified	0	109	2	10696
	ASM2_752	743	4.9	4.9	0	CM038391.1	51481393	51481494	-172897734	+	Platy-1-7	Unspecified	3	109	0	21212
	ASM2_753	859	1	4.8	0	CM038391.1	189542722	189542825	-34836403	C	Platy-1-7	Unspecified	0	109	1	108082
	ASM2_754	824	1	4.8	0	CM038392.1	4281649	4281751	-208924862	C	Platy-1-7	Unspecified	0	109	2	153778
	ASM2_755	796	4.8	4.8	0	CM038392.1	5310832	5310935	-207895678	+	Platy-1-7	Unspecified	1	109	0	154959
	ASM2_756	802	1.9	4.8	0	CM038394.1	63978935	63979037	-112827604	+	Platy-1-7	Unspecified	2	109	0	414990
	ASM2_757	770	5.8	4.8	0	CM038394.1	146910528	146910630	-29896011	+	Platy-1-7	Unspecified	2	109	0	463985
	ASM2_758	757	6.8	4.8	0	CM038395.1	92186673	92186775	-78482792	C	Platy-1-7	Unspecified	0	109	2	548933
	ASM2_759	722	3	5	0	CM038395.1	121665171	121665271	-49004296	+	Platy-1-7	Unspecified	2	107	-2	561522
	ASM2_760	826	2.9	4.8	0	CM038396.1	128893739	128893841	-36920258	C	Platy-1-7	Unspecified	0	109	2	716049
	ASM2_761	855	1.9	4.8	0	CM038396.1	142688132	142688234	-23125865	C	Platy-1-7	Unspecified	0	109	2	732639
	ASM2_762	775	4.8	4.8	0	CM038397.1	101095657	101095759	-63207347	C	Platy-1-7	Unspecified	0	109	2	831586
	ASM2_763	805	5.8	4.8	0	CM038398.1	48780036	48780138	-102238618	C	Platy-1-7	Unspecified	0	109	2	912691
	ASM2_764	735	3.9	4.8	0	CM038399.1	11326123	11326225	-131946865	C	Platy-1-7	Unspecified	0	109	2	972231
	ASM2_765	803	1	4.8	0	CM038401.1	102029323	102029425	-39070010	C	Platy-1-7	Unspecified	0	109	2	1231299
	ASM2_766	813	3	5	0	CM038402.1	9935356	9935454	-118642194	C	Platy-1-7	Unspecified	0	109	6	1269411
	ASM2_767	685	6.8	4.8	0	CM038403.1	4091176	4091278	-122644730	C	Platy-1-7	Unspecified	0	109	2	1368685
	ASM2_768	763	5.8	4.8	0	CM038406.1	23100652	23100754	-79794412	+	Platy-1-7	Unspecified	2	109	0	1647011
	ASM2_769	777	3	5	0	CM038406.1	59066886	59066986	-43828180	C	Platy-1-7	Unspecified	0	109	4	1665291
	ASM2_770	794	2.9	4.8	0	CM038407.1	11414396	11414498	-90309084	C	Platy-1-7	Unspecified	0	109	2	1693500
	ASM2_771	803	3.9	4.8	0	CM038407.1	22660582	22660684	-79062898	+	Platy-1-7	Unspecified	2	109	0	1698590
	ASM2_772	685	4.3	14.9	0	CM038409.1	25799805	25799898	-31097210	C	Platy-1-7	Unspecified	0	109	2	1815807
	ASM2_773	759	3.9	4.8	0	CM038409.1	30919979	30920082	-25977026	C	Platy-1-7	Unspecified	0	109	1	1819594
	ASM2_774	836	1	4.8	0	CM038409.1	43219335	43219437	-13677671	C	Platy-1-7	Unspecified	0	109	2	1824456
	ASM2_775	777	4.9	4.9	0	CM038410.1	30591960	30592061	-21826402	+	Platy-1-7	Unspecified	3	109	0	1906454
	ASM2_776	741	4.9	4.9	0	CM038411.1	20357654	20357755	-31234523	C	Platy-1-7	Unspecified	0	109	3	1962996
	ASM2_777	756	5.8	4.8	0	CM038411.1	45332391	45332494	-6259784	C	Platy-1-7	Unspecified	0	109	1	1982398
	ASM2_778	727	4.8	4.7	2.8	CM038411.1	45333969	45334074	-6258204	C	Platy-1-7	Unspecified	0	109	2	1982403
	ASM2_779	701	5	8.1	0	CM038393.1	123270756	123270854	-86668070	+	Platy-1-7a	Unspecified	3	109	0	344134
	ASM2_780	704	5.8	4.8	0	CM038396.1	4558356	4558459	-161255640	+	Platy-1-7a	Unspecified	1	109	0	594378
	ASM2_781	811	3.9	4.8	0	CM038403.1	53260063	53260165	-73475843	C	Platy-1-7a	Unspecified	0	109	2	1392745
	ASM2_782	751	6.9	4.9	0	CM038404.1	82540074	82540175	-43349221	+	Platy-1-7a	Unspecified	3	109	0	1516809
	ASM2_783	843	1	4.9	0	CM038408.1	9425076	9425177	-61409328	+	Platy-1-7a	Unspecified	2	108	-1	1764439
	ASM2_784	766	5.8	4.8	0	CM038409.1	52727957	52728059	-4169049	+	Platy-1-7a	Unspecified	2	109	0	1828499
	ASM2_785	252	17.7	1.6	0	CM038410.1	29599999	29600060	-22818403	C	Platy-1-7a	Unspecified	0	109	47	1904784
	ASM2_786	755	5.8	4.8	0	CM038410.1	31805061	31805164	-20613299	C	Platy-1-7a	Unspecified	0	109	1	1908526
	ASM2_787	297	14.9	8.1	0	CM038410.1	52381192	52381265	-37198	C	Platy-1-7a	Unspecified	0	109	30	1945628
	ASM2_788	700	5.8	4.8	0	CM038413.1	19369039	19369142	-18682697	C	Platy-1-7a	Unspecified	0	109	1	2042565
	ASM2_789	710	7.5	0.9	0	CM038391.1	314851	314957	-224064271	C	Platy-1-8	Unspecified	0	109	2	85
	ASM2_790	726	7.5	0.9	0	CM038391.1	938485	938591	-223440637	C	Platy-1-8	Unspecified	0	109	2	231
	ASM2_791	735	7.4	0.9	0	CM038391.1	1208585	1208692	-223170536	+	Platy-1-8	Unspecified	1	109	0	306
	ASM2_792	717	8.4	0.9	0	CM038391.1	2108850	2108956	-222270272	C	Platy-1-8	Unspecified	0	109	2	547
	ASM2_793	715	8.7	4.8	0	CM038391.1	3524147	3524249	-220854979	C	Platy-1-8	Unspecified	0	109	2	949
	ASM2_794	755	6.6	0.9	0	CM038391.1	6741513	6741618	-217637610	C	Platy-1-8	Unspecified	0	109	3	1804
	ASM2_795	693	10.4	0.9	0	CM038391.1	8264627	8264732	-216114496	+	Platy-1-8	Unspecified	3	109	0	2174
	ASM2_796	747	6.9	4.9	0	CM038391.1	9587189	9587290	-214791938	+	Platy-1-8	Unspecified	3	109	0	2564
	ASM2_797	695	8.4	0.9	0	CM038391.1	10310017	10310123	-214069105	+	Platy-1-8	Unspecified	2	109	0	2981
	ASM2_798	744	7.5	0.9	0	CM038391.1	11286656	11286762	-213092466	+	Platy-1-8	Unspecified	2	109	0	3779
	ASM2_799	688	7.8	4.8	0	CM038391.1	13659762	13659864	-210719364	C	Platy-1-8	Unspecified	0	109	2	4689
	ASM2_800	751	7.4	0.9	0	CM038391.1	14674469	14674576	-209704652	C	Platy-1-8	Unspecified	0	109	1	5070
	ASM2_801	713	9.3	0.9	0	CM038391.1	14918781	14918887	-209460341	C	Platy-1-8	Unspecified	0	109	2	5201
	ASM2_802	702	9.3	0.9	0	CM038391.1	15114088	15114194	-209265034	+	Platy-1-8	Unspecified	2	109	0	5278
	ASM2_803	715	8.3	0.9	0	CM038391.1	15184090	15184197	-209195031	+	Platy-1-8	Unspecified	1	109	0	5308
	ASM2_804	744	6.5	0.9	0	CM038391.1	15743058	15743164	-208636064	C	Platy-1-8	Unspecified	0	109	2	5454
	ASM2_805	620	9.1	5	0	CM038391.1	16764877	16764975	-207614253	+	Platy-1-8	Unspecified	3	106	-3	5675
	ASM2_806	693	7.5	0.9	0	CM038391.1	16815605	16815711	-207563517	C	Platy-1-8	Unspecified	0	109	2	5686
	ASM2_807	694	11.2	0.9	0	CM038391.1	18165007	18165113	-206214115	C	Platy-1-8	Unspecified	0	109	2	6228
	ASM2_808	754	5.8	4.8	0	CM038391.1	18544565	18544668	-205834560	C	Platy-1-8	Unspecified	0	109	1	6452
	ASM2_809	697	9.3	1.9	0	CM038391.1	19000505	19000611	-205378617	C	Platy-1-8	Unspecified	0	109	1	6569
	ASM2_810	741	7.4	0.9	0	CM038391.1	20384184	20384291	-203994937	C	Platy-1-8	Unspecified	0	109	1	6962
	ASM2_811	687	9.3	0.9	0	CM038391.1	21384287	21384393	-202994835	C	Platy-1-8	Unspecified	0	109	2	7223
	ASM2_812	681	8.4	0.9	0	CM038391.1	21562973	21563079	-202816149	C	Platy-1-8	Unspecified	0	109	2	7288
	ASM2_813	753	7.4	0.9	0	CM038391.1	21612531	21612638	-202766590	+	Platy-1-8	Unspecified	1	109	0	7307
	ASM2_814	711	10.2	0.9	0	CM038391.1	21635735	21635842	-202743386	C	Platy-1-8	Unspecified	0	109	1	7311
	ASM2_815	734	6.5	0.9	0	CM038391.1	22085812	22085918	-202293310	+	Platy-1-8	Unspecified	2	109	0	7489
	ASM2_816	735	7.8	4.8	0	CM038391.1	22346626	22346728	-202032500	+	Platy-1-8	Unspecified	2	109	0	7549
	ASM2_817	737	7.5	0.9	0	CM038391.1	22630642	22630748	-201748480	C	Platy-1-8	Unspecified	0	109	2	7634
	ASM2_818	715	8.4	0.9	0	CM038391.1	22839569	22839675	-201539553	C	Platy-1-8	Unspecified	0	109	2	7688
	ASM2_819	734	6.5	0.9	0	CM038391.1	23561785	23561891	-200817337	+	Platy-1-8	Unspecified	2	109	0	7892
	ASM2_820	676	7.8	1	0	CM038391.1	24264012	24264113	-200115115	C	Platy-1-8	Unspecified	0	109	7	8040
	ASM2_821	702	7.5	0.9	0	CM038391.1	24584833	24584939	-199794289	+	Platy-1-8	Unspecified	2	109	0	8120
	ASM2_822	751	6.5	0.9	0	CM038391.1	24775420	24775526	-199603702	+	Platy-1-8	Unspecified	2	109	0	8279
	ASM2_823	644	9.1	5	0	CM038391.1	25038140	25038238	-199340990	+	Platy-1-8	Unspecified	3	106	-3	8371
	ASM2_824	726	7.8	4.8	0	CM038391.1	25415065	25415167	-198964061	+	Platy-1-8	Unspecified	2	109	0	8472
	ASM2_825	680	8.9	5	0	CM038391.1	25415191	25415291	-198963937	+	Platy-1-8	Unspecified	4	109	0	8473
	ASM2_826	756	6.5	0.9	0	CM038391.1	26214708	26214814	-198164414	C	Platy-1-8	Unspecified	0	109	2	8872
	ASM2_827	691	9.3	0.9	0	CM038391.1	27794028	27794134	-196585094	+	Platy-1-8	Unspecified	2	109	0	9674
	ASM2_828	731	6.5	0.9	0	CM038391.1	28000126	28000232	-196378996	C	Platy-1-8	Unspecified	0	109	2	9733
	ASM2_829	735	7.8	4.8	0	CM038391.1	29416522	29416624	-194962604	C	Platy-1-8	Unspecified	0	109	2	10242
	ASM2_830	455	7	1.4	0	CM038391.1	29488554	29488624	-194890604	C	Platy-1-8	Unspecified	0	109	38	10268
	ASM2_831	710	7.5	0.9	0	CM038391.1	30302558	30302664	-194076564	+	Platy-1-8	Unspecified	2	109	0	10551
	ASM2_832	709	5.7	2.8	0	CM038391.1	31100344	31100449	-193278779	C	Platy-1-8	Unspecified	0	109	1	10752
	ASM2_833	717	8.4	0.9	0	CM038391.1	31226742	31226848	-193152380	+	Platy-1-8	Unspecified	2	109	0	10783
	ASM2_834	736	7.5	0.9	0	CM038391.1	32368983	32369088	-192010140	+	Platy-1-8	Unspecified	3	109	0	11080
	ASM2_835	681	8.6	0.9	0	CM038391.1	32390029	32390133	-191989095	+	Platy-1-8	Unspecified	2	107	-2	11085
	ASM2_836	728	7.5	0.9	0	CM038391.1	32422631	32422737	-191956491	+	Platy-1-8	Unspecified	2	109	0	11097
	ASM2_837	719	7.5	0.9	0	CM038391.1	33418515	33418620	-190960608	+	Platy-1-8	Unspecified	3	109	0	11325
	ASM2_838	619	6.1	10.2	0	CM038391.1	33720821	33720918	-190658310	C	Platy-1-8	Unspecified	0	109	2	11411
	ASM2_839	728	6.6	0.9	0	CM038391.1	33765580	33765685	-190613543	C	Platy-1-8	Unspecified	0	109	3	11418
	ASM2_840	692	7.5	1.9	0	CM038391.1	33809904	33810009	-190569219	C	Platy-1-8	Unspecified	0	109	2	11427
	ASM2_841	701	7.7	1	0	CM038391.1	34481732	34481835	-189897393	+	Platy-1-8	Unspecified	3	107	-2	11663
	ASM2_842	748	6.5	0.9	0	CM038391.1	35496041	35496148	-188883080	C	Platy-1-8	Unspecified	0	109	1	11996
	ASM2_843	726	8.4	0.9	0	CM038391.1	36290292	36290398	-188088830	C	Platy-1-8	Unspecified	0	109	2	12274
	ASM2_844	684	9.7	4.8	0	CM038391.1	36518960	36519062	-187860166	C	Platy-1-8	Unspecified	0	109	2	12370
	ASM2_845	715	7.5	0.9	0	CM038391.1	36629571	36629676	-187749552	+	Platy-1-8	Unspecified	3	109	0	12413
	ASM2_846	741	7.4	0.9	0	CM038391.1	36919749	36919856	-187459372	C	Platy-1-8	Unspecified	0	109	1	12541
	ASM2_847	733	7.4	0.9	0	CM038391.1	37070274	37070381	-187308847	C	Platy-1-8	Unspecified	0	109	1	12583
	ASM2_848	673	5.2	1	0	CM038391.1	37093515	37093610	-187285618	C	Platy-1-8	Unspecified	0	109	13	12590
	ASM2_849	668	9.7	4.8	0	CM038391.1	38537112	38537214	-185842014	C	Platy-1-8	Unspecified	0	109	2	13171
	ASM2_850	785	6.5	0.9	0	CM038391.1	40203510	40203617	-184175611	C	Platy-1-8	Unspecified	0	109	1	14274
	ASM2_851	739	8.3	0.9	0	CM038391.1	40396250	40396357	-183982871	+	Platy-1-8	Unspecified	1	109	0	14598
	ASM2_852	677	8.4	0.9	0	CM038391.1	41933350	41933456	-182445772	C	Platy-1-8	Unspecified	0	109	2	15177
	ASM2_853	753	7.4	0.9	0	CM038391.1	42168400	42168507	-182210721	+	Platy-1-8	Unspecified	1	109	0	15277
	ASM2_854	769	7.5	0.9	0	CM038391.1	44640654	44640760	-179738468	+	Platy-1-8	Unspecified	2	109	0	17401
	ASM2_855	767	6.5	0.9	0	CM038391.1	44673830	44673936	-179705292	+	Platy-1-8	Unspecified	2	109	0	17444
	ASM2_856	746	6.7	0.9	0	CM038391.1	44713654	44713758	-179665470	+	Platy-1-8	Unspecified	2	107	-2	17494
	ASM2_857	751	7.5	0.9	0	CM038391.1	45026730	45026835	-179352393	+	Platy-1-8	Unspecified	3	109	0	17890
	ASM2_858	749	7.4	0.9	0	CM038391.1	45247326	45247433	-179131795	C	Platy-1-8	Unspecified	0	109	1	18186
	ASM2_859	757	7.5	0.9	0	CM038391.1	45516736	45516842	-178862386	C	Platy-1-8	Unspecified	0	109	2	18426
	ASM2_860	749	7.5	0.9	0	CM038391.1	45616329	45616434	-178762794	C	Platy-1-8	Unspecified	0	109	3	18495
	ASM2_861	229	3.1	3.1	0	CM038391.1	46896745	46896776	-177482452	C	Platy-1-8	Unspecified	0	109	77	19016
	ASM2_862	727	9.3	0.9	0	CM038391.1	47136607	47136713	-177242515	C	Platy-1-8	Unspecified	0	109	2	19077
	ASM2_863	699	8.3	0.9	0	CM038391.1	47978502	47978609	-176400619	C	Platy-1-8	Unspecified	0	109	1	19398
	ASM2_864	749	8.3	0.9	0	CM038391.1	48724300	48724407	-175654821	C	Platy-1-8	Unspecified	0	109	1	19631
	ASM2_865	751	7.5	0.9	0	CM038391.1	48939187	48939293	-175439935	+	Platy-1-8	Unspecified	2	109	0	19688
	ASM2_866	762	6.5	0.9	0	CM038391.1	49681753	49681860	-174697368	C	Platy-1-8	Unspecified	0	109	1	19921
	ASM2_867	733	7.5	0.9	0	CM038391.1	50087295	50087401	-174291827	C	Platy-1-8	Unspecified	0	109	2	20215
	ASM2_868	764	7.4	0.9	0	CM038391.1	50345686	50345793	-174033435	C	Platy-1-8	Unspecified	0	109	1	20628
	ASM2_869	704	9.3	0.9	0	CM038391.1	50487235	50487341	-173891887	+	Platy-1-8	Unspecified	2	109	0	20954
	ASM2_870	686	8.6	1.9	0	CM038391.1	50554997	50555101	-173824127	C	Platy-1-8	Unspecified	0	109	3	20957
	ASM2_871	696	9.3	0.9	0	CM038391.1	50610221	50610327	-173768901	C	Platy-1-8	Unspecified	0	109	2	20974
	ASM2_872	751	6.5	0.9	0	CM038391.1	50938139	50938245	-173440983	+	Platy-1-8	Unspecified	2	109	0	21080
	ASM2_873	718	8.4	0.9	0	CM038391.1	53275874	53275980	-171103248	C	Platy-1-8	Unspecified	0	109	2	21810
	ASM2_874	713	8.4	0.9	0	CM038391.1	54351681	54351787	-170027441	+	Platy-1-8	Unspecified	2	109	0	22236
	ASM2_875	737	7.5	0.9	0	CM038391.1	55280465	55280571	-169098657	C	Platy-1-8	Unspecified	0	109	2	22504
	ASM2_876	737	7.5	0.9	0	CM038391.1	55282137	55282243	-169096985	C	Platy-1-8	Unspecified	0	109	2	22505
	ASM2_877	676	11.2	0.9	0	CM038391.1	55490819	55490925	-168888303	+	Platy-1-8	Unspecified	2	109	0	22586
	ASM2_878	733	9.3	0.9	0	CM038391.1	56049196	56049302	-168329926	C	Platy-1-8	Unspecified	0	109	2	22781
	ASM2_879	754	6.5	0.9	0	CM038391.1	58111165	58111271	-166267957	C	Platy-1-8	Unspecified	0	109	2	23706
	ASM2_880	746	6.6	0.9	0	CM038391.1	58920385	58920490	-165458738	+	Platy-1-8	Unspecified	3	109	0	23888
	ASM2_881	715	7.5	0.9	0	CM038391.1	59139531	59139636	-165239592	+	Platy-1-8	Unspecified	3	109	0	23962
	ASM2_882	726	7.6	1.9	0	CM038391.1	60273379	60273483	-164105745	C	Platy-1-8	Unspecified	0	109	3	24803
	ASM2_883	655	5.8	4.8	0	CM038391.1	60660093	60660195	-163719033	C	Platy-1-8	Unspecified	0	109	2	24953
	ASM2_884	758	7.4	0.9	0	CM038391.1	60858962	60859069	-163520159	C	Platy-1-8	Unspecified	0	109	1	25011
	ASM2_885	733	7.5	0.9	0	CM038391.1	61352724	61352830	-163026398	+	Platy-1-8	Unspecified	2	109	0	25276
	ASM2_886	685	6.9	5	0	CM038391.1	61398672	61398772	-162980456	C	Platy-1-8	Unspecified	0	109	4	25309
	ASM2_887	706	9.4	0.9	0	CM038391.1	61577722	61577827	-162801401	C	Platy-1-8	Unspecified	0	109	3	25501
	ASM2_888	733	6.5	0.9	0	CM038391.1	61792175	61792281	-162586947	+	Platy-1-8	Unspecified	2	109	0	25751
	ASM2_889	727	8.4	0.9	0	CM038391.1	62616068	62616174	-161763054	C	Platy-1-8	Unspecified	0	109	2	26674
	ASM2_890	684	9.4	1.9	0	CM038391.1	62822353	62822458	-161556770	C	Platy-1-8	Unspecified	0	109	2	26834
	ASM2_891	664	9.8	4.9	0	CM038391.1	63091891	63091992	-161287236	C	Platy-1-8	Unspecified	0	109	3	27195
	ASM2_892	725	7.5	0.9	0	CM038391.1	63189948	63190054	-161189174	+	Platy-1-8	Unspecified	2	109	0	27327
	ASM2_893	670	8.4	0.9	0	CM038391.1	63353844	63353950	-161025278	+	Platy-1-8	Unspecified	2	109	0	27713
	ASM2_894	661	9.3	0.9	0	CM038391.1	63605948	63606055	-160773173	+	Platy-1-8	Unspecified	1	109	0	28115
	ASM2_895	770	5.6	0.9	0	CM038391.1	65594557	65594663	-158784565	+	Platy-1-8	Unspecified	2	109	0	31307
	ASM2_896	723	8.4	0.9	0	CM038391.1	65875699	65875805	-158503423	+	Platy-1-8	Unspecified	2	109	0	31995
	ASM2_897	723	8.3	0.9	0	CM038391.1	65963221	65963328	-158415900	+	Platy-1-8	Unspecified	1	109	0	32234
	ASM2_898	774	6.5	0.9	0	CM038391.1	66216487	66216594	-158162634	C	Platy-1-8	Unspecified	0	109	1	32994
	ASM2_899	557	8.6	16.1	0	CM038391.1	66253455	66253547	-158125681	C	Platy-1-8	Unspecified	0	109	2	33111
	ASM2_900	644	9.5	0.9	0	CM038391.1	66938211	66938315	-157440913	C	Platy-1-8	Unspecified	0	109	4	34688
	ASM2_901	682	9.3	0.9	0	CM038391.1	68171335	68171442	-156207786	C	Platy-1-8	Unspecified	0	109	1	36194
	ASM2_902	718	6.5	0.9	0	CM038391.1	68882924	68883031	-155496197	C	Platy-1-8	Unspecified	0	109	1	36682
	ASM2_903	707	9.3	0.9	0	CM038391.1	69002511	69002617	-155376611	C	Platy-1-8	Unspecified	0	109	2	36757
	ASM2_904	702	7.5	0.9	0	CM038391.1	69277402	69277508	-155101720	+	Platy-1-8	Unspecified	2	109	0	37059
	ASM2_905	646	8.9	5.9	0	CM038391.1	69449131	69449231	-154929997	+	Platy-1-8	Unspecified	3	109	0	37202
	ASM2_906	746	7.5	0.9	0	CM038391.1	69537161	69537267	-154841961	+	Platy-1-8	Unspecified	2	109	0	37409
	ASM2_907	758	6.5	0.9	0	CM038391.1	69559582	69559688	-154819540	C	Platy-1-8	Unspecified	0	109	2	37468
	ASM2_908	752	9.3	0.9	0	CM038391.1	69592605	69592711	-154786517	+	Platy-1-8	Unspecified	2	109	0	37581
	ASM2_909	752	9.3	0.9	0	CM038391.1	69594115	69594221	-154785007	+	Platy-1-8	Unspecified	2	109	0	37587
	ASM2_910	752	7.5	0.9	0	CM038391.1	69654598	69654704	-154724524	C	Platy-1-8	Unspecified	0	109	2	37803
	ASM2_911	746	8.4	0.9	0	CM038391.1	69737368	69737474	-154641754	C	Platy-1-8	Unspecified	0	109	2	38053
	ASM2_912	719	9.3	0.9	0	CM038391.1	69760917	69761024	-154618204	+	Platy-1-8	Unspecified	1	109	0	38112
	ASM2_913	683	7.5	0.9	0	CM038391.1	70203785	70203891	-154175337	C	Platy-1-8	Unspecified	0	109	2	38865
	ASM2_914	693	7.5	0.9	0	CM038391.1	70225487	70225593	-154153635	+	Platy-1-8	Unspecified	2	109	0	38894
	ASM2_915	697	7.5	0.9	0	CM038391.1	72335427	72335532	-152043696	C	Platy-1-8	Unspecified	0	109	3	40710
	ASM2_916	739	9.4	0.9	0	CM038391.1	72937220	72937325	-151441903	C	Platy-1-8	Unspecified	0	109	3	41173
	ASM2_917	743	7.5	0.9	0	CM038391.1	73189743	73189849	-151189379	+	Platy-1-8	Unspecified	2	109	0	41293
	ASM2_918	693	6.7	1.9	0	CM038391.1	73467974	73468077	-150911151	C	Platy-1-8	Unspecified	0	109	4	41821
	ASM2_919	749	7.5	0.9	0	CM038391.1	74192381	74192487	-150186741	C	Platy-1-8	Unspecified	0	109	2	42461
	ASM2_920	709	7.4	0.9	0	CM038391.1	75446993	75447100	-148932128	+	Platy-1-8	Unspecified	1	109	0	42974
	ASM2_921	722	8.4	0.9	0	CM038391.1	77293684	77293790	-147085438	C	Platy-1-8	Unspecified	0	109	2	43520
	ASM2_922	774	6.5	0.9	0	CM038391.1	78486125	78486232	-145892996	C	Platy-1-8	Unspecified	0	109	1	43900
	ASM2_923	593	7.6	3.8	0.9	CM038391.1	78666429	78666534	-145712694	+	Platy-1-8	Unspecified	1	109	0	43975
	ASM2_924	751	6.5	0.9	0	CM038391.1	79755427	79755533	-144623695	+	Platy-1-8	Unspecified	2	109	0	44294
	ASM2_925	739	8.3	0.9	0	CM038391.1	81304365	81304472	-143074756	C	Platy-1-8	Unspecified	0	109	1	45072
	ASM2_926	757	8.3	0.9	0	CM038391.1	81702175	81702282	-142676946	+	Platy-1-8	Unspecified	1	109	0	45289
	ASM2_927	754	6.5	0.9	0	CM038391.1	82127516	82127622	-142251606	C	Platy-1-8	Unspecified	0	109	2	45632
	ASM2_928	782	6.5	0.9	0	CM038391.1	82204564	82204670	-142174558	+	Platy-1-8	Unspecified	2	109	0	45755
	ASM2_929	756	6.5	0.9	0	CM038391.1	82251901	82252007	-142127221	C	Platy-1-8	Unspecified	0	109	2	45832
	ASM2_930	676	8.4	0.9	0.9	CM038391.1	82525019	82525126	-141854102	+	Platy-1-8	Unspecified	2	109	0	46040
	ASM2_931	702	7.5	0.9	0	CM038391.1	83022588	83022694	-141356534	C	Platy-1-8	Unspecified	0	109	2	46535
	ASM2_932	751	8.4	0.9	0	CM038391.1	83220504	83220610	-141158618	+	Platy-1-8	Unspecified	2	109	0	46953
	ASM2_933	743	8.3	0.9	0	CM038391.1	83230325	83230432	-141148796	C	Platy-1-8	Unspecified	0	109	1	46977
	ASM2_934	731	7.5	0.9	0	CM038391.1	83694509	83694615	-140684613	+	Platy-1-8	Unspecified	2	109	0	47719
	ASM2_935	669	10.7	4.8	0	CM038391.1	84026458	84026560	-140352668	+	Platy-1-8	Unspecified	2	109	0	48148
	ASM2_936	761	5.8	4.8	0	CM038391.1	84123943	84124046	-140255182	C	Platy-1-8	Unspecified	0	109	1	48316
	ASM2_937	751	7.4	0.9	0	CM038391.1	84933929	84934036	-139445192	C	Platy-1-8	Unspecified	0	109	1	48836
	ASM2_938	727	8.3	0.9	0	CM038391.1	89129827	89129934	-135249294	+	Platy-1-8	Unspecified	1	109	0	50867
	ASM2_939	713	8.3	0.9	0	CM038391.1	89817082	89817189	-134562039	C	Platy-1-8	Unspecified	0	109	1	51081
	ASM2_940	719	9.3	0.9	0	CM038391.1	90475855	90475962	-133903266	+	Platy-1-8	Unspecified	1	109	0	51286
	ASM2_941	729	7.5	1.9	0	CM038391.1	90876800	90876905	-133502323	+	Platy-1-8	Unspecified	2	109	0	51471
	ASM2_942	703	7.1	1	0	CM038391.1	91031479	91031576	-133347652	C	Platy-1-8	Unspecified	0	109	11	51690
	ASM2_943	755	7.4	0.9	0	CM038391.1	91074379	91074486	-133304742	C	Platy-1-8	Unspecified	0	109	1	51764
	ASM2_944	736	7.5	0.9	0	CM038391.1	92341896	92342002	-132037226	+	Platy-1-8	Unspecified	2	109	0	52520
	ASM2_945	697	8.5	0.9	0	CM038391.1	92594367	92594472	-131784756	+	Platy-1-8	Unspecified	3	109	0	52948
	ASM2_946	711	6.5	0.9	0	CM038391.1	93294040	93294146	-131085082	C	Platy-1-8	Unspecified	0	109	2	53762
	ASM2_947	702	7.5	0.9	0	CM038391.1	94839685	94839791	-129539437	+	Platy-1-8	Unspecified	2	109	0	54324
	ASM2_948	696	6.5	0.9	0	CM038391.1	94854654	94854760	-129524468	C	Platy-1-8	Unspecified	0	109	2	54328
	ASM2_949	749	7.5	0.9	0	CM038391.1	95005880	95005986	-129373242	+	Platy-1-8	Unspecified	2	109	0	54448
	ASM2_950	744	7.5	0.9	0	CM038391.1	95010426	95010532	-129368696	+	Platy-1-8	Unspecified	2	109	0	54460
	ASM2_951	612	7.7	3.9	0	CM038391.1	95305996	95306099	-129073129	+	Platy-1-8	Unspecified	2	109	0	54705
	ASM2_952	676	8.5	0.9	0	CM038391.1	95918523	95918628	-128460600	+	Platy-1-8	Unspecified	3	109	0	54922
	ASM2_953	775	7.4	0.9	0	CM038391.1	98239106	98239213	-126140015	C	Platy-1-8	Unspecified	0	109	1	56355
	ASM2_954	798	3.9	4.8	0	CM038391.1	98641920	98642022	-125737206	+	Platy-1-8	Unspecified	2	109	0	56955
	ASM2_955	741	9.3	0.9	0	CM038391.1	99323981	99324088	-125055140	+	Platy-1-8	Unspecified	1	109	0	57356
	ASM2_956	759	7.5	0.9	0	CM038391.1	99467995	99468100	-124911128	+	Platy-1-8	Unspecified	3	109	0	57437
	ASM2_957	749	6.5	0.9	0	CM038391.1	99746961	99747067	-124632161	+	Platy-1-8	Unspecified	2	109	0	57635
	ASM2_958	704	7.5	0.9	0	CM038391.1	99847963	99848069	-124531159	+	Platy-1-8	Unspecified	2	109	0	57811
	ASM2_959	693	5.9	5.9	0	CM038391.1	99975855	99975955	-124403273	C	Platy-1-8	Unspecified	0	109	3	57970
	ASM2_960	723	9.3	0.9	0	CM038391.1	100220265	100220371	-124158857	+	Platy-1-8	Unspecified	2	109	0	58260
	ASM2_961	704	7.5	0.9	0	CM038391.1	100326576	100326682	-124052546	+	Platy-1-8	Unspecified	2	109	0	58419
	ASM2_962	656	8.1	5	0	CM038391.1	100638262	100638360	-123740868	+	Platy-1-8	Unspecified	3	106	-3	58777
	ASM2_963	685	9.3	0.9	0	CM038391.1	101143670	101143776	-123235452	C	Platy-1-8	Unspecified	0	109	2	59183
	ASM2_964	725	8.5	0.9	0	CM038391.1	101448076	101448181	-122931047	+	Platy-1-8	Unspecified	3	109	0	59567
	ASM2_965	710	6.5	0.9	0	CM038391.1	102092786	102092893	-122286335	+	Platy-1-8	Unspecified	1	109	0	60249
	ASM2_966	767	6.5	0.9	0	CM038391.1	102223162	102223268	-122155960	+	Platy-1-8	Unspecified	2	109	0	60330
	ASM2_967	767	6.5	0.9	0	CM038391.1	102224619	102224725	-122154503	+	Platy-1-8	Unspecified	2	109	0	60334
	ASM2_968	758	6.5	0.9	0	CM038391.1	102228712	102228819	-122150409	C	Platy-1-8	Unspecified	0	109	1	60340
	ASM2_969	700	9.3	0.9	0	CM038391.1	102486422	102486528	-121892700	C	Platy-1-8	Unspecified	0	109	2	60778
	ASM2_970	712	8.3	0.9	0	CM038391.1	102512771	102512878	-121866350	+	Platy-1-8	Unspecified	1	109	0	60821
	ASM2_971	588	8.8	5.9	0	CM038391.1	103443803	103443904	-120935324	C	Platy-1-8	Unspecified	0	109	2	61811
	ASM2_972	778	6.5	0.9	0	CM038391.1	103510587	103510693	-120868535	+	Platy-1-8	Unspecified	2	109	0	62057
	ASM2_973	780	7.4	0.9	0	CM038391.1	103548219	103548326	-120830902	C	Platy-1-8	Unspecified	0	109	1	62231
	ASM2_974	725	8.4	0.9	0	CM038391.1	103580521	103580627	-120798601	C	Platy-1-8	Unspecified	0	109	2	62352
	ASM2_975	746	8.4	0.9	0	CM038391.1	103773694	103773800	-120605428	+	Platy-1-8	Unspecified	2	109	0	62793
	ASM2_976	611	6.8	4.8	0	CM038391.1	103819623	103819725	-120559503	C	Platy-1-8	Unspecified	0	109	2	62993
	ASM2_977	746	7.5	0.9	0	CM038391.1	104003393	104003499	-120375729	C	Platy-1-8	Unspecified	0	109	2	63411
	ASM2_978	764	7.4	0.9	0	CM038391.1	104015874	104015981	-120363247	C	Platy-1-8	Unspecified	0	109	1	63452
	ASM2_979	767	6.5	0.9	0	CM038391.1	104058653	104058759	-120320469	+	Platy-1-8	Unspecified	2	109	0	63520
	ASM2_980	540	9.6	3.9	0	CM038391.1	104783757	104783860	-119595368	+	Platy-1-8	Unspecified	2	109	0	64193
	ASM2_981	617	10.3	0.9	0	CM038391.1	104784931	104785037	-119594191	+	Platy-1-8	Unspecified	2	109	0	64196
	ASM2_982	712	7.5	0.9	0	CM038391.1	104802386	104802492	-119576736	+	Platy-1-8	Unspecified	2	109	0	64210
	ASM2_983	650	8.3	0.9	0.9	CM038391.1	105171774	105171882	-119207346	C	Platy-1-8	Unspecified	0	109	1	64430
	ASM2_984	680	8.3	0.9	0	CM038391.1	105177533	105177640	-119201588	C	Platy-1-8	Unspecified	0	109	1	64432
	ASM2_985	720	8.3	0.9	0	CM038391.1	106395750	106395857	-117983371	C	Platy-1-8	Unspecified	0	109	1	64682
	ASM2_986	722	8.4	0.9	0	CM038391.1	107353603	107353709	-117025519	+	Platy-1-8	Unspecified	2	109	0	64857
	ASM2_987	669	11.3	0.9	0	CM038391.1	107409857	107409962	-116969266	C	Platy-1-8	Unspecified	0	109	3	64863
	ASM2_988	643	12.6	4.8	0	CM038391.1	110210945	110211047	-114168181	C	Platy-1-8	Unspecified	0	109	2	65501
	ASM2_989	628	9.7	4.8	0	CM038391.1	110556818	110556920	-113822308	C	Platy-1-8	Unspecified	0	109	2	65558
	ASM2_990	642	7	5	0	CM038391.1	110606179	110606278	-113772950	+	Platy-1-8	Unspecified	3	107	-2	65586
	ASM2_991	749	6.5	0.9	0	CM038391.1	110942967	110943073	-113436155	C	Platy-1-8	Unspecified	0	109	2	65753
	ASM2_992	753	7.4	0.9	0	CM038391.1	110963398	110963505	-113415723	C	Platy-1-8	Unspecified	0	109	1	65758
	ASM2_993	547	10.9	6.9	0	CM038391.1	111077790	111077890	-113301338	+	Platy-1-8	Unspecified	2	109	0	65891
	ASM2_994	762	6.5	0.9	0	CM038391.1	111580804	111580910	-112798318	+	Platy-1-8	Unspecified	2	109	0	66632
	ASM2_995	721	8.4	0.9	0	CM038391.1	111870947	111871053	-112508175	C	Platy-1-8	Unspecified	0	109	2	66808
	ASM2_996	734	8.4	0.9	0	CM038391.1	111995062	111995168	-112384060	C	Platy-1-8	Unspecified	0	109	2	66856
	ASM2_997	713	9.3	0.9	0	CM038391.1	112226670	112226776	-112152452	C	Platy-1-8	Unspecified	0	109	2	66898
	ASM2_998	758	6.5	0.9	0	CM038391.1	112702799	112702906	-111676322	+	Platy-1-8	Unspecified	1	109	0	67019
	ASM2_999	361	8.7	14.5	0	CM038391.1	113206765	113206833	-111172395	C	Platy-1-8	Unspecified	0	109	31	67148
	ASM2_1000	734	8.4	0.9	0	CM038391.1	113497061	113497167	-110882061	C	Platy-1-8	Unspecified	0	109	2	67194
	ASM2_1001	728	7.5	0.9	0	CM038391.1	113788968	113789074	-110590154	+	Platy-1-8	Unspecified	2	109	0	67253
	ASM2_1002	728	6.6	0.9	0	CM038391.1	114031165	114031270	-110347958	C	Platy-1-8	Unspecified	0	109	3	67296
	ASM2_1003	642	12.3	0.9	0	CM038391.1	114074794	114074899	-110304329	C	Platy-1-8	Unspecified	0	109	3	67303
	ASM2_1004	739	9.3	0.9	0	CM038391.1	115061674	115061780	-109317448	+	Platy-1-8	Unspecified	2	109	0	67565
	ASM2_1005	734	9.3	0.9	0	CM038391.1	115549046	115549153	-108830075	C	Platy-1-8	Unspecified	0	109	1	67679
	ASM2_1006	727	8.5	0.9	0	CM038391.1	115566639	115566744	-108812484	+	Platy-1-8	Unspecified	3	109	0	67683
	ASM2_1007	711	6.5	0.9	0	CM038391.1	118627235	118627341	-105751887	+	Platy-1-8	Unspecified	2	109	0	68635
	ASM2_1008	741	7.5	0.9	0	CM038391.1	119414237	119414343	-104964885	C	Platy-1-8	Unspecified	0	109	2	68939
	ASM2_1009	708	7.4	0	4.6	CM038391.1	119433107	119433219	-104946009	+	Platy-1-8	Unspecified	2	109	0	68962
	ASM2_1010	770	6.5	0.9	0	CM038391.1	120167698	120167805	-104211423	+	Platy-1-8	Unspecified	1	109	0	69664
	ASM2_1011	697	7.5	0.9	0	CM038391.1	121054152	121054257	-103324971	+	Platy-1-8	Unspecified	3	109	0	69993
	ASM2_1012	697	7.5	0.9	0	CM038391.1	121056688	121056793	-103322435	+	Platy-1-8	Unspecified	3	109	0	69994
	ASM2_1013	720	7.5	0.9	0	CM038391.1	121213636	121213742	-103165486	+	Platy-1-8	Unspecified	2	109	0	70075
	ASM2_1014	718	6.5	0.9	0	CM038391.1	121782562	121782669	-102596559	+	Platy-1-8	Unspecified	1	109	0	70343
	ASM2_1015	675	9.3	0.9	0	CM038391.1	121956564	121956670	-102422558	+	Platy-1-8	Unspecified	2	109	0	70567
	ASM2_1016	634	10.4	0.9	0	CM038391.1	121983932	121984037	-102395191	C	Platy-1-8	Unspecified	0	109	3	70593
	ASM2_1017	702	7.5	0.9	0	CM038391.1	122016775	122016881	-102362347	+	Platy-1-8	Unspecified	2	109	0	70615
	ASM2_1018	780	6.5	0.9	0	CM038391.1	122680543	122680649	-101698579	C	Platy-1-8	Unspecified	0	109	2	70879
	ASM2_1019	728	9.3	0.9	0	CM038391.1	123184869	123184976	-101194252	+	Platy-1-8	Unspecified	1	109	0	71009
	ASM2_1020	752	7.5	0.9	0	CM038391.1	123277464	123277570	-101101658	C	Platy-1-8	Unspecified	0	109	2	71073
	ASM2_1021	714	6.7	4.8	0	CM038391.1	123296990	123297093	-101082135	+	Platy-1-8	Unspecified	1	109	0	71091
	ASM2_1022	714	6.7	4.8	0	CM038391.1	123298421	123298524	-101080704	+	Platy-1-8	Unspecified	1	109	0	71092
	ASM2_1023	624	7.5	0.9	3.7	CM038391.1	123440747	123440857	-100938371	C	Platy-1-8	Unspecified	0	109	2	71280
	ASM2_1024	617	6.9	5.9	0	CM038391.1	123549668	123549769	-100829459	C	Platy-1-8	Unspecified	0	109	2	71455
	ASM2_1025	760	6.5	0.9	0	CM038391.1	123550765	123550871	-100828357	C	Platy-1-8	Unspecified	0	109	2	71458
	ASM2_1026	732	8.4	0.9	0	CM038391.1	123553540	123553646	-100825582	+	Platy-1-8	Unspecified	2	109	0	71470
	ASM2_1027	720	8.6	0.9	0	CM038391.1	123561029	123561133	-100818095	C	Platy-1-8	Unspecified	0	109	4	71480
	ASM2_1028	751	6.5	0.9	0	CM038391.1	124260182	124260289	-100118939	C	Platy-1-8	Unspecified	0	109	1	72081
	ASM2_1029	749	7.4	0.9	0	CM038391.1	124261469	124261576	-100117652	+	Platy-1-8	Unspecified	1	109	0	72082
	ASM2_1030	697	8.4	0.9	0	CM038391.1	124637973	124638079	-99741149	+	Platy-1-8	Unspecified	2	109	0	72218
	ASM2_1031	684	8.5	0.9	0	CM038391.1	125325989	125326094	-99053134	+	Platy-1-8	Unspecified	3	109	0	72415
	ASM2_1032	734	8.4	0.9	0	CM038391.1	125512508	125512614	-98866614	C	Platy-1-8	Unspecified	0	109	2	72477
	ASM2_1033	661	8	5	0	CM038391.1	125758297	125758396	-98620832	+	Platy-1-8	Unspecified	2	106	-3	72573
	ASM2_1034	751	7.4	0.9	0	CM038391.1	126154134	126154241	-98224987	+	Platy-1-8	Unspecified	1	109	0	72758
	ASM2_1035	655	11.3	1.9	0	CM038391.1	126157384	126157489	-98221739	+	Platy-1-8	Unspecified	2	109	0	72761
	ASM2_1036	659	12.3	0.9	0	CM038391.1	126980714	126980819	-97398409	+	Platy-1-8	Unspecified	3	109	0	72946
	ASM2_1037	722	8.4	0.9	0	CM038391.1	127631340	127631446	-96747782	C	Platy-1-8	Unspecified	0	109	2	73157
	ASM2_1038	681	9.3	0.9	0	CM038391.1	127975156	127975262	-96403966	+	Platy-1-8	Unspecified	2	109	0	73230
	ASM2_1039	660	8.4	0.9	1.9	CM038391.1	128155776	128155884	-96223344	+	Platy-1-8	Unspecified	2	109	0	73273
	ASM2_1040	734	6.5	0.9	0	CM038391.1	128156723	128156829	-96222399	+	Platy-1-8	Unspecified	2	109	0	73274
	ASM2_1041	713	9.3	0.9	0	CM038391.1	128597973	128598079	-95781149	+	Platy-1-8	Unspecified	2	109	0	73397
	ASM2_1042	715	6.6	0.9	0	CM038391.1	128953394	128953499	-95425729	+	Platy-1-8	Unspecified	3	109	0	73465
	ASM2_1043	681	4.3	1.1	0	CM038391.1	129620653	129620744	-94758484	C	Platy-1-8	Unspecified	0	109	17	73647
	ASM2_1044	756	6.5	0.9	0	CM038391.1	132470810	132470916	-91908312	+	Platy-1-8	Unspecified	2	109	0	74458
	ASM2_1045	758	6.5	0.9	0	CM038391.1	132648122	132648229	-91730999	+	Platy-1-8	Unspecified	1	109	0	74546
	ASM2_1046	741	7.5	0.9	0	CM038391.1	132694484	132694590	-91684638	C	Platy-1-8	Unspecified	0	109	2	74581
	ASM2_1047	732	8.4	0.9	0	CM038391.1	132915513	132915619	-91463609	+	Platy-1-8	Unspecified	2	109	0	74914
	ASM2_1048	767	6.7	0.9	0	CM038391.1	134864515	134864619	-89514609	+	Platy-1-8	Unspecified	2	107	-2	76598
	ASM2_1049	752	6.6	0.9	0	CM038391.1	135057206	135057311	-89321917	C	Platy-1-8	Unspecified	0	109	3	76828
	ASM2_1050	646	10.3	0.9	0	CM038391.1	135790424	135790530	-88588698	C	Platy-1-8	Unspecified	0	109	2	77109
	ASM2_1051	704	9.3	0.9	0	CM038391.1	136223344	136223451	-88155777	C	Platy-1-8	Unspecified	0	109	1	77278
	ASM2_1052	743	6.6	0.9	0	CM038391.1	136307167	136307272	-88071956	+	Platy-1-8	Unspecified	3	109	0	77307
	ASM2_1053	646	8.6	2.9	0	CM038391.1	136969329	136969433	-87409795	+	Platy-1-8	Unspecified	2	109	0	77555
	ASM2_1054	683	8.5	0.9	0	CM038391.1	136970846	136970951	-87408277	+	Platy-1-8	Unspecified	1	107	-2	77557
	ASM2_1055	718	6.5	0.9	0	CM038391.1	137182649	137182756	-87196472	C	Platy-1-8	Unspecified	0	109	1	77623
	ASM2_1056	675	9.7	4.8	0	CM038391.1	137835531	137835633	-86543595	C	Platy-1-8	Unspecified	0	109	2	77856
	ASM2_1057	697	7.5	0.9	0	CM038391.1	138271172	138271277	-86107951	C	Platy-1-8	Unspecified	0	109	3	77943
	ASM2_1058	679	8.7	4.8	0	CM038391.1	138453527	138453630	-85925598	+	Platy-1-8	Unspecified	1	109	0	77994
	ASM2_1059	400	4.7	1.6	0	CM038391.1	141371511	141371574	-83007654	C	Platy-1-8	Unspecified	0	109	45	80052
	ASM2_1060	725	7.5	1.9	0	CM038391.1	141696164	141696270	-82682958	+	Platy-1-8	Unspecified	1	109	0	80230
	ASM2_1061	731	7.4	0.9	0	CM038391.1	141979055	141979162	-82400066	C	Platy-1-8	Unspecified	0	109	1	80388
	ASM2_1062	672	8.4	0.9	0	CM038391.1	144273842	144273948	-80105280	C	Platy-1-8	Unspecified	0	109	2	81197
	ASM2_1063	513	10.2	10.2	0	CM038391.1	144931497	144931594	-79447634	C	Platy-1-8	Unspecified	0	109	2	81402
	ASM2_1064	763	6.5	0.9	0	CM038391.1	145389318	145389424	-78989804	+	Platy-1-8	Unspecified	2	109	0	81633
	ASM2_1065	683	8.4	0.9	0	CM038391.1	145465893	145465999	-78913229	+	Platy-1-8	Unspecified	2	109	0	81717
	ASM2_1066	722	7.4	0.9	0	CM038391.1	146350349	146350456	-78028772	+	Platy-1-8	Unspecified	1	109	0	82045
	ASM2_1067	729	6.5	0.9	0	CM038391.1	148286208	148286314	-76092914	+	Platy-1-8	Unspecified	2	109	0	82552
	ASM2_1068	724	8.3	0.9	0	CM038391.1	148318442	148318549	-76060679	+	Platy-1-8	Unspecified	1	109	0	82561
	ASM2_1069	747	6.5	0.9	0	CM038391.1	149155779	149155885	-75223343	+	Platy-1-8	Unspecified	2	109	0	82808
	ASM2_1070	702	8.4	1.9	0	CM038391.1	150292261	150292367	-74086861	C	Platy-1-8	Unspecified	0	109	1	83074
	ASM2_1071	658	11.2	0.9	0	CM038391.1	150487375	150487481	-73891747	+	Platy-1-8	Unspecified	2	109	0	83144
	ASM2_1072	525	7.3	12.5	0	CM038391.1	150729301	150729396	-73649832	+	Platy-1-8	Unspecified	2	109	0	83201
	ASM2_1073	743	8.3	0.9	0	CM038391.1	150734565	150734672	-73644556	+	Platy-1-8	Unspecified	1	109	0	83203
	ASM2_1074	722	8.4	0.9	0	CM038391.1	150807623	150807729	-73571499	+	Platy-1-8	Unspecified	2	109	0	83227
	ASM2_1075	721	7.8	4.8	0	CM038391.1	151400058	151400160	-72979068	C	Platy-1-8	Unspecified	0	109	2	83389
	ASM2_1076	716	6.8	1	0	CM038391.1	151477434	151477536	-72901692	+	Platy-1-8	Unspecified	4	107	-2	83419
	ASM2_1077	729	8.4	0.9	0	CM038391.1	152433649	152433755	-71945473	C	Platy-1-8	Unspecified	0	109	2	83702
	ASM2_1078	702	7.5	0.9	0	CM038391.1	152959419	152959525	-71419703	+	Platy-1-8	Unspecified	2	109	0	83888
	ASM2_1079	722	8.4	0.9	0	CM038391.1	153978993	153979099	-70400129	C	Platy-1-8	Unspecified	0	109	2	84257
	ASM2_1080	727	6.5	0.9	0	CM038391.1	154031891	154031997	-70347231	C	Platy-1-8	Unspecified	0	109	2	84268
	ASM2_1081	726	7.5	0.9	0	CM038391.1	154133237	154133343	-70245885	+	Platy-1-8	Unspecified	2	109	0	84307
	ASM2_1082	695	8.3	0.9	0	CM038391.1	154299497	154299604	-70079624	+	Platy-1-8	Unspecified	1	109	0	84356
	ASM2_1083	696	8.4	0.9	0	CM038391.1	154956718	154956824	-69422404	+	Platy-1-8	Unspecified	2	109	0	84532
	ASM2_1084	737	8.5	0.9	0	CM038391.1	156125272	156125377	-68253851	+	Platy-1-8	Unspecified	1	107	-2	85164
	ASM2_1085	721	6.8	4.8	0	CM038391.1	156253267	156253369	-68125859	C	Platy-1-8	Unspecified	0	109	2	85215
	ASM2_1086	746	7.5	0.9	0	CM038391.1	156280894	156281000	-68098228	+	Platy-1-8	Unspecified	2	109	0	85224
	ASM2_1087	751	6.5	0.9	0	CM038391.1	156352787	156352894	-68026334	+	Platy-1-8	Unspecified	1	109	0	85270
	ASM2_1088	695	11.2	0.9	0	CM038391.1	156400293	156400399	-67978829	C	Platy-1-8	Unspecified	0	109	2	85291
	ASM2_1089	756	6.5	0.9	0	CM038391.1	156867017	156867123	-67512105	C	Platy-1-8	Unspecified	0	109	2	85567
	ASM2_1090	647	8.4	1.9	0	CM038391.1	157047606	157047712	-67331516	+	Platy-1-8	Unspecified	1	109	0	85635
	ASM2_1091	677	9.3	0.9	0	CM038391.1	157115066	157115172	-67264056	C	Platy-1-8	Unspecified	0	109	2	85647
	ASM2_1092	788	1.9	4.8	0	CM038391.1	157784694	157784797	-66594431	C	Platy-1-8	Unspecified	0	109	1	85840
	ASM2_1093	767	6.5	0.9	0	CM038391.1	158128372	158128478	-66250750	+	Platy-1-8	Unspecified	2	109	0	86148
	ASM2_1094	760	6.5	0.9	0	CM038391.1	158421471	158421577	-65957651	+	Platy-1-8	Unspecified	2	109	0	86604
	ASM2_1095	744	7.5	0.9	0	CM038391.1	158798597	158798703	-65580525	C	Platy-1-8	Unspecified	0	109	2	87043
	ASM2_1096	753	7.5	0.9	0	CM038391.1	158901872	158901978	-65477250	C	Platy-1-8	Unspecified	0	109	2	87128
	ASM2_1097	751	6.5	0.9	0	CM038391.1	158962122	158962228	-65417000	C	Platy-1-8	Unspecified	0	109	2	87175
	ASM2_1098	755	7.4	0.9	0	CM038391.1	159451843	159451950	-64927278	C	Platy-1-8	Unspecified	0	109	1	87423
	ASM2_1099	739	7.5	0.9	0	CM038391.1	159517096	159517202	-64862026	C	Platy-1-8	Unspecified	0	109	2	87448
	ASM2_1100	774	6.5	0.9	0	CM038391.1	160431323	160431430	-63947798	+	Platy-1-8	Unspecified	1	109	0	88362
	ASM2_1101	749	6.5	0.9	0	CM038391.1	160972459	160972565	-63406663	+	Platy-1-8	Unspecified	2	109	0	88829
	ASM2_1102	691	7.5	0.9	0	CM038391.1	161623341	161623447	-62755781	+	Platy-1-8	Unspecified	2	109	0	89130
	ASM2_1103	751	8.4	0.9	0	CM038391.1	161640581	161640687	-62738541	C	Platy-1-8	Unspecified	0	109	2	89144
	ASM2_1104	769	7.5	0.9	0	CM038391.1	162367905	162368011	-62011217	+	Platy-1-8	Unspecified	2	109	0	90238
	ASM2_1105	302	5	0	0	CM038391.1	165141298	165141337	-59237891	C	Platy-1-8	Unspecified	0	109	70	91610
	ASM2_1106	757	7.5	0.9	0	CM038391.1	165812540	165812646	-58566582	C	Platy-1-8	Unspecified	0	109	2	91876
	ASM2_1107	756	6.5	0.9	0	CM038391.1	166014144	166014250	-58364978	C	Platy-1-8	Unspecified	0	109	2	92021
	ASM2_1108	711	6.5	0.9	0	CM038391.1	166460605	166460711	-57918517	C	Platy-1-8	Unspecified	0	109	2	92326
	ASM2_1109	741	7.8	4.8	0	CM038391.1	166660554	166660656	-57718572	+	Platy-1-8	Unspecified	2	109	0	92417
	ASM2_1110	746	8.3	0.9	0	CM038391.1	166857206	166857313	-57521915	C	Platy-1-8	Unspecified	0	109	1	92486
	ASM2_1111	767	6.5	0.9	0	CM038391.1	167086645	167086751	-57292477	C	Platy-1-8	Unspecified	0	109	2	92643
	ASM2_1112	746	7.5	0.9	0	CM038391.1	167129893	167129999	-57249229	C	Platy-1-8	Unspecified	0	109	2	92766
	ASM2_1113	664	6.7	3.9	0	CM038391.1	167131709	167131812	-57247416	C	Platy-1-8	Unspecified	0	109	2	92773
	ASM2_1114	688	5.8	3.9	0	CM038391.1	167133045	167133148	-57246080	C	Platy-1-8	Unspecified	0	109	2	92780
	ASM2_1115	774	6.5	0.9	0	CM038391.1	167344117	167344224	-57035004	C	Platy-1-8	Unspecified	0	109	1	93149
	ASM2_1116	735	7.5	0.9	0	CM038391.1	167398580	167398686	-56980542	C	Platy-1-8	Unspecified	0	109	2	93266
	ASM2_1117	664	6.8	4.8	0	CM038391.1	169265627	169265729	-55113499	C	Platy-1-8	Unspecified	0	109	2	95568
	ASM2_1118	408	7.8	17.8	0	CM038391.1	169466794	169466883	-54912345	C	Platy-1-8	Unspecified	0	109	4	95915
	ASM2_1119	684	9.3	0.9	0	CM038391.1	170374069	170374175	-54005053	C	Platy-1-8	Unspecified	0	109	2	96244
	ASM2_1120	723	7.5	0.9	0	CM038391.1	170872012	170872118	-53507110	+	Platy-1-8	Unspecified	2	109	0	96379
	ASM2_1121	744	7.5	0.9	0	CM038391.1	172556926	172557032	-51822196	+	Platy-1-8	Unspecified	2	109	0	97219
	ASM2_1122	720	8.4	0.9	0	CM038391.1	173013392	173013498	-51365730	C	Platy-1-8	Unspecified	0	109	2	97351
	ASM2_1123	724	7.5	0.9	0	CM038391.1	173306579	173306684	-51072544	+	Platy-1-8	Unspecified	3	109	0	97427
	ASM2_1124	711	6.5	0.9	0	CM038391.1	173756791	173756897	-50622331	+	Platy-1-8	Unspecified	2	109	0	97570
	ASM2_1125	715	6.5	0.9	0	CM038391.1	174563912	174564018	-49815210	C	Platy-1-8	Unspecified	0	109	2	97835
	ASM2_1126	733	7.5	0.9	0	CM038391.1	174779438	174779544	-49599684	C	Platy-1-8	Unspecified	0	109	2	97896
	ASM2_1127	694	7.4	0.9	0	CM038391.1	175213123	175213230	-49165998	+	Platy-1-8	Unspecified	1	109	0	98029
	ASM2_1128	716	10.3	0.9	0	CM038391.1	178454558	178454664	-45924564	C	Platy-1-8	Unspecified	0	109	2	101038
	ASM2_1129	725	6.5	0.9	0	CM038391.1	179224231	179224337	-45154891	C	Platy-1-8	Unspecified	0	109	2	101371
	ASM2_1130	704	7.5	0.9	0	CM038391.1	179751179	179751285	-44627943	+	Platy-1-8	Unspecified	2	109	0	101526
	ASM2_1131	743	8.3	0.9	0	CM038391.1	180448017	180448124	-43931104	+	Platy-1-8	Unspecified	1	109	0	102268
	ASM2_1132	774	6.5	0.9	0	CM038391.1	180795795	180795902	-43583326	C	Platy-1-8	Unspecified	0	109	1	102504
	ASM2_1133	707	10.3	0.9	0	CM038391.1	182089386	182089492	-42289736	+	Platy-1-8	Unspecified	2	109	0	103017
	ASM2_1134	758	6.5	0.9	0	CM038391.1	182344932	182345039	-42034189	+	Platy-1-8	Unspecified	1	109	0	103088
	ASM2_1135	739	8.4	0.9	0	CM038391.1	183544168	183544274	-40834954	+	Platy-1-8	Unspecified	2	109	0	103768
	ASM2_1136	697	7.5	0.9	0	CM038391.1	184169701	184169806	-40209422	+	Platy-1-8	Unspecified	3	109	0	104018
	ASM2_1137	595	7	8	0	CM038391.1	184503566	184503665	-39875563	+	Platy-1-8	Unspecified	2	109	0	104271
	ASM2_1138	633	7.8	4.8	0	CM038391.1	184505955	184506057	-39873171	+	Platy-1-8	Unspecified	2	109	0	104278
	ASM2_1139	681	6.7	3.9	0	CM038391.1	184515511	184515614	-39863614	+	Platy-1-8	Unspecified	2	109	0	104307
	ASM2_1140	757	8.3	0.9	0	CM038391.1	184790262	184790369	-39588859	+	Platy-1-8	Unspecified	1	109	0	104699
	ASM2_1141	813	3.9	4.8	0	CM038391.1	185465580	185465682	-38913546	C	Platy-1-8	Unspecified	0	109	2	105087
	ASM2_1142	709	7.6	0.9	0	CM038391.1	185925960	185926064	-38453164	+	Platy-1-8	Unspecified	4	109	0	105595
	ASM2_1143	735	9.3	0.9	0	CM038391.1	186505856	186505962	-37873266	+	Platy-1-8	Unspecified	2	109	0	105842
	ASM2_1144	746	8.4	0.9	0	CM038391.1	187206058	187206164	-37173064	+	Platy-1-8	Unspecified	2	109	0	106162
	ASM2_1145	754	7.5	0.9	0	CM038391.1	187580450	187580556	-36798672	C	Platy-1-8	Unspecified	0	109	2	106435
	ASM2_1146	765	7.7	4.8	0	CM038391.1	187600625	187600728	-36778500	C	Platy-1-8	Unspecified	0	109	1	106449
	ASM2_1147	608	9.8	4.9	0	CM038391.1	188047812	188047913	-36331315	C	Platy-1-8	Unspecified	0	109	3	106799
	ASM2_1148	767	6.5	0.9	0	CM038391.1	189062654	189062760	-35316468	C	Platy-1-8	Unspecified	0	109	2	107401
	ASM2_1149	684	10.3	0.9	0	CM038391.1	189605800	189605906	-34773322	C	Platy-1-8	Unspecified	0	109	2	108222
	ASM2_1150	698	9.7	4.8	0	CM038391.1	189639505	189639607	-34739621	+	Platy-1-8	Unspecified	2	109	0	108347
	ASM2_1151	774	6.5	0.9	0	CM038391.1	189644165	189644272	-34734956	C	Platy-1-8	Unspecified	0	109	1	108367
	ASM2_1152	728	9.4	0.9	0	CM038391.1	189727721	189727826	-34651402	+	Platy-1-8	Unspecified	3	109	0	108618
	ASM2_1153	703	7.4	0.9	0	CM038391.1	191020867	191020974	-33358254	+	Platy-1-8	Unspecified	1	109	0	111251
	ASM2_1154	760	7.5	0.9	0	CM038391.1	191800700	191800806	-32578422	+	Platy-1-8	Unspecified	2	109	0	112395
	ASM2_1155	741	7.4	0.9	0	CM038391.1	191975483	191975590	-32403638	+	Platy-1-8	Unspecified	1	109	0	112871
	ASM2_1156	740	7.5	0.9	0	CM038391.1	192288861	192288967	-32090261	C	Platy-1-8	Unspecified	0	109	2	113444
	ASM2_1157	761	7.5	0.9	0	CM038391.1	192297458	192297563	-32081665	C	Platy-1-8	Unspecified	0	109	3	113455
	ASM2_1158	777	7.4	0.9	0	CM038391.1	192639160	192639267	-31739961	+	Platy-1-8	Unspecified	1	109	0	114104
	ASM2_1159	686	6.5	1.1	0	CM038391.1	192672001	192672093	-31707135	C	Platy-1-8	Unspecified	0	109	16	114211
	ASM2_1160	767	7.5	0.9	0	CM038391.1	192694806	192694912	-31684316	C	Platy-1-8	Unspecified	0	109	2	114285
	ASM2_1161	702	7.5	0.9	0	CM038391.1	192718662	192718768	-31660460	+	Platy-1-8	Unspecified	2	109	0	114344
	ASM2_1162	707	7.6	0.9	0	CM038391.1	192836953	192837057	-31542171	+	Platy-1-8	Unspecified	2	107	-2	114529
	ASM2_1163	751	6.5	0.9	0	CM038391.1	192856860	192856966	-31522262	+	Platy-1-8	Unspecified	2	109	0	114555
	ASM2_1164	741	7.5	0.9	0	CM038391.1	192958445	192958551	-31420677	C	Platy-1-8	Unspecified	0	109	2	114637
	ASM2_1165	741	6.5	0.9	0	CM038391.1	193580952	193581058	-30798170	C	Platy-1-8	Unspecified	0	109	2	115102
	ASM2_1166	697	8.5	0.9	0	CM038391.1	193842627	193842732	-30536496	C	Platy-1-8	Unspecified	0	109	3	115301
	ASM2_1167	744	6.5	0.9	0	CM038391.1	195812920	195813026	-28566202	C	Platy-1-8	Unspecified	0	109	2	116736
	ASM2_1168	744	6.5	0.9	0	CM038391.1	196342996	196343102	-28036126	C	Platy-1-8	Unspecified	0	109	2	117268
	ASM2_1169	740	6.5	0.9	0	CM038391.1	197273410	197273517	-27105711	+	Platy-1-8	Unspecified	1	109	0	118766
	ASM2_1170	452	6.6	18.7	0	CM038391.1	197516827	197516917	-26862311	+	Platy-1-8	Unspecified	2	109	0	119052
	ASM2_1171	743	7.5	0.9	0	CM038391.1	197639468	197639574	-26739654	+	Platy-1-8	Unspecified	2	109	0	119222
	ASM2_1172	754	6.5	0.9	0	CM038391.1	197682365	197682471	-26696757	C	Platy-1-8	Unspecified	0	109	2	119279
	ASM2_1173	710	8.4	0.9	0	CM038391.1	197889409	197889515	-26489713	C	Platy-1-8	Unspecified	0	109	2	119425
	ASM2_1174	701	7.4	0.9	0	CM038391.1	199552989	199553096	-24826132	+	Platy-1-8	Unspecified	1	109	0	122797
	ASM2_1175	716	9.4	0.9	0	CM038391.1	199575754	199575859	-24803369	C	Platy-1-8	Unspecified	0	109	3	122890
	ASM2_1176	769	6.5	0.9	0	CM038391.1	199586794	199586900	-24792328	+	Platy-1-8	Unspecified	2	109	0	122950
	ASM2_1177	778	6.5	0.9	0	CM038391.1	200243090	200243196	-24136032	+	Platy-1-8	Unspecified	2	109	0	124754
	ASM2_1178	259	4.4	2.2	0	CM038391.1	200361572	200361616	-24017612	C	Platy-1-8	Unspecified	0	109	64	124964
	ASM2_1179	483	7.5	16.1	0	CM038391.1	200465822	200465914	-23913314	C	Platy-1-8	Unspecified	0	109	2	125131
	ASM2_1180	761	6.5	0.9	0	CM038391.1	200480897	200481004	-23898224	+	Platy-1-8	Unspecified	1	109	0	125166
	ASM2_1181	620	11.9	4	0	CM038391.1	200553691	200553791	-23825437	+	Platy-1-8	Unspecified	3	107	-2	125303
	ASM2_1182	688	10.7	4.8	0	CM038391.1	200776121	200776223	-23603005	C	Platy-1-8	Unspecified	0	109	2	125676
	ASM2_1183	697	9.7	4.8	0	CM038391.1	200777745	200777847	-23601381	C	Platy-1-8	Unspecified	0	109	2	125680
	ASM2_1184	694	7.5	0.9	0	CM038391.1	201341422	201341528	-23037700	+	Platy-1-8	Unspecified	2	109	0	126200
	ASM2_1185	732	7.5	0.9	0	CM038391.1	201526516	201526622	-22852606	C	Platy-1-8	Unspecified	0	109	2	126594
	ASM2_1186	743	8.4	0.9	0	CM038391.1	201705057	201705163	-22674065	C	Platy-1-8	Unspecified	0	109	2	127084
	ASM2_1187	769	7.5	0.9	0	CM038391.1	201726003	201726109	-22653119	C	Platy-1-8	Unspecified	0	109	2	127115
	ASM2_1188	734	7.5	0.9	0	CM038391.1	202811543	202811649	-21567579	+	Platy-1-8	Unspecified	2	109	0	129334
	ASM2_1189	675	7.5	0.9	0	CM038391.1	203104342	203104448	-21274780	+	Platy-1-8	Unspecified	2	109	0	129788
	ASM2_1190	586	12.6	4.8	0	CM038391.1	203113598	203113700	-21265528	+	Platy-1-8	Unspecified	2	109	0	129796
	ASM2_1191	712	9.3	0.9	0	CM038391.1	203574366	203574472	-20804756	+	Platy-1-8	Unspecified	2	109	0	130196
	ASM2_1192	704	6.6	0.9	0	CM038391.1	203856669	203856774	-20522454	C	Platy-1-8	Unspecified	0	109	3	130474
	ASM2_1193	686	6.6	0.9	0	CM038391.1	204448152	204448257	-19930971	C	Platy-1-8	Unspecified	0	109	3	130952
	ASM2_1194	748	6.5	0.9	0	CM038391.1	205459037	205459143	-18920085	C	Platy-1-8	Unspecified	0	109	2	132832
	ASM2_1195	733	6.5	0.9	0	CM038391.1	205551608	205551714	-18827514	+	Platy-1-8	Unspecified	2	109	0	133060
	ASM2_1196	702	6.8	4.8	0	CM038391.1	206700946	206701048	-17678180	C	Platy-1-8	Unspecified	0	109	2	134292
	ASM2_1197	622	11.2	0.9	0	CM038391.1	207888323	207888429	-16490799	+	Platy-1-8	Unspecified	2	109	0	135534
	ASM2_1198	709	6.5	0.9	0	CM038391.1	208056256	208056363	-16322865	+	Platy-1-8	Unspecified	1	109	0	135709
	ASM2_1199	702	6.5	0.9	0	CM038391.1	208215130	208215236	-16163992	C	Platy-1-8	Unspecified	0	109	2	135887
	ASM2_1200	709	6.5	0.9	0	CM038391.1	208496092	208496199	-15883029	C	Platy-1-8	Unspecified	0	109	1	136322
	ASM2_1201	740	6.5	0.9	0	CM038391.1	211052500	211052607	-13326621	C	Platy-1-8	Unspecified	0	109	1	138884
	ASM2_1202	714	8.3	0.9	0	CM038391.1	211147521	211147628	-13231600	+	Platy-1-8	Unspecified	1	109	0	139024
	ASM2_1203	744	6.5	0.9	0	CM038391.1	211252245	211252351	-13126877	+	Platy-1-8	Unspecified	2	109	0	139147
	ASM2_1204	633	9.5	2.9	0	CM038391.1	211408245	211408349	-12970879	+	Platy-1-8	Unspecified	2	109	0	139516
	ASM2_1205	734	6.5	0.9	0	CM038391.1	211412031	211412137	-12967091	+	Platy-1-8	Unspecified	2	109	0	139526
	ASM2_1206	674	8.7	2.9	0	CM038391.1	211554842	211554945	-12824283	+	Platy-1-8	Unspecified	3	109	0	139719
	ASM2_1207	670	8.4	0.9	0	CM038391.1	211969954	211970060	-12409168	+	Platy-1-8	Unspecified	2	109	0	140260
	ASM2_1208	748	6.5	0.9	0	CM038391.1	212638253	212638360	-11740868	C	Platy-1-8	Unspecified	0	109	1	141315
	ASM2_1209	745	8.3	0.9	0	CM038391.1	212693660	212693767	-11685461	C	Platy-1-8	Unspecified	0	109	1	141457
	ASM2_1210	709	6.5	0.9	0	CM038391.1	213329664	213329771	-11049457	C	Platy-1-8	Unspecified	0	109	1	142400
	ASM2_1211	778	6.5	0.9	0	CM038391.1	213391898	213392004	-10987224	+	Platy-1-8	Unspecified	2	109	0	142478
	ASM2_1212	788	5.6	0.9	0	CM038391.1	213441703	213441809	-10937419	+	Platy-1-8	Unspecified	2	109	0	142606
	ASM2_1213	778	6.5	0.9	0	CM038391.1	213493460	213493566	-10885662	C	Platy-1-8	Unspecified	0	109	2	142825
	ASM2_1214	749	9.3	0.9	0	CM038391.1	213501108	213501214	-10878014	+	Platy-1-8	Unspecified	2	109	0	142854
	ASM2_1215	288	5.2	17.2	0	CM038391.1	213516133	213516190	-10863038	C	Platy-1-8	Unspecified	0	109	42	142921
	ASM2_1216	336	3.5	13.8	0	CM038391.1	213531928	213531985	-10847243	C	Platy-1-8	Unspecified	0	109	44	142978
	ASM2_1217	491	7	1.4	0	CM038391.1	213606329	213606399	-10772829	C	Platy-1-8	Unspecified	0	109	38	143166
	ASM2_1218	737	6.5	0.9	0	CM038391.1	213880414	213880520	-10498708	+	Platy-1-8	Unspecified	2	109	0	143891
	ASM2_1219	720	9.3	0.9	0	CM038391.1	213996390	213996497	-10382731	+	Platy-1-8	Unspecified	1	109	0	144293
	ASM2_1220	654	8.4	0.9	0	CM038391.1	214144738	214144844	-10234384	+	Platy-1-8	Unspecified	2	109	0	144636
	ASM2_1221	760	6.5	0.9	0	CM038391.1	215030067	215030174	-9349054	C	Platy-1-8	Unspecified	0	109	1	145966
	ASM2_1222	702	6.5	0.9	0	CM038391.1	215933344	215933450	-8445778	+	Platy-1-8	Unspecified	2	109	0	146952
	ASM2_1223	755	6.5	0.9	0	CM038391.1	216482195	216482301	-7896927	+	Platy-1-8	Unspecified	2	109	0	147421
	ASM2_1224	753	5.8	4.8	0	CM038391.1	216713993	216714095	-7665133	+	Platy-1-8	Unspecified	2	109	0	147503
	ASM2_1225	740	6.5	0.9	0	CM038391.1	217192002	217192109	-7187119	C	Platy-1-8	Unspecified	0	109	1	147738
	ASM2_1226	714	8.4	0.9	0	CM038391.1	217221110	217221216	-7158012	C	Platy-1-8	Unspecified	0	109	2	147749
	ASM2_1227	682	9.7	4.8	0	CM038391.1	217958290	217958392	-6420836	+	Platy-1-8	Unspecified	2	109	0	148078
	ASM2_1228	681	8.4	0.9	0	CM038391.1	219591462	219591568	-4787660	+	Platy-1-8	Unspecified	2	109	0	149158
	ASM2_1229	562	7.4	0	15.5	CM038391.1	219626392	219626503	-4752725	C	Platy-1-8	Unspecified	0	109	13	149202
	ASM2_1230	610	12.2	0.9	0	CM038391.1	219948524	219948630	-4430598	+	Platy-1-8	Unspecified	2	109	0	149828
	ASM2_1231	670	8.4	0.9	0	CM038391.1	219951927	219952033	-4427195	C	Platy-1-8	Unspecified	0	109	2	149844
	ASM2_1232	745	7.4	0.9	0	CM038391.1	220009550	220009657	-4369571	+	Platy-1-8	Unspecified	1	109	0	149949
	ASM2_1233	820	2.9	4.8	0	CM038391.1	221882463	221882565	-2496663	C	Platy-1-8	Unspecified	0	109	2	151423
	ASM2_1234	377	11.9	7.4	3	CM038391.1	222763256	222763350	-1615878	C	Platy-1-8	Unspecified	0	109	11	151735
	ASM2_1235	715	7.5	0.9	0	CM038391.1	223159643	223159749	-1219479	C	Platy-1-8	Unspecified	0	109	2	151744
	ASM2_1236	546	9.5	2.1	0	CM038391.1	223164103	223164197	-1215031	C	Platy-1-8	Unspecified	0	109	13	151745
	ASM2_1237	637	11.1	0.9	0	CM038391.1	223167243	223167350	-1211878	+	Platy-1-8	Unspecified	1	109	0	151746
	ASM2_1238	690	8.5	0.9	0	CM038391.1	223841455	223841560	-537668	C	Platy-1-8	Unspecified	0	109	3	151759
	ASM2_1239	695	7.5	0.9	0	CM038392.1	325234	325340	-212881273	C	Platy-1-8	Unspecified	0	109	2	151865
	ASM2_1240	736	8.3	0.9	0	CM038392.1	2724753	2724860	-210481753	C	Platy-1-8	Unspecified	0	109	1	152400
	ASM2_1241	730	7.4	0.9	0	CM038392.1	4353698	4353805	-208852808	C	Platy-1-8	Unspecified	0	109	1	153893
	ASM2_1242	758	6.5	0.9	0	CM038392.1	6551331	6551438	-206655175	C	Platy-1-8	Unspecified	0	109	1	155673
	ASM2_1243	760	6.7	4.8	0	CM038392.1	6613329	6613432	-206593181	C	Platy-1-8	Unspecified	0	109	1	155680
	ASM2_1244	709	7.4	0.9	0	CM038392.1	8932127	8932234	-204274379	C	Platy-1-8	Unspecified	0	109	1	156482
	ASM2_1245	625	5.5	1.1	0	CM038392.1	9041497	9041587	-204165026	C	Platy-1-8	Unspecified	0	109	18	156575
	ASM2_1246	653	10.4	0.9	0.9	CM038392.1	9213331	9213437	-203993176	C	Platy-1-8	Unspecified	0	109	3	156808
	ASM2_1247	724	9.3	0.9	0	CM038392.1	9245001	9245107	-203961506	+	Platy-1-8	Unspecified	2	109	0	156879
	ASM2_1248	748	6.7	4.8	0	CM038392.1	9325410	9325513	-203881100	C	Platy-1-8	Unspecified	0	109	1	157066
	ASM2_1249	704	7.5	0.9	0	CM038392.1	12109211	12109317	-201097296	C	Platy-1-8	Unspecified	0	109	2	157882
	ASM2_1250	741	7.5	0.9	0	CM038392.1	12604883	12604988	-200601625	C	Platy-1-8	Unspecified	0	109	3	158058
	ASM2_1251	703	10.4	0.9	0	CM038392.1	12748434	12748539	-200458074	C	Platy-1-8	Unspecified	0	109	3	158138
	ASM2_1252	695	8.7	4.8	0	CM038392.1	13068759	13068862	-200137751	+	Platy-1-8	Unspecified	1	109	0	158312
	ASM2_1253	751	7.5	0.9	0	CM038392.1	13087554	13087660	-200118953	C	Platy-1-8	Unspecified	0	109	2	158328
	ASM2_1254	760	7.5	0.9	0	CM038392.1	13846611	13846717	-199359896	C	Platy-1-8	Unspecified	0	109	2	159331
	ASM2_1255	730	9.3	0.9	0	CM038392.1	13947973	13948079	-199258534	+	Platy-1-8	Unspecified	2	109	0	159418
	ASM2_1256	711	8.5	1.9	0	CM038392.1	15167193	15167298	-198039315	+	Platy-1-8	Unspecified	2	109	0	160429
	ASM2_1257	757	7.5	0.9	0	CM038392.1	15346640	15346746	-197859867	C	Platy-1-8	Unspecified	0	109	2	160605
	ASM2_1258	705	8.4	0.9	0	CM038392.1	15558948	15559054	-197647559	C	Platy-1-8	Unspecified	0	109	2	160995
	ASM2_1259	741	7.5	0.9	0	CM038392.1	15642773	15642879	-197563734	C	Platy-1-8	Unspecified	0	109	2	161174
	ASM2_1260	692	9.3	0.9	0	CM038392.1	16490399	16490505	-196716108	+	Platy-1-8	Unspecified	2	109	0	162176
	ASM2_1261	712	8.4	0.9	0	CM038392.1	16590235	16590341	-196616272	C	Platy-1-8	Unspecified	0	109	2	162493
	ASM2_1262	642	7.9	7.9	0	CM038392.1	16746627	16746727	-196459886	+	Platy-1-8	Unspecified	1	109	0	162814
	ASM2_1263	730	8.6	0.9	0	CM038392.1	16753701	16753805	-196452808	C	Platy-1-8	Unspecified	0	109	4	162854
	ASM2_1264	770	6.6	0.9	0	CM038392.1	16768682	16768787	-196437826	C	Platy-1-8	Unspecified	0	109	3	162883
	ASM2_1265	728	9.3	0.9	0	CM038392.1	16772683	16772789	-196433824	C	Platy-1-8	Unspecified	0	109	2	162898
	ASM2_1266	674	8.5	0.9	0	CM038392.1	17221567	17221672	-195984941	C	Platy-1-8	Unspecified	0	109	3	163440
	ASM2_1267	703	8.3	0.9	0	CM038392.1	17275645	17275752	-195930861	C	Platy-1-8	Unspecified	0	109	1	163501
	ASM2_1268	759	7.4	0.9	0	CM038392.1	17645160	17645267	-195561346	+	Platy-1-8	Unspecified	1	109	0	164275
	ASM2_1269	767	6.5	0.9	0	CM038392.1	17662732	17662838	-195543775	C	Platy-1-8	Unspecified	0	109	2	164332
	ASM2_1270	744	7.5	1.9	0	CM038392.1	17742859	17742965	-195463648	+	Platy-1-8	Unspecified	1	109	0	164505
	ASM2_1271	767	6.5	0.9	0	CM038392.1	17788634	17788740	-195417873	C	Platy-1-8	Unspecified	0	109	2	164627
	ASM2_1272	769	7.5	0.9	0	CM038392.1	17843208	17843314	-195363299	C	Platy-1-8	Unspecified	0	109	2	164746
	ASM2_1273	752	7.5	0.9	0	CM038392.1	17965678	17965783	-195240830	+	Platy-1-8	Unspecified	3	109	0	165090
	ASM2_1274	778	6.5	0.9	0	CM038392.1	18005159	18005265	-195201348	+	Platy-1-8	Unspecified	2	109	0	165204
	ASM2_1275	778	6.5	0.9	0	CM038392.1	18011330	18011436	-195195177	C	Platy-1-8	Unspecified	0	109	2	165222
	ASM2_1276	755	8.4	0.9	0	CM038392.1	18016211	18016317	-195190296	C	Platy-1-8	Unspecified	0	109	2	165238
	ASM2_1277	755	6.8	4.8	0	CM038392.1	19328806	19328908	-193877705	+	Platy-1-8	Unspecified	2	109	0	166015
	ASM2_1278	718	7.5	0.9	0	CM038392.1	21519359	21519464	-191687149	C	Platy-1-8	Unspecified	0	109	3	166805
	ASM2_1279	767	6.5	0.9	0	CM038392.1	21537773	21537879	-191668734	+	Platy-1-8	Unspecified	2	109	0	166847
	ASM2_1280	645	10.1	9.1	0	CM038392.1	21542838	21542936	-191663677	C	Platy-1-8	Unspecified	0	109	2	166851
	ASM2_1281	733	7.8	5.9	0	CM038392.1	21544705	21544806	-191661807	C	Platy-1-8	Unspecified	0	109	2	166854
	ASM2_1282	645	10.1	9.1	0	CM038392.1	21545417	21545515	-191661098	C	Platy-1-8	Unspecified	0	109	2	166855
	ASM2_1283	688	8.5	2.8	0	CM038392.1	21549670	21549775	-191656838	+	Platy-1-8	Unspecified	1	109	0	166868
	ASM2_1284	743	8.3	0.9	0	CM038392.1	21590096	21590203	-191616410	+	Platy-1-8	Unspecified	1	109	0	166970
	ASM2_1285	711	6.5	0.9	0	CM038392.1	21714200	21714306	-191492307	+	Platy-1-8	Unspecified	2	109	0	167344
	ASM2_1286	707	8.5	0.9	0	CM038392.1	23629597	23629702	-189576911	+	Platy-1-8	Unspecified	3	109	0	169482
	ASM2_1287	767	6.5	0.9	0	CM038392.1	23829012	23829118	-189377495	C	Platy-1-8	Unspecified	0	109	2	169721
	ASM2_1288	751	6.5	0.9	0	CM038392.1	26056247	26056354	-187150259	+	Platy-1-8	Unspecified	1	109	0	170727
	ASM2_1289	714	8.4	0.9	0	CM038392.1	26119463	26119569	-187087044	C	Platy-1-8	Unspecified	0	109	2	170760
	ASM2_1290	694	5.3	1.1	0	CM038392.1	26138644	26138738	-187067875	C	Platy-1-8	Unspecified	0	109	14	170770
	ASM2_1291	700	8.5	0.9	0	CM038392.1	26233661	26233766	-186972847	+	Platy-1-8	Unspecified	3	109	0	170811
	ASM2_1292	728	8.3	0.9	0	CM038392.1	27090245	27090352	-186116261	+	Platy-1-8	Unspecified	1	109	0	171163
	ASM2_1293	743	6.6	0.9	0	CM038392.1	27893201	27893306	-185313307	+	Platy-1-8	Unspecified	3	109	0	171500
	ASM2_1294	705	8.4	0.9	0	CM038392.1	28570368	28570474	-184636139	+	Platy-1-8	Unspecified	2	109	0	171728
	ASM2_1295	745	7.4	0.9	0	CM038392.1	28923581	28923688	-184282925	C	Platy-1-8	Unspecified	0	109	1	171998
	ASM2_1296	736	6.7	0.9	0	CM038392.1	29029517	29029621	-184176992	C	Platy-1-8	Unspecified	0	109	4	172037
	ASM2_1297	750	6.6	0.9	0	CM038392.1	29616023	29616128	-183590485	C	Platy-1-8	Unspecified	0	109	3	172180
	ASM2_1298	731	7.5	0.9	0	CM038392.1	29618968	29619074	-183587539	C	Platy-1-8	Unspecified	0	109	2	172181
	ASM2_1299	744	6.5	0.9	0	CM038392.1	29753161	29753267	-183453346	+	Platy-1-8	Unspecified	2	109	0	172232
	ASM2_1300	729	6.5	0.9	0	CM038392.1	30528149	30528255	-182678358	C	Platy-1-8	Unspecified	0	109	2	172492
	ASM2_1301	744	7.4	0.9	0	CM038392.1	30989524	30989631	-182216982	+	Platy-1-8	Unspecified	1	109	0	172646
	ASM2_1302	695	10.3	0.9	0	CM038392.1	32417960	32418066	-180788547	C	Platy-1-8	Unspecified	0	109	2	173730
	ASM2_1303	746	7.4	0.9	0	CM038392.1	32434767	32434874	-180771739	+	Platy-1-8	Unspecified	1	109	0	173773
	ASM2_1304	751	6.6	0.9	0	CM038392.1	32770413	32770518	-180436095	C	Platy-1-8	Unspecified	0	109	3	174040
	ASM2_1305	762	6.5	0.9	0	CM038392.1	33258468	33258575	-179948038	+	Platy-1-8	Unspecified	1	109	0	174235
	ASM2_1306	746	7.4	0.9	0	CM038392.1	33264339	33264446	-179942167	+	Platy-1-8	Unspecified	1	109	0	174240
	ASM2_1307	710	9.3	0.9	0	CM038392.1	33283099	33283205	-179923408	+	Platy-1-8	Unspecified	2	109	0	174260
	ASM2_1308	639	7.8	3.9	0	CM038392.1	33301498	33301600	-179905013	C	Platy-1-8	Unspecified	0	109	3	174273
	ASM2_1309	759	6.5	0.9	0	CM038392.1	33310139	33310245	-179896368	C	Platy-1-8	Unspecified	0	109	2	174278
	ASM2_1310	721	9.3	0.9	0	CM038392.1	34222284	34222390	-178984223	C	Platy-1-8	Unspecified	0	109	2	174561
	ASM2_1311	746	9.3	0.9	0	CM038392.1	34544988	34545095	-178661518	+	Platy-1-8	Unspecified	1	109	0	174676
	ASM2_1312	752	7.5	0.9	0	CM038392.1	34718308	34718413	-178488200	C	Platy-1-8	Unspecified	0	109	3	174977
	ASM2_1313	651	6.9	4.8	0.9	CM038392.1	34720171	34720273	-178486340	C	Platy-1-8	Unspecified	0	109	3	174980
	ASM2_1314	697	8.4	0.9	0	CM038392.1	34787673	34787779	-178418834	+	Platy-1-8	Unspecified	2	109	0	175104
	ASM2_1315	780	7.5	0.9	0	CM038392.1	34969650	34969756	-178236857	+	Platy-1-8	Unspecified	2	109	0	175399
	ASM2_1316	729	7.6	0.9	0	CM038392.1	35387115	35387219	-177819394	C	Platy-1-8	Unspecified	0	109	4	175708
	ASM2_1317	735	8.4	0.9	0	CM038392.1	38145908	38146014	-175060599	+	Platy-1-8	Unspecified	2	109	0	179137
	ASM2_1318	690	5.7	1.9	0	CM038392.1	38319076	38319181	-174887432	+	Platy-1-8	Unspecified	2	109	0	179620
	ASM2_1319	702	6.5	0.9	0	CM038392.1	38364861	38364967	-174841646	C	Platy-1-8	Unspecified	0	109	2	179730
	ASM2_1320	623	6.7	3.9	0	CM038392.1	38379595	38379698	-174826915	+	Platy-1-8	Unspecified	2	109	0	179769
	ASM2_1321	697	10.3	0.9	0	CM038392.1	38433107	38433213	-174773400	+	Platy-1-8	Unspecified	2	109	0	179972
	ASM2_1322	724	6.5	0.9	0.9	CM038392.1	38444299	38444406	-174762207	+	Platy-1-8	Unspecified	2	109	0	180036
	ASM2_1323	754	6.5	0.9	0	CM038392.1	38449365	38449471	-174757142	C	Platy-1-8	Unspecified	0	109	2	180065
	ASM2_1324	702	6.5	0.9	0	CM038392.1	38499602	38499708	-174706905	+	Platy-1-8	Unspecified	2	109	0	180243
	ASM2_1325	719	8.3	0.9	0	CM038392.1	38529166	38529273	-174677340	C	Platy-1-8	Unspecified	0	109	1	180349
	ASM2_1326	747	8.4	0.9	0	CM038392.1	39164425	39164531	-174042082	+	Platy-1-8	Unspecified	2	109	0	182129
	ASM2_1327	715	10.3	0.9	0	CM038392.1	39260651	39260757	-173945856	C	Platy-1-8	Unspecified	0	109	2	182398
	ASM2_1328	592	6.7	4.4	0	CM038392.1	39310097	39310186	-173896427	C	Platy-1-8	Unspecified	0	109	16	182498
	ASM2_1329	778	6.5	0.9	0	CM038392.1	39637309	39637415	-173569198	+	Platy-1-8	Unspecified	2	109	0	183414
	ASM2_1330	686	6.3	1.1	0	CM038392.1	41050004	41050098	-172156515	C	Platy-1-8	Unspecified	0	109	14	186307
	ASM2_1331	713	8.4	0.9	0	CM038392.1	41206858	41206964	-171999649	C	Platy-1-8	Unspecified	0	109	2	186781
	ASM2_1332	657	7.7	3.9	0	CM038392.1	41208546	41208649	-171997964	C	Platy-1-8	Unspecified	0	109	2	186788
	ASM2_1333	767	6.5	0.9	0	CM038392.1	41255429	41255535	-171951078	+	Platy-1-8	Unspecified	2	109	0	186927
	ASM2_1334	749	7.5	0.9	0	CM038392.1	41559865	41559971	-171646642	C	Platy-1-8	Unspecified	0	109	2	187143
	ASM2_1335	691	8.3	0.9	0	CM038392.1	41940940	41941047	-171265566	C	Platy-1-8	Unspecified	0	109	1	188022
	ASM2_1336	751	6.5	0.9	0	CM038392.1	43408460	43408566	-169798047	C	Platy-1-8	Unspecified	0	109	2	188735
	ASM2_1337	751	6.5	0.9	0	CM038392.1	43410407	43410513	-169796100	C	Platy-1-8	Unspecified	0	109	2	188737
	ASM2_1338	630	10.6	4.8	0	CM038392.1	44134930	44135033	-169071580	C	Platy-1-8	Unspecified	0	109	1	188907
	ASM2_1339	767	6.5	0.9	0	CM038392.1	44752563	44752669	-168453944	C	Platy-1-8	Unspecified	0	109	2	189264
	ASM2_1340	777	6.5	0.9	0	CM038392.1	47193645	47193751	-166012862	+	Platy-1-8	Unspecified	2	109	0	191766
	ASM2_1341	652	9.7	4.8	0	CM038392.1	47412098	47412200	-165794413	+	Platy-1-8	Unspecified	2	109	0	192149
	ASM2_1342	767	6.5	0.9	0	CM038392.1	47590332	47590438	-165616175	C	Platy-1-8	Unspecified	0	109	2	192321
	ASM2_1343	690	7.8	2.9	0	CM038392.1	47847851	47847952	-165358661	C	Platy-1-8	Unspecified	0	109	5	192577
	ASM2_1344	683	6.7	2.9	0	CM038392.1	48269339	48269442	-164937171	C	Platy-1-8	Unspecified	0	109	3	192823
	ASM2_1345	734	7.5	0.9	0	CM038392.1	48804595	48804701	-164401912	+	Platy-1-8	Unspecified	2	109	0	193136
	ASM2_1346	661	10.4	0.9	0	CM038392.1	48837910	48838015	-164368598	C	Platy-1-8	Unspecified	0	109	3	193165
	ASM2_1347	685	8.4	0.9	0	CM038392.1	49369639	49369745	-163836868	C	Platy-1-8	Unspecified	0	109	2	193720
	ASM2_1348	727	9.3	0.9	0	CM038392.1	50495402	50495508	-162711105	C	Platy-1-8	Unspecified	0	109	2	194056
	ASM2_1349	744	6.5	0.9	0	CM038392.1	51024847	51024953	-162181660	+	Platy-1-8	Unspecified	2	109	0	194162
	ASM2_1350	696	9.3	0.9	0	CM038392.1	51055209	51055315	-162151298	+	Platy-1-8	Unspecified	2	109	0	194169
	ASM2_1351	741	6.5	0.9	0	CM038392.1	51330641	51330748	-161875865	C	Platy-1-8	Unspecified	0	109	1	194229
	ASM2_1352	719	7.5	0.9	0	CM038392.1	51596144	51596250	-161610363	C	Platy-1-8	Unspecified	0	109	2	194316
	ASM2_1353	740	7.5	0.9	0	CM038392.1	52268503	52268609	-160938004	C	Platy-1-8	Unspecified	0	109	2	194515
	ASM2_1354	752	7.5	0.9	0	CM038392.1	54726536	54726641	-158479972	+	Platy-1-8	Unspecified	3	109	0	195820
	ASM2_1355	712	7.9	5	0	CM038392.1	54744280	54744380	-158462233	+	Platy-1-8	Unspecified	2	107	-2	195883
	ASM2_1356	711	7.4	0.9	0	CM038392.1	58725063	58725170	-154481443	+	Platy-1-8	Unspecified	1	109	0	197613
	ASM2_1357	746	7.5	0.9	0	CM038392.1	58934363	58934469	-154272144	C	Platy-1-8	Unspecified	0	109	2	197673
	ASM2_1358	711	6.5	0.9	0	CM038392.1	59804256	59804362	-153402251	C	Platy-1-8	Unspecified	0	109	2	198143
	ASM2_1359	665	6.7	3.9	0	CM038392.1	59900255	59900358	-153306255	C	Platy-1-8	Unspecified	0	109	2	198181
	ASM2_1360	665	6.7	3.9	0	CM038392.1	59900392	59900495	-153306118	C	Platy-1-8	Unspecified	0	109	2	198182
	ASM2_1361	639	9.3	0.9	0	CM038392.1	59971106	59971213	-153235400	+	Platy-1-8	Unspecified	1	109	0	198204
	ASM2_1362	751	6.5	0.9	0	CM038392.1	59990023	59990129	-153216484	+	Platy-1-8	Unspecified	2	109	0	198217
	ASM2_1363	720	8.4	0.9	0	CM038392.1	61260702	61260808	-151945805	+	Platy-1-8	Unspecified	2	109	0	198498
	ASM2_1364	731	8.4	0.9	0	CM038392.1	61267569	61267675	-151938938	C	Platy-1-8	Unspecified	0	109	2	198500
	ASM2_1365	649	10.4	1.9	0	CM038392.1	63043021	63043126	-150163487	+	Platy-1-8	Unspecified	2	109	0	198932
	ASM2_1366	725	6.9	4.9	0	CM038392.1	63291698	63291799	-149914814	C	Platy-1-8	Unspecified	0	109	3	198993
	ASM2_1367	719	7.5	0.9	0	CM038392.1	63294867	63294972	-149911641	+	Platy-1-8	Unspecified	3	109	0	198995
	ASM2_1368	687	7.5	0.9	0	CM038392.1	63820943	63821049	-149385564	+	Platy-1-8	Unspecified	2	109	0	199514
	ASM2_1369	724	8.3	0.9	0	CM038392.1	64024263	64024370	-149182243	C	Platy-1-8	Unspecified	0	109	1	199655
	ASM2_1370	751	7.4	0.9	0	CM038392.1	64246953	64247060	-148959553	C	Platy-1-8	Unspecified	0	109	1	199724
	ASM2_1371	701	8.4	0.9	0	CM038392.1	64584512	64584618	-148621995	C	Platy-1-8	Unspecified	0	109	2	199836
	ASM2_1372	677	8.5	2.8	0	CM038392.1	64749472	64749577	-148457036	+	Platy-1-8	Unspecified	1	109	0	199867
	ASM2_1373	738	8.4	0.9	0	CM038392.1	65246646	65246752	-147959861	+	Platy-1-8	Unspecified	2	109	0	199978
	ASM2_1374	713	8.4	0.9	0	CM038392.1	66186909	66187015	-147019598	+	Platy-1-8	Unspecified	2	109	0	200169
	ASM2_1375	783	4.8	4.8	0	CM038392.1	66437241	66437344	-146769269	+	Platy-1-8	Unspecified	1	109	0	200347
	ASM2_1376	704	7.5	0.9	0	CM038392.1	66490163	66490269	-146716344	C	Platy-1-8	Unspecified	0	109	2	200363
	ASM2_1377	689	6.6	1.9	0	CM038392.1	67792464	67792569	-145414044	C	Platy-1-8	Unspecified	0	109	2	200862
	ASM2_1378	704	7.5	0.9	0	CM038392.1	67792602	67792708	-145413905	C	Platy-1-8	Unspecified	0	109	2	200863
	ASM2_1379	437	6.6	8.4	4	CM038392.1	68625787	68625881	-144580732	C	Platy-1-8	Unspecified	0	109	11	201133
	ASM2_1380	749	7.4	0.9	0	CM038392.1	69264921	69265028	-143941585	C	Platy-1-8	Unspecified	0	109	1	201275
	ASM2_1381	702	9.3	0.9	0	CM038392.1	69671864	69671970	-143534643	C	Platy-1-8	Unspecified	0	109	2	201374
	ASM2_1382	739	8.4	0.9	0	CM038392.1	69890369	69890475	-143316138	C	Platy-1-8	Unspecified	0	109	2	201440
	ASM2_1383	758	8.4	0.9	0	CM038392.1	70701476	70701582	-142505031	C	Platy-1-8	Unspecified	0	109	2	201828
	ASM2_1384	711	6.5	0.9	0	CM038392.1	71625772	71625878	-141580735	+	Platy-1-8	Unspecified	2	109	0	202529
	ASM2_1385	755	6.8	4.8	0	CM038392.1	72446078	72446180	-140760433	C	Platy-1-8	Unspecified	0	109	2	202773
	ASM2_1386	749	7.4	0.9	0	CM038392.1	72458680	72458787	-140747826	+	Platy-1-8	Unspecified	1	109	0	202779
	ASM2_1387	711	6.5	0.9	0	CM038392.1	74704518	74704624	-138501989	C	Platy-1-8	Unspecified	0	109	2	203275
	ASM2_1388	751	6.5	0.9	0	CM038392.1	75036111	75036217	-138170396	+	Platy-1-8	Unspecified	2	109	0	203430
	ASM2_1389	709	7.8	4.9	0	CM038392.1	76683300	76683401	-136523212	+	Platy-1-8	Unspecified	3	109	0	204127
	ASM2_1390	709	7.4	0.9	0	CM038392.1	77018603	77018710	-136187903	C	Platy-1-8	Unspecified	0	109	1	204236
	ASM2_1391	702	8.4	0.9	0	CM038392.1	77399615	77399721	-135806892	C	Platy-1-8	Unspecified	0	109	2	204325
	ASM2_1392	696	8.4	0.9	0	CM038392.1	77400657	77400763	-135805850	C	Platy-1-8	Unspecified	0	109	2	204326
	ASM2_1393	735	7.4	0.9	0	CM038392.1	78677200	78677307	-134529306	+	Platy-1-8	Unspecified	1	109	0	204663
	ASM2_1394	704	6.8	4.8	0	CM038392.1	79286488	79286590	-133920023	C	Platy-1-8	Unspecified	0	109	2	204829
	ASM2_1395	721	9.3	0.9	0	CM038392.1	80662288	80662394	-132544219	C	Platy-1-8	Unspecified	0	109	2	205145
	ASM2_1396	729	7.6	0.9	0	CM038392.1	81839083	81839187	-131367426	+	Platy-1-8	Unspecified	4	109	0	205524
	ASM2_1397	701	9.3	0.9	0	CM038392.1	81942652	81942758	-131263855	+	Platy-1-8	Unspecified	2	109	0	205554
	ASM2_1398	697	11.2	0.9	0	CM038392.1	82891907	82892013	-130314600	+	Platy-1-8	Unspecified	2	109	0	205846
	ASM2_1399	734	6.5	0.9	0	CM038392.1	83504258	83504364	-129702249	+	Platy-1-8	Unspecified	2	109	0	205968
	ASM2_1400	678	9.4	1.9	0	CM038392.1	83992848	83992953	-129213660	+	Platy-1-8	Unspecified	2	109	0	206078
	ASM2_1401	685	8.5	1.9	0	CM038392.1	83996096	83996201	-129210412	+	Platy-1-8	Unspecified	2	109	0	206079
	ASM2_1402	722	8.4	0.9	0	CM038392.1	84960391	84960497	-128246116	C	Platy-1-8	Unspecified	0	109	2	206272
	ASM2_1403	707	9.3	0.9	0	CM038392.1	85521306	85521413	-127685200	C	Platy-1-8	Unspecified	0	109	1	206374
	ASM2_1404	699	6.7	1.9	0	CM038392.1	85895169	85895272	-127311341	C	Platy-1-8	Unspecified	0	109	4	206468
	ASM2_1405	715	7.6	0.9	0	CM038392.1	85898082	85898186	-127308427	C	Platy-1-8	Unspecified	0	109	4	206469
	ASM2_1406	727	8.4	0.9	0	CM038392.1	86324468	86324574	-126882039	C	Platy-1-8	Unspecified	0	109	2	206544
	ASM2_1407	697	10.3	0.9	0	CM038392.1	86403435	86403541	-126803072	C	Platy-1-8	Unspecified	0	109	2	206560
	ASM2_1408	751	6.5	0.9	0	CM038392.1	87065591	87065697	-126140916	C	Platy-1-8	Unspecified	0	109	2	206857
	ASM2_1409	780	5.6	0.9	0	CM038392.1	88497828	88497935	-124708678	+	Platy-1-8	Unspecified	1	109	0	207215
	ASM2_1410	702	8.3	0.9	0	CM038392.1	88733907	88734014	-124472599	C	Platy-1-8	Unspecified	0	109	1	207274
	ASM2_1411	723	9.3	0.9	0	CM038392.1	88932381	88932488	-124274125	C	Platy-1-8	Unspecified	0	109	1	207347
	ASM2_1412	661	5.7	2.9	0	CM038392.1	89335358	89335462	-123871151	C	Platy-1-8	Unspecified	0	109	2	207554
	ASM2_1413	656	6.7	3.9	0	CM038392.1	89469628	89469731	-123736882	+	Platy-1-8	Unspecified	2	109	0	207599
	ASM2_1414	664	8.7	4.8	0	CM038392.1	89754706	89754808	-123451805	+	Platy-1-8	Unspecified	2	109	0	207669
	ASM2_1415	744	6.5	0.9	0	CM038392.1	90115096	90115202	-123091411	C	Platy-1-8	Unspecified	0	109	2	207756
	ASM2_1416	722	7.5	0.9	0	CM038392.1	90491810	90491916	-122714697	C	Platy-1-8	Unspecified	0	109	2	207951
	ASM2_1417	749	7.4	0.9	0	CM038392.1	92473095	92473202	-120733411	+	Platy-1-8	Unspecified	1	109	0	208719
	ASM2_1418	744	6.5	0.9	0	CM038392.1	92579922	92580028	-120626585	+	Platy-1-8	Unspecified	2	109	0	208741
	ASM2_1419	751	6.5	0.9	0	CM038392.1	93168726	93168832	-120037781	C	Platy-1-8	Unspecified	0	109	2	208922
	ASM2_1420	747	6.5	0.9	0	CM038392.1	94083694	94083800	-119122813	C	Platy-1-8	Unspecified	0	109	2	209092
	ASM2_1421	734	6.5	0.9	0	CM038392.1	94337766	94337872	-118868741	+	Platy-1-8	Unspecified	2	109	0	209144
	ASM2_1422	751	6.5	0.9	0	CM038392.1	94983434	94983540	-118223073	C	Platy-1-8	Unspecified	0	109	2	209298
	ASM2_1423	702	7.5	0.9	0	CM038392.1	95253808	95253914	-117952699	C	Platy-1-8	Unspecified	0	109	2	209633
	ASM2_1424	590	7.8	1.1	0	CM038392.1	96372107	96372196	-116834417	C	Platy-1-8	Unspecified	0	109	19	210141
	ASM2_1425	700	9.3	0.9	0	CM038392.1	96828163	96828269	-116378344	+	Platy-1-8	Unspecified	2	109	0	210227
	ASM2_1426	751	6.5	0.9	0	CM038392.1	97340175	97340281	-115866332	+	Platy-1-8	Unspecified	2	109	0	210343
	ASM2_1427	734	8.4	0.9	0	CM038392.1	97375283	97375389	-115831224	+	Platy-1-8	Unspecified	2	109	0	210344
	ASM2_1428	709	6.8	4.8	0	CM038392.1	98454411	98454513	-114752100	C	Platy-1-8	Unspecified	0	109	2	210713
	ASM2_1429	758	6.5	0.9	0	CM038392.1	98721408	98721515	-114485098	C	Platy-1-8	Unspecified	0	109	1	210812
	ASM2_1430	731	8.4	0.9	0	CM038392.1	98790741	98790847	-114415766	+	Platy-1-8	Unspecified	2	109	0	210820
	ASM2_1431	669	10.6	4.8	0	CM038392.1	100461875	100461978	-112744635	C	Platy-1-8	Unspecified	0	109	1	211387
	ASM2_1432	730	8.7	4.8	0	CM038392.1	101597211	101597314	-111609299	C	Platy-1-8	Unspecified	0	109	1	211670
	ASM2_1433	784	3.9	4.8	0	CM038392.1	102526066	102526169	-110680444	C	Platy-1-8	Unspecified	0	109	1	211901
	ASM2_1434	729	6.5	0.9	0	CM038392.1	102685868	102685974	-110520639	C	Platy-1-8	Unspecified	0	109	2	211943
	ASM2_1435	756	5.6	0.9	0	CM038392.1	102874925	102875031	-110331582	+	Platy-1-8	Unspecified	2	109	0	212005
	ASM2_1436	749	7.4	0.9	0	CM038392.1	103389875	103389982	-109816631	+	Platy-1-8	Unspecified	1	109	0	212161
	ASM2_1437	388	1.7	1.6	3.3	CM038392.1	103851600	103851660	-109354953	C	Platy-1-8	Unspecified	0	109	50	212335
	ASM2_1438	704	6.5	0.9	0	CM038392.1	106025045	106025151	-107181462	+	Platy-1-8	Unspecified	2	109	0	213296
	ASM2_1439	749	7.5	0.9	0	CM038392.1	107114565	107114671	-106091942	+	Platy-1-8	Unspecified	2	109	0	214457
	ASM2_1440	755	7.4	0	0.9	CM038392.1	107166843	107166951	-106039662	C	Platy-1-8	Unspecified	0	109	2	214627
	ASM2_1441	756	7.5	0.9	0	CM038392.1	107590785	107590891	-105615722	C	Platy-1-8	Unspecified	0	109	2	214990
	ASM2_1442	778	7.5	0.9	0	CM038392.1	108211146	108211252	-104995361	C	Platy-1-8	Unspecified	0	109	2	215715
	ASM2_1443	634	5.3	1.1	0	CM038392.1	108530148	108530242	-104676371	C	Platy-1-8	Unspecified	0	109	14	216164
	ASM2_1444	694	9.3	0.9	0	CM038392.1	108617528	108617635	-104588978	C	Platy-1-8	Unspecified	0	109	1	216199
	ASM2_1445	718	6.5	0.9	0	CM038392.1	109157158	109157265	-104049348	C	Platy-1-8	Unspecified	0	109	1	216566
	ASM2_1446	730	7.8	4.8	0	CM038392.1	109447284	109447386	-103759227	C	Platy-1-8	Unspecified	0	109	2	216770
	ASM2_1447	800	3.9	4.8	0	CM038392.1	109460975	109461078	-103745535	C	Platy-1-8	Unspecified	0	109	1	216777
	ASM2_1448	704	10.3	0.9	0	CM038392.1	112600051	112600157	-100606456	C	Platy-1-8	Unspecified	0	109	2	218950
	ASM2_1449	660	9.3	0.9	0	CM038392.1	112781144	112781250	-100425363	C	Platy-1-8	Unspecified	0	109	2	219011
	ASM2_1450	717	9.3	0.9	0	CM038392.1	113580654	113580760	-99625853	+	Platy-1-8	Unspecified	2	109	0	219627
	ASM2_1451	680	11.2	0.9	0	CM038392.1	113860417	113860523	-99346090	+	Platy-1-8	Unspecified	2	109	0	219724
	ASM2_1452	607	8	8	0	CM038392.1	114101653	114101752	-99104861	+	Platy-1-8	Unspecified	2	109	0	219778
	ASM2_1453	688	8.4	0.9	0	CM038392.1	115159964	115160070	-98046543	+	Platy-1-8	Unspecified	2	109	0	220498
	ASM2_1454	634	11.2	0.9	0	CM038392.1	115854988	115855094	-97351519	+	Platy-1-8	Unspecified	2	109	0	220850
	ASM2_1455	687	7.5	0.9	0	CM038392.1	115963079	115963185	-97243428	C	Platy-1-8	Unspecified	0	109	2	220936
	ASM2_1456	690	7.5	0.9	0	CM038392.1	116866981	116867087	-96339526	+	Platy-1-8	Unspecified	2	109	0	221641
	ASM2_1457	760	6.5	0.9	0	CM038392.1	116954657	116954763	-96251850	+	Platy-1-8	Unspecified	2	109	0	221884
	ASM2_1458	732	5.6	0.9	0	CM038392.1	116986889	116986995	-96219618	+	Platy-1-8	Unspecified	2	109	0	221962
	ASM2_1459	749	8.4	0.9	0	CM038392.1	117135702	117135808	-96070805	+	Platy-1-8	Unspecified	2	109	0	222318
	ASM2_1460	673	8.4	0.9	0	CM038392.1	117858642	117858748	-95347865	C	Platy-1-8	Unspecified	0	109	2	223354
	ASM2_1461	739	8.3	0.9	0	CM038392.1	119697736	119697843	-93508770	+	Platy-1-8	Unspecified	1	109	0	223984
	ASM2_1462	702	7.5	0.9	0	CM038392.1	119733568	119733674	-93472939	C	Platy-1-8	Unspecified	0	109	2	223997
	ASM2_1463	697	7.5	0.9	0	CM038392.1	120230940	120231045	-92975568	C	Platy-1-8	Unspecified	0	109	3	224157
	ASM2_1464	703	6.5	0.9	0	CM038392.1	120807080	120807186	-92399427	C	Platy-1-8	Unspecified	0	109	2	224598
	ASM2_1465	751	7.4	0.9	0	CM038392.1	121102294	121102401	-92104212	C	Platy-1-8	Unspecified	0	109	1	224911
	ASM2_1466	734	6.5	0.9	0	CM038392.1	121401944	121402050	-91804563	+	Platy-1-8	Unspecified	2	109	0	225112
	ASM2_1467	711	6.5	0.9	0	CM038392.1	121586452	121586558	-91620055	C	Platy-1-8	Unspecified	0	109	2	225220
	ASM2_1468	687	9.3	0.9	0	CM038392.1	122238109	122238215	-90968398	C	Platy-1-8	Unspecified	0	109	2	225512
	ASM2_1469	751	7.4	0.9	0	CM038392.1	122898644	122898751	-90307862	+	Platy-1-8	Unspecified	1	109	0	225694
	ASM2_1470	735	6.7	4.8	0	CM038392.1	123079495	123079598	-90127015	C	Platy-1-8	Unspecified	0	109	1	225746
	ASM2_1471	615	9.9	6.9	0	CM038392.1	123082060	123082160	-90124453	C	Platy-1-8	Unspecified	0	109	2	225747
	ASM2_1472	715	9.3	0.9	0	CM038392.1	123783789	123783895	-89422718	C	Platy-1-8	Unspecified	0	109	2	225894
	ASM2_1473	695	7.6	0.9	0	CM038392.1	124815746	124815850	-88390763	+	Platy-1-8	Unspecified	2	107	-2	226350
	ASM2_1474	751	6.5	0.9	0	CM038392.1	124895432	124895538	-88311075	+	Platy-1-8	Unspecified	2	109	0	226519
	ASM2_1475	682	8.4	0.9	0	CM038392.1	125040546	125040652	-88165961	+	Platy-1-8	Unspecified	2	109	0	226680
	ASM2_1476	742	9.3	0.9	0	CM038392.1	125517525	125517632	-87688981	C	Platy-1-8	Unspecified	0	109	1	226793
	ASM2_1477	747	6.8	4.8	0	CM038392.1	125668120	125668222	-87538391	+	Platy-1-8	Unspecified	2	109	0	226822
	ASM2_1478	707	8.6	0.9	0	CM038392.1	126371287	126371391	-86835222	+	Platy-1-8	Unspecified	4	109	0	227179
	ASM2_1479	734	6.5	0.9	0	CM038392.1	127370973	127371079	-85835534	+	Platy-1-8	Unspecified	2	109	0	227618
	ASM2_1480	744	6.5	0.9	0	CM038392.1	128129176	128129282	-85077331	+	Platy-1-8	Unspecified	2	109	0	227838
	ASM2_1481	740	6.5	0.9	0	CM038392.1	128339902	128340008	-84866605	+	Platy-1-8	Unspecified	2	109	0	227905
	ASM2_1482	722	6.5	0.9	0	CM038392.1	128854276	128854382	-84352231	+	Platy-1-8	Unspecified	2	109	0	228176
	ASM2_1483	734	8.4	0.9	0	CM038392.1	129412555	129412661	-83793952	C	Platy-1-8	Unspecified	0	109	2	228321
	ASM2_1484	739	8.3	0.9	0	CM038392.1	130868495	130868602	-82338011	C	Platy-1-8	Unspecified	0	109	1	229119
	ASM2_1485	752	6.7	0.9	0	CM038392.1	131262001	131262105	-81944508	C	Platy-1-8	Unspecified	0	109	4	229278
	ASM2_1486	719	4.8	4.8	0	CM038392.1	131402921	131403024	-81803589	+	Platy-1-8	Unspecified	1	109	0	229326
	ASM2_1487	758	8.4	0.9	0	CM038392.1	131921729	131921835	-81284778	+	Platy-1-8	Unspecified	2	109	0	229945
	ASM2_1488	758	6.5	0.9	0	CM038392.1	132487479	132487586	-80719027	+	Platy-1-8	Unspecified	1	109	0	230549
	ASM2_1489	546	12.8	6.9	0	CM038392.1	132780238	132780339	-80426274	C	Platy-1-8	Unspecified	0	109	1	230822
	ASM2_1490	767	7.4	0.9	0	CM038392.1	133234426	133234533	-79972080	+	Platy-1-8	Unspecified	1	109	0	230976
	ASM2_1491	710	6.5	0.9	0	CM038392.1	133953500	133953607	-79253006	C	Platy-1-8	Unspecified	0	109	1	231498
	ASM2_1492	611	5.8	4.8	0	CM038392.1	133954987	133955089	-79251524	C	Platy-1-8	Unspecified	0	109	2	231499
	ASM2_1493	702	8.3	0.9	0	CM038392.1	134005004	134005111	-79201502	C	Platy-1-8	Unspecified	0	109	1	231558
	ASM2_1494	744	4.8	4.8	0	CM038392.1	134074195	134074297	-79132316	C	Platy-1-8	Unspecified	0	109	2	231610
	ASM2_1495	743	6.6	0.9	0	CM038392.1	136546072	136546177	-76660436	C	Platy-1-8	Unspecified	0	109	3	232416
	ASM2_1496	723	8.3	0.9	0	CM038392.1	137397326	137397433	-75809180	C	Platy-1-8	Unspecified	0	109	1	232675
	ASM2_1497	727	7.5	0.9	0	CM038392.1	138480895	138481000	-74725613	C	Platy-1-8	Unspecified	0	109	3	233026
	ASM2_1498	690	9.3	0.9	0	CM038392.1	138671239	138671345	-74535268	+	Platy-1-8	Unspecified	2	109	0	233079
	ASM2_1499	751	6.5	0.9	0	CM038392.1	140514264	140514370	-72692243	C	Platy-1-8	Unspecified	0	109	2	233609
	ASM2_1500	774	6.5	0.9	0	CM038392.1	140954791	140954898	-72251715	+	Platy-1-8	Unspecified	1	109	0	234168
	ASM2_1501	767	7.4	0.9	0	CM038392.1	140966883	140966990	-72239623	+	Platy-1-8	Unspecified	1	109	0	234185
	ASM2_1502	704	6.6	0.9	0	CM038392.1	141159711	141159816	-72046797	C	Platy-1-8	Unspecified	0	109	3	234339
	ASM2_1503	684	8.8	4.9	0	CM038392.1	142408558	142408659	-70797954	+	Platy-1-8	Unspecified	3	109	0	234642
	ASM2_1504	645	11.2	0.9	0	CM038392.1	142430653	142430759	-70775854	C	Platy-1-8	Unspecified	0	109	2	234648
	ASM2_1505	723	7.6	0.9	0	CM038392.1	143140238	143140342	-70066271	+	Platy-1-8	Unspecified	2	107	-2	234813
	ASM2_1506	760	7.5	0.9	0	CM038392.1	143303076	143303182	-69903431	+	Platy-1-8	Unspecified	2	109	0	234956
	ASM2_1507	704	10.3	0.9	0	CM038392.1	144254139	144254245	-68952368	C	Platy-1-8	Unspecified	0	109	2	235377
	ASM2_1508	751	6.5	0.9	0	CM038392.1	144508005	144508111	-68698502	C	Platy-1-8	Unspecified	0	109	2	235425
	ASM2_1509	725	9.3	0.9	0	CM038392.1	145218127	145218233	-67988380	C	Platy-1-8	Unspecified	0	109	2	235747
	ASM2_1510	391	1.9	1.9	0	CM038392.1	145977882	145977934	-67228679	C	Platy-1-8	Unspecified	0	109	56	236074
	ASM2_1511	749	7.5	0.9	0	CM038392.1	147054351	147054457	-66152156	+	Platy-1-8	Unspecified	2	109	0	236588
	ASM2_1512	749	7.5	0.9	0	CM038392.1	147054869	147054975	-66151638	+	Platy-1-8	Unspecified	2	109	0	236591
	ASM2_1513	688	8.4	0.9	0	CM038392.1	147187403	147187509	-66019104	+	Platy-1-8	Unspecified	2	109	0	236964
	ASM2_1514	697	8.4	0.9	0	CM038392.1	148787367	148787473	-64419140	+	Platy-1-8	Unspecified	2	109	0	237975
	ASM2_1515	731	7.5	0.9	0	CM038392.1	149204509	149204615	-64001998	C	Platy-1-8	Unspecified	0	109	2	238098
	ASM2_1516	711	6.5	0.9	0	CM038392.1	149827501	149827608	-63379005	+	Platy-1-8	Unspecified	1	109	0	238382
	ASM2_1517	571	10.6	3.9	0	CM038392.1	150690128	150690231	-62516382	+	Platy-1-8	Unspecified	2	109	0	239034
	ASM2_1518	654	9.4	0.9	0	CM038392.1	153270502	153270607	-59936006	C	Platy-1-8	Unspecified	0	109	3	241619
	ASM2_1519	654	9.4	0.9	0	CM038392.1	153272714	153272819	-59933794	C	Platy-1-8	Unspecified	0	109	3	241620
	ASM2_1520	744	6.5	0.9	0	CM038392.1	153894108	153894214	-59312399	+	Platy-1-8	Unspecified	2	109	0	241848
	ASM2_1521	710	7.5	0.9	0	CM038392.1	154708298	154708404	-58498209	+	Platy-1-8	Unspecified	2	109	0	242051
	ASM2_1522	700	9.4	0.9	0	CM038392.1	154811499	154811604	-58395009	C	Platy-1-8	Unspecified	0	109	3	242078
	ASM2_1523	735	7.6	0.9	0	CM038392.1	155333111	155333215	-57873398	+	Platy-1-8	Unspecified	4	109	0	242243
	ASM2_1524	733	7.5	0.9	0	CM038392.1	155349640	155349746	-57856867	+	Platy-1-8	Unspecified	2	109	0	242248
	ASM2_1525	496	9.9	6.9	0.9	CM038392.1	155429870	155429971	-57776642	+	Platy-1-8	Unspecified	2	109	0	242266
	ASM2_1526	718	7.5	0.9	0	CM038392.1	156397622	156397728	-56808885	C	Platy-1-8	Unspecified	0	109	2	242556
	ASM2_1527	726	7.5	0.9	0	CM038392.1	157794718	157794824	-55411789	C	Platy-1-8	Unspecified	0	109	2	242886
	ASM2_1528	770	4.8	4.8	0	CM038392.1	158069045	158069147	-55137466	C	Platy-1-8	Unspecified	0	109	2	242981
	ASM2_1529	714	7.8	4.9	0	CM038392.1	158091508	158091609	-55115004	C	Platy-1-8	Unspecified	0	109	3	242986
	ASM2_1530	756	6.5	0.9	0	CM038392.1	158398694	158398801	-54807812	+	Platy-1-8	Unspecified	1	109	0	243084
	ASM2_1531	761	3.9	4.8	0	CM038392.1	158420797	158420899	-54785714	+	Platy-1-8	Unspecified	2	109	0	243088
	ASM2_1532	696	6.8	4.8	0	CM038392.1	158892033	158892135	-54314478	+	Platy-1-8	Unspecified	2	109	0	243253
	ASM2_1533	691	10.5	0.9	0	CM038392.1	159205445	159205549	-54001064	C	Platy-1-8	Unspecified	0	109	4	243350
	ASM2_1534	727	7.5	0.9	0	CM038392.1	159294203	159294308	-53912305	C	Platy-1-8	Unspecified	0	109	3	243378
	ASM2_1535	730	7.5	0.9	0	CM038392.1	160283644	160283750	-52922863	+	Platy-1-8	Unspecified	2	109	0	243661
	ASM2_1536	701	9.5	0.9	0	CM038392.1	160319553	160319657	-52886956	C	Platy-1-8	Unspecified	0	109	4	243676
	ASM2_1537	728	7.5	0.9	0	CM038392.1	161934351	161934457	-51272156	+	Platy-1-8	Unspecified	2	109	0	244165
	ASM2_1538	751	6.5	0.9	0	CM038392.1	162419802	162419908	-50786705	+	Platy-1-8	Unspecified	2	109	0	244304
	ASM2_1539	660	9.7	4.8	0	CM038392.1	162965140	162965242	-50241371	C	Platy-1-8	Unspecified	0	109	2	244504
	ASM2_1540	749	6.7	0.9	0	CM038392.1	163000162	163000266	-50206347	C	Platy-1-8	Unspecified	0	109	4	244509
	ASM2_1541	734	7.5	0.9	0	CM038392.1	163804258	163804363	-49402250	C	Platy-1-8	Unspecified	0	109	3	244847
	ASM2_1542	724	7.5	0.9	0	CM038392.1	164020661	164020766	-49185847	+	Platy-1-8	Unspecified	3	109	0	244947
	ASM2_1543	772	5.6	0.9	0	CM038392.1	165081267	165081373	-48125240	+	Platy-1-8	Unspecified	2	109	0	245331
	ASM2_1544	696	10.2	0.9	0	CM038392.1	165517471	165517578	-47689035	+	Platy-1-8	Unspecified	1	109	0	245468
	ASM2_1545	703	11.2	0.9	0	CM038392.1	166004766	166004872	-47201741	C	Platy-1-8	Unspecified	0	109	2	245624
	ASM2_1546	672	10.3	0.9	0	CM038392.1	166164476	166164582	-47042031	C	Platy-1-8	Unspecified	0	109	2	245675
	ASM2_1547	735	7.4	0.9	0	CM038392.1	166435336	166435443	-46771170	+	Platy-1-8	Unspecified	1	109	0	245757
	ASM2_1548	689	10.5	0.9	0	CM038392.1	166989134	166989238	-46217375	+	Platy-1-8	Unspecified	4	109	0	245928
	ASM2_1549	748	6.5	0.9	0.9	CM038392.1	169352944	169353051	-43853562	C	Platy-1-8	Unspecified	0	109	2	247942
	ASM2_1550	760	6.5	0.9	0	CM038392.1	169365646	169365752	-43840861	+	Platy-1-8	Unspecified	2	109	0	247962
	ASM2_1551	738	9.3	0.9	0	CM038392.1	169404923	169405029	-43801584	C	Platy-1-8	Unspecified	0	109	2	248032
	ASM2_1552	725	6.8	4.8	0	CM038392.1	169412016	169412118	-43794495	+	Platy-1-8	Unspecified	2	109	0	248038
	ASM2_1553	711	6.5	0.9	0	CM038392.1	170175906	170176012	-43030601	+	Platy-1-8	Unspecified	2	109	0	248321
	ASM2_1554	653	10.2	0.9	0	CM038392.1	170525890	170525997	-42680616	+	Platy-1-8	Unspecified	1	109	0	248439
	ASM2_1555	688	7.8	4.8	0	CM038392.1	172500275	172500377	-40706236	+	Platy-1-8	Unspecified	2	109	0	249570
	ASM2_1556	751	6.5	0.9	0	CM038392.1	173145529	173145635	-40060978	C	Platy-1-8	Unspecified	0	109	2	249744
	ASM2_1557	718	9.3	0.9	0	CM038392.1	174143990	174144097	-39062516	C	Platy-1-8	Unspecified	0	109	1	250007
	ASM2_1558	729	6.5	0.9	0	CM038392.1	174189470	174189576	-39017037	+	Platy-1-8	Unspecified	2	109	0	250025
	ASM2_1559	683	8.4	1.9	0	CM038392.1	174486442	174486548	-38720065	+	Platy-1-8	Unspecified	1	109	0	250110
	ASM2_1560	704	10.2	0.9	0	CM038392.1	175328498	175328605	-37878008	+	Platy-1-8	Unspecified	1	109	0	250345
	ASM2_1561	744	6.5	0.9	0	CM038392.1	175343644	175343750	-37862863	+	Platy-1-8	Unspecified	2	109	0	250351
	ASM2_1562	704	8.7	4.8	0	CM038392.1	176307193	176307296	-36899317	+	Platy-1-8	Unspecified	1	109	0	250719
	ASM2_1563	785	6.5	0.9	0	CM038392.1	176389052	176389159	-36817454	C	Platy-1-8	Unspecified	0	109	1	250749
	ASM2_1564	711	7.5	0.9	0	CM038392.1	176845179	176845285	-36361328	+	Platy-1-8	Unspecified	2	109	0	251230
	ASM2_1565	677	7.5	2.8	0	CM038392.1	177760767	177760872	-35445741	C	Platy-1-8	Unspecified	0	109	1	251621
	ASM2_1566	711	7.4	0.9	0	CM038392.1	178974840	178974947	-34231666	C	Platy-1-8	Unspecified	0	109	1	251890
	ASM2_1567	722	9.3	0.9	0	CM038392.1	179341934	179342041	-33864572	+	Platy-1-8	Unspecified	1	109	0	251973
	ASM2_1568	697	8.4	0.9	0	CM038392.1	179430459	179430565	-33776048	C	Platy-1-8	Unspecified	0	109	2	251992
	ASM2_1569	762	8.3	0.9	0	CM038392.1	182290287	182290394	-30916219	+	Platy-1-8	Unspecified	1	109	0	252866
	ASM2_1570	731	8.6	0.9	0	CM038392.1	183111100	183111204	-30095409	C	Platy-1-8	Unspecified	0	109	4	253089
	ASM2_1571	751	7.4	0.9	0	CM038392.1	183616380	183616487	-29590126	C	Platy-1-8	Unspecified	0	109	1	253214
	ASM2_1572	658	9.3	0.9	0	CM038392.1	183691418	183691525	-29515088	+	Platy-1-8	Unspecified	1	109	0	253229
	ASM2_1573	726	9.3	0.9	0	CM038392.1	184445259	184445365	-28761248	+	Platy-1-8	Unspecified	2	109	0	253449
	ASM2_1574	672	9.3	0.9	0	CM038392.1	185624980	185625086	-27581527	+	Platy-1-8	Unspecified	2	109	0	253829
	ASM2_1575	733	6.5	0.9	0	CM038392.1	186091119	186091225	-27115388	C	Platy-1-8	Unspecified	0	109	2	253930
	ASM2_1576	686	9.7	4.8	0	CM038392.1	188794363	188794465	-24412148	+	Platy-1-8	Unspecified	2	109	0	254740
	ASM2_1577	734	6.8	4.8	0	CM038392.1	188969248	188969350	-24237263	+	Platy-1-8	Unspecified	2	109	0	254794
	ASM2_1578	775	7.4	0.9	0	CM038392.1	193686900	193687007	-19519606	C	Platy-1-8	Unspecified	0	109	1	257503
	ASM2_1579	688	9.7	4.8	0	CM038392.1	193749754	193749856	-19456757	+	Platy-1-8	Unspecified	2	109	0	257704
	ASM2_1580	679	9	5	0	CM038392.1	193776893	193776992	-19429621	+	Platy-1-8	Unspecified	2	106	-3	257814
	ASM2_1581	740	6.5	0.9	0	CM038392.1	194088186	194088293	-19118320	+	Platy-1-8	Unspecified	1	109	0	258450
	ASM2_1582	624	5.9	5.9	0	CM038392.1	194606331	194606431	-18600182	+	Platy-1-8	Unspecified	3	109	0	259414
	ASM2_1583	744	8.4	0.9	0	CM038392.1	195223935	195224041	-17982572	C	Platy-1-8	Unspecified	0	109	2	260209
	ASM2_1584	725	7.5	0.9	0	CM038392.1	195345169	195345275	-17861338	C	Platy-1-8	Unspecified	0	109	2	260341
	ASM2_1585	739	8.4	0.9	0	CM038392.1	196668995	196669101	-16537512	+	Platy-1-8	Unspecified	2	109	0	261908
	ASM2_1586	716	8.4	0.9	0	CM038392.1	196937688	196937794	-16268819	C	Platy-1-8	Unspecified	0	109	2	262099
	ASM2_1587	676	9.3	1.9	0	CM038392.1	196939820	196939926	-16266687	C	Platy-1-8	Unspecified	0	109	1	262103
	ASM2_1588	711	6.5	0.9	0	CM038392.1	196990959	196991065	-16215548	+	Platy-1-8	Unspecified	2	109	0	262142
	ASM2_1589	711	6.5	0.9	0	CM038392.1	197179816	197179922	-16026691	+	Platy-1-8	Unspecified	2	109	0	262247
	ASM2_1590	730	7.5	0.9	0	CM038392.1	198068555	198068660	-15137953	C	Platy-1-8	Unspecified	0	109	3	263436
	ASM2_1591	770	6.6	0.9	0	CM038392.1	198261148	198261253	-14945360	+	Platy-1-8	Unspecified	3	109	0	263770
	ASM2_1592	691	6.7	3.9	0	CM038392.1	198402177	198402280	-14804333	+	Platy-1-8	Unspecified	2	109	0	263983
	ASM2_1593	749	7.5	0.9	0	CM038392.1	198403505	198403611	-14803002	+	Platy-1-8	Unspecified	2	109	0	263987
	ASM2_1594	723	7.5	0.9	0	CM038392.1	199759233	199759339	-13447274	+	Platy-1-8	Unspecified	2	109	0	266096
	ASM2_1595	725	6.5	0.9	0	CM038392.1	199804954	199805060	-13401553	+	Platy-1-8	Unspecified	2	109	0	266282
	ASM2_1596	757	7.5	0.9	0	CM038392.1	199949005	199949111	-13257502	+	Platy-1-8	Unspecified	2	109	0	266610
	ASM2_1597	689	9.3	0.9	0	CM038392.1	200021403	200021509	-13185104	+	Platy-1-8	Unspecified	2	109	0	266856
	ASM2_1598	280	2.6	2.6	0	CM038392.1	200515963	200516001	-12690612	C	Platy-1-8	Unspecified	0	109	70	268595
	ASM2_1599	707	7.5	0.9	0	CM038392.1	202135767	202135873	-11070740	C	Platy-1-8	Unspecified	0	109	2	272889
	ASM2_1600	745	7.5	0.9	0	CM038392.1	202229295	202229401	-10977212	+	Platy-1-8	Unspecified	2	109	0	273186
	ASM2_1601	702	6.5	0.9	0	CM038392.1	204031807	204031913	-9174700	C	Platy-1-8	Unspecified	0	109	2	276472
	ASM2_1602	733	6.5	0.9	0	CM038392.1	204060042	204060148	-9146465	+	Platy-1-8	Unspecified	2	109	0	276502
	ASM2_1603	744	6.5	0.9	0	CM038392.1	204161704	204161810	-9044803	+	Platy-1-8	Unspecified	2	109	0	276736
	ASM2_1604	732	6.7	4.8	0	CM038392.1	204600734	204600837	-8605776	+	Platy-1-8	Unspecified	1	109	0	277627
	ASM2_1605	671	6.6	1.9	0	CM038392.1	204693926	204694031	-8512582	+	Platy-1-8	Unspecified	2	109	0	277757
	ASM2_1606	753	7.4	0.9	0	CM038392.1	205140505	205140612	-8066001	+	Platy-1-8	Unspecified	1	109	0	278162
	ASM2_1607	725	7.5	0.9	0	CM038392.1	205915072	205915178	-7291435	C	Platy-1-8	Unspecified	0	109	2	279682
	ASM2_1608	732	7.4	0.9	0	CM038392.1	205916260	205916367	-7290246	C	Platy-1-8	Unspecified	0	109	1	279688
	ASM2_1609	703	9.3	0.9	0	CM038392.1	205945502	205945608	-7261005	+	Platy-1-8	Unspecified	2	109	0	279772
	ASM2_1610	742	8.5	0.9	0	CM038392.1	206151444	206151549	-7055064	C	Platy-1-8	Unspecified	0	109	3	280368
	ASM2_1611	756	6.8	4.8	0	CM038392.1	206975178	206975280	-6231333	C	Platy-1-8	Unspecified	0	109	2	281452
	ASM2_1612	750	7.4	0.9	0	CM038392.1	208566426	208566533	-4640080	+	Platy-1-8	Unspecified	1	109	0	282797
	ASM2_1613	715	7.5	0.9	0	CM038392.1	209070372	209070477	-4136136	C	Platy-1-8	Unspecified	0	109	3	283310
	ASM2_1614	719	8.3	0.9	0	CM038392.1	209171584	209171691	-4034922	C	Platy-1-8	Unspecified	0	109	1	283414
	ASM2_1615	760	7.5	0.9	0	CM038392.1	209303841	209303947	-3902666	+	Platy-1-8	Unspecified	2	109	0	283625
	ASM2_1616	718	6.5	0.9	0	CM038392.1	209382091	209382198	-3824415	+	Platy-1-8	Unspecified	1	109	0	283794
	ASM2_1617	767	6.5	0.9	0	CM038392.1	209875862	209875969	-3330644	C	Platy-1-8	Unspecified	0	109	1	284254
	ASM2_1618	746	8.3	0.9	0	CM038392.1	211355711	211355818	-1850795	+	Platy-1-8	Unspecified	1	109	0	285063
	ASM2_1619	778	6.5	0.9	0	CM038392.1	211565160	211565266	-1641347	+	Platy-1-8	Unspecified	2	109	0	285292
	ASM2_1620	732	5.6	0.9	0	CM038392.1	211624963	211625069	-1581544	C	Platy-1-8	Unspecified	0	109	2	285361
	ASM2_1621	663	9.4	0.9	0	CM038392.1	211636817	211636922	-1569691	+	Platy-1-8	Unspecified	3	109	0	285374
	ASM2_1622	749	8.4	0.9	0	CM038392.1	211905728	211905834	-1300779	C	Platy-1-8	Unspecified	0	109	2	285746
	ASM2_1623	733	6.5	0.9	0	CM038392.1	212106376	212106482	-1100131	+	Platy-1-8	Unspecified	2	109	0	286104
	ASM2_1624	703	9.3	0.9	0	CM038392.1	212245272	212245378	-961235	C	Platy-1-8	Unspecified	0	109	2	286527
	ASM2_1625	737	6.6	0.9	0	CM038392.1	212312266	212312371	-894242	C	Platy-1-8	Unspecified	0	109	3	286720
	ASM2_1626	774	6.5	0.9	0	CM038392.1	212336086	212336193	-870420	C	Platy-1-8	Unspecified	0	109	1	286795
	ASM2_1627	694	10.3	0.9	0	CM038392.1	212478734	212478840	-727773	+	Platy-1-8	Unspecified	2	109	0	287030
	ASM2_1628	765	6.5	0.9	0	CM038393.1	605331	605437	-209333487	+	Platy-1-8	Unspecified	2	109	0	287333
	ASM2_1629	744	6.5	0.9	0	CM038393.1	889612	889718	-209049206	+	Platy-1-8	Unspecified	2	109	0	287438
	ASM2_1630	731	5.9	5	0	CM038393.1	1387242	1387342	-208551582	C	Platy-1-8	Unspecified	0	109	4	287626
	ASM2_1631	717	6.5	1.9	0	CM038393.1	1636035	1636141	-208302783	C	Platy-1-8	Unspecified	0	109	1	287718
	ASM2_1632	735	6.7	4.8	0	CM038393.1	3016109	3016212	-206922712	+	Platy-1-8	Unspecified	1	109	0	288340
	ASM2_1633	297	2.3	2.3	0	CM038393.1	3263896	3263939	-206674985	C	Platy-1-8	Unspecified	0	109	65	288477
	ASM2_1634	732	6.8	4.8	0	CM038393.1	4013057	4013159	-205925765	+	Platy-1-8	Unspecified	2	109	0	288727
	ASM2_1635	729	8.3	0.9	0	CM038393.1	4243535	4243642	-205695282	C	Platy-1-8	Unspecified	0	109	1	288853
	ASM2_1636	711	6.5	0.9	0	CM038393.1	4486990	4487096	-205451828	C	Platy-1-8	Unspecified	0	109	2	288987
	ASM2_1637	726	7.5	0.9	0	CM038393.1	4967916	4968022	-204970902	C	Platy-1-8	Unspecified	0	109	2	289226
	ASM2_1638	734	7.5	0.9	0	CM038393.1	6545709	6545814	-203393110	+	Platy-1-8	Unspecified	3	109	0	289768
	ASM2_1639	708	7.5	0.9	0	CM038393.1	7285907	7286012	-202652912	+	Platy-1-8	Unspecified	3	109	0	289977
	ASM2_1640	704	6.5	0.9	0	CM038393.1	7937522	7937628	-202001296	+	Platy-1-8	Unspecified	2	109	0	290339
	ASM2_1641	698	9.3	0.9	0	CM038393.1	9873257	9873363	-200065561	C	Platy-1-8	Unspecified	0	109	2	290948
	ASM2_1642	708	9.3	0.9	0	CM038393.1	10244183	10244290	-199694634	+	Platy-1-8	Unspecified	1	109	0	291050
	ASM2_1643	715	7.5	0.9	0	CM038393.1	11021379	11021485	-198917439	+	Platy-1-8	Unspecified	2	109	0	291292
	ASM2_1644	727	9.3	0.9	0	CM038393.1	13405052	13405158	-196533766	+	Platy-1-8	Unspecified	2	109	0	292976
	ASM2_1645	712	8.7	4.8	0	CM038393.1	13787316	13787418	-196151506	C	Platy-1-8	Unspecified	0	109	2	293112
	ASM2_1646	765	5.6	0.9	0	CM038393.1	13898768	13898875	-196040049	C	Platy-1-8	Unspecified	0	109	1	293150
	ASM2_1647	727	8.4	0.9	0	CM038393.1	14357287	14357393	-195581531	+	Platy-1-8	Unspecified	2	109	0	293251
	ASM2_1648	751	6.5	0.9	0	CM038393.1	14553039	14553146	-195385778	+	Platy-1-8	Unspecified	1	109	0	293273
	ASM2_1649	762	6.5	0.9	0	CM038393.1	15461745	15461851	-194477073	C	Platy-1-8	Unspecified	0	109	2	293449
	ASM2_1650	671	12.4	0.9	0	CM038393.1	15500642	15500746	-194438178	C	Platy-1-8	Unspecified	0	109	4	293460
	ASM2_1651	671	12.4	0.9	0	CM038393.1	15502653	15502757	-194436167	C	Platy-1-8	Unspecified	0	109	4	293461
	ASM2_1652	756	7.4	0.9	0	CM038393.1	15573624	15573731	-194365193	+	Platy-1-8	Unspecified	1	109	0	293483
	ASM2_1653	705	11.1	0.9	0	CM038393.1	15661572	15661679	-194277245	C	Platy-1-8	Unspecified	0	109	1	293504
	ASM2_1654	692	8.4	0.9	0	CM038393.1	16527985	16528091	-193410833	+	Platy-1-8	Unspecified	2	109	0	293737
	ASM2_1655	704	6.6	0.9	0	CM038393.1	16875955	16876060	-193062864	C	Platy-1-8	Unspecified	0	109	3	293902
	ASM2_1656	585	7	7.9	0.9	CM038393.1	17394984	17395084	-192543840	C	Platy-1-8	Unspecified	0	109	2	294198
	ASM2_1657	685	9.3	0.9	0	CM038393.1	18301348	18301454	-191637470	+	Platy-1-8	Unspecified	2	109	0	294775
	ASM2_1658	710	10.2	0.9	0	CM038393.1	19083440	19083547	-190855377	+	Platy-1-8	Unspecified	1	109	0	295265
	ASM2_1659	722	7.5	0.9	0	CM038393.1	19501138	19501243	-190437681	+	Platy-1-8	Unspecified	3	109	0	295406
	ASM2_1660	727	9.3	0.9	0	CM038393.1	20499909	20500015	-189438909	C	Platy-1-8	Unspecified	0	109	2	295734
	ASM2_1661	491	7.4	12.6	0	CM038393.1	20523935	20524029	-189414895	C	Platy-1-8	Unspecified	0	109	3	295747
	ASM2_1662	702	8.4	0.9	0	CM038393.1	21691705	21691811	-188247113	C	Platy-1-8	Unspecified	0	109	2	296102
	ASM2_1663	722	7.5	0.9	0	CM038393.1	21691936	21692042	-188246882	C	Platy-1-8	Unspecified	0	109	2	296103
	ASM2_1664	686	9.7	4.8	0	CM038393.1	22758896	22758998	-187179926	C	Platy-1-8	Unspecified	0	109	2	296475
	ASM2_1665	715	8.5	0.9	0	CM038393.1	23270106	23270211	-186668713	+	Platy-1-8	Unspecified	3	109	0	296619
	ASM2_1666	717	7.5	0.9	0	CM038393.1	23359530	23359636	-186579288	C	Platy-1-8	Unspecified	0	109	2	296653
	ASM2_1667	739	8.3	0.9	0	CM038393.1	24271346	24271453	-185667471	C	Platy-1-8	Unspecified	0	109	1	296905
	ASM2_1668	694	8.7	4.8	0	CM038393.1	24287970	24288072	-185650852	+	Platy-1-8	Unspecified	2	109	0	296912
	ASM2_1669	665	11.4	0.9	0	CM038393.1	24533787	24533891	-185405033	C	Platy-1-8	Unspecified	0	109	4	296992
	ASM2_1670	727	8.4	0.9	0	CM038393.1	25381668	25381774	-184557150	C	Platy-1-8	Unspecified	0	109	2	297341
	ASM2_1671	733	7.5	0.9	0	CM038393.1	25445319	25445425	-184493499	+	Platy-1-8	Unspecified	2	109	0	297363
	ASM2_1672	343	5.4	1.8	0	CM038393.1	26961608	26961663	-182977261	C	Platy-1-8	Unspecified	0	109	53	298252
	ASM2_1673	677	7.5	0.9	0	CM038393.1	27552766	27552871	-182386053	+	Platy-1-8	Unspecified	3	109	0	298389
	ASM2_1674	685	7.8	4.8	0	CM038393.1	27726354	27726456	-182212468	+	Platy-1-8	Unspecified	2	109	0	298422
	ASM2_1675	751	6.5	0.9	0	CM038393.1	28640202	28640308	-181298616	+	Platy-1-8	Unspecified	2	109	0	298795
	ASM2_1676	748	6.5	0.9	0	CM038393.1	29378835	29378942	-180559982	C	Platy-1-8	Unspecified	0	109	1	299058
	ASM2_1677	703	8.4	0.9	0	CM038393.1	30063437	30063543	-179875381	+	Platy-1-8	Unspecified	2	109	0	299325
	ASM2_1678	739	7.5	0.9	0	CM038393.1	30774545	30774651	-179164273	+	Platy-1-8	Unspecified	2	109	0	299608
	ASM2_1679	755	6.5	0.9	0	CM038393.1	31096622	31096728	-178842196	+	Platy-1-8	Unspecified	2	109	0	299760
	ASM2_1680	736	8.4	0.9	0	CM038393.1	31726038	31726144	-178212780	C	Platy-1-8	Unspecified	0	109	2	299911
	ASM2_1681	695	8.4	0.9	0	CM038393.1	32202216	32202322	-177736602	C	Platy-1-8	Unspecified	0	109	2	300377
	ASM2_1682	735	7.8	4.9	0	CM038393.1	32437470	32437571	-177501353	+	Platy-1-8	Unspecified	3	109	0	300683
	ASM2_1683	553	7.1	9.1	0	CM038393.1	32798348	32798446	-177140478	+	Platy-1-8	Unspecified	2	109	0	301082
	ASM2_1684	755	7.4	0.9	0	CM038393.1	32960859	32960966	-176977958	C	Platy-1-8	Unspecified	0	109	1	301164
	ASM2_1685	727	8.5	0.9	0	CM038393.1	33027395	33027500	-176911424	C	Platy-1-8	Unspecified	0	109	3	301245
	ASM2_1686	718	6.5	0.9	0	CM038393.1	34327268	34327375	-175611549	+	Platy-1-8	Unspecified	1	109	0	301888
	ASM2_1687	705	10.3	0.9	0	CM038393.1	34540968	34541074	-175397850	C	Platy-1-8	Unspecified	0	109	2	302066
	ASM2_1688	749	7.5	0.9	0	CM038393.1	34771559	34771665	-175167259	C	Platy-1-8	Unspecified	0	109	2	302338
	ASM2_1689	661	11.3	0.9	0	CM038393.1	34923321	34923426	-175015498	C	Platy-1-8	Unspecified	0	109	3	302778
	ASM2_1690	704	8.8	4.9	0	CM038393.1	36150760	36150861	-173788063	C	Platy-1-8	Unspecified	0	109	3	303547
	ASM2_1691	629	7.8	5.9	0	CM038393.1	36517801	36517902	-173421022	+	Platy-1-8	Unspecified	2	109	0	303622
	ASM2_1692	675	10.3	0.9	0	CM038393.1	38801518	38801624	-171137300	+	Platy-1-8	Unspecified	2	109	0	304731
	ASM2_1693	685	9.3	0.9	0	CM038393.1	38802488	38802594	-171136330	+	Platy-1-8	Unspecified	2	109	0	304732
	ASM2_1694	695	8.4	0.9	0	CM038393.1	41044091	41044197	-168894727	C	Platy-1-8	Unspecified	0	109	2	305517
	ASM2_1695	721	8.4	0.9	0	CM038393.1	41722185	41722291	-168216633	+	Platy-1-8	Unspecified	2	109	0	305897
	ASM2_1696	734	8.4	0.9	0	CM038393.1	42678271	42678377	-167260547	+	Platy-1-8	Unspecified	2	109	0	306167
	ASM2_1697	688	8.5	0.9	0	CM038393.1	42773652	42773757	-167165167	+	Platy-1-8	Unspecified	3	109	0	306204
	ASM2_1698	713	8.5	0.9	0	CM038393.1	43466637	43466742	-166472182	C	Platy-1-8	Unspecified	0	109	3	306652
	ASM2_1699	749	7.4	0.9	0	CM038393.1	43986975	43987082	-165951842	C	Platy-1-8	Unspecified	0	109	1	306806
	ASM2_1700	708	9.3	0.9	0	CM038393.1	44108411	44108517	-165830407	+	Platy-1-8	Unspecified	2	109	0	306845
	ASM2_1701	702	10.3	0.9	0	CM038393.1	45302089	45302195	-164636729	C	Platy-1-8	Unspecified	0	109	2	307176
	ASM2_1702	668	9.3	0.9	0	CM038393.1	45876160	45876267	-164062657	C	Platy-1-8	Unspecified	0	109	1	307334
	ASM2_1703	749	6.6	0.9	0	CM038393.1	46174560	46174665	-163764259	C	Platy-1-8	Unspecified	0	109	3	307610
	ASM2_1704	751	7.4	0.9	0	CM038393.1	46363764	46363871	-163575053	C	Platy-1-8	Unspecified	0	109	1	307704
	ASM2_1705	754	6.5	0.9	0	CM038393.1	47028117	47028223	-162910701	+	Platy-1-8	Unspecified	2	109	0	308151
	ASM2_1706	639	4.8	4.8	0	CM038393.1	47700556	47700658	-162238266	C	Platy-1-8	Unspecified	0	109	2	308797
	ASM2_1707	732	5.6	0.9	0	CM038393.1	47702469	47702575	-162236349	C	Platy-1-8	Unspecified	0	109	2	308800
	ASM2_1708	694	7.5	0.9	0	CM038393.1	47722757	47722863	-162216061	C	Platy-1-8	Unspecified	0	109	2	308842
	ASM2_1709	695	8.4	0.9	0	CM038393.1	47724814	47724920	-162214004	C	Platy-1-8	Unspecified	0	109	2	308846
	ASM2_1710	767	6.5	0.9	0	CM038393.1	47823478	47823584	-162115340	+	Platy-1-8	Unspecified	2	109	0	309076
	ASM2_1711	634	6.8	3.9	0	CM038393.1	47923004	47923106	-162015818	+	Platy-1-8	Unspecified	3	109	0	309323
	ASM2_1712	333	5.8	1.9	0	CM038393.1	48100453	48100504	-161838420	C	Platy-1-8	Unspecified	0	109	57	309698
	ASM2_1713	758	6.5	0.9	0	CM038393.1	49196597	49196704	-160742220	+	Platy-1-8	Unspecified	1	109	0	310087
	ASM2_1714	728	7.5	0.9	0	CM038393.1	50601702	50601808	-159337116	C	Platy-1-8	Unspecified	0	109	2	310530
	ASM2_1715	690	8.5	0.9	0	CM038393.1	50723487	50723592	-159215332	+	Platy-1-8	Unspecified	3	109	0	310563
	ASM2_1716	712	7.5	0.9	0	CM038393.1	51087701	51087806	-158851118	+	Platy-1-8	Unspecified	3	109	0	310660
	ASM2_1717	655	6.8	3.9	0	CM038393.1	51089656	51089758	-158849166	+	Platy-1-8	Unspecified	3	109	0	310661
	ASM2_1718	726	7.5	0.9	0	CM038393.1	51711098	51711204	-158227720	C	Platy-1-8	Unspecified	0	109	2	310785
	ASM2_1719	737	7.5	0.9	0	CM038393.1	51764997	51765103	-158173821	C	Platy-1-8	Unspecified	0	109	2	310798
	ASM2_1720	728	6.6	0.9	0	CM038393.1	51863704	51863809	-158075115	C	Platy-1-8	Unspecified	0	109	3	310820
	ASM2_1721	729	6.5	0.9	0	CM038393.1	52316404	52316510	-157622414	C	Platy-1-8	Unspecified	0	109	2	310943
	ASM2_1722	694	6.7	1	0	CM038393.1	52319870	52319973	-157618951	C	Platy-1-8	Unspecified	0	109	5	310949
	ASM2_1723	711	8.3	0.9	0	CM038393.1	53407144	53407251	-156531673	C	Platy-1-8	Unspecified	0	109	1	311206
	ASM2_1724	734	6.5	0.9	0	CM038393.1	53621046	53621152	-156317772	+	Platy-1-8	Unspecified	2	109	0	311264
	ASM2_1725	691	10.2	0.9	0	CM038393.1	53725761	53725868	-156213056	+	Platy-1-8	Unspecified	1	109	0	311283
	ASM2_1726	631	10.8	4.9	0	CM038393.1	54380721	54380822	-155558102	+	Platy-1-8	Unspecified	3	109	0	311439
	ASM2_1727	720	9.3	0.9	0	CM038393.1	55026151	55026258	-154912666	+	Platy-1-8	Unspecified	1	109	0	311590
	ASM2_1728	706	8.6	0.9	0	CM038393.1	55619206	55619310	-154319614	+	Platy-1-8	Unspecified	4	109	0	311728
	ASM2_1729	696	10.2	0.9	0	CM038393.1	55796039	55796146	-154142778	C	Platy-1-8	Unspecified	0	109	1	311760
	ASM2_1730	645	6.2	2.1	0	CM038393.1	56084965	56085061	-153853863	C	Platy-1-8	Unspecified	0	109	11	311877
	ASM2_1731	743	6.6	0.9	0	CM038393.1	57231786	57231891	-152707033	+	Platy-1-8	Unspecified	3	109	0	312204
	ASM2_1732	747	6.5	0.9	0	CM038393.1	57286637	57286743	-152652181	C	Platy-1-8	Unspecified	0	109	2	312217
	ASM2_1733	729	6.5	0.9	0	CM038393.1	58024025	58024131	-151914793	C	Platy-1-8	Unspecified	0	109	2	312414
	ASM2_1734	762	6.5	0.9	0	CM038393.1	59320235	59320341	-150618583	+	Platy-1-8	Unspecified	2	109	0	312626
	ASM2_1735	769	6.5	0.9	0	CM038393.1	59593055	59593161	-150345763	C	Platy-1-8	Unspecified	0	109	2	312925
	ASM2_1736	724	8.4	0.9	0	CM038393.1	59732787	59732893	-150206031	C	Platy-1-8	Unspecified	0	109	2	313236
	ASM2_1737	698	6.6	0.9	0	CM038393.1	60267487	60267592	-149671332	+	Platy-1-8	Unspecified	3	109	0	313574
	ASM2_1738	757	7.5	0.9	0	CM038393.1	60430650	60430756	-149508168	C	Platy-1-8	Unspecified	0	109	2	313803
	ASM2_1739	742	8.3	0.9	0	CM038393.1	60772399	60772506	-149166418	C	Platy-1-8	Unspecified	0	109	1	314298
	ASM2_1740	654	13.1	0.9	0	CM038393.1	61090505	61090611	-148848313	C	Platy-1-8	Unspecified	0	109	2	314469
	ASM2_1741	654	9.7	4.8	0	CM038393.1	62420804	62420906	-147518018	C	Platy-1-8	Unspecified	0	109	2	314826
	ASM2_1742	670	8.4	0	5.6	CM038393.1	62581255	62581367	-147357557	C	Platy-1-8	Unspecified	0	109	3	314846
	ASM2_1743	691	9.3	0.9	0	CM038393.1	62628218	62628324	-147310600	C	Platy-1-8	Unspecified	0	109	2	314856
	ASM2_1744	769	3.9	4.8	0	CM038393.1	62738610	62738712	-147200212	C	Platy-1-8	Unspecified	0	109	2	314873
	ASM2_1745	716	8.4	0.9	0	CM038393.1	63653481	63653587	-146285337	C	Platy-1-8	Unspecified	0	109	2	315180
	ASM2_1746	710	8.4	0.9	0	CM038393.1	64108123	64108229	-145830695	+	Platy-1-8	Unspecified	2	109	0	315304
	ASM2_1747	717	8.4	0.9	0	CM038393.1	65186238	65186344	-144752580	C	Platy-1-8	Unspecified	0	109	2	315585
	ASM2_1748	711	6.5	0.9	0	CM038393.1	65639221	65639328	-144299596	+	Platy-1-8	Unspecified	1	109	0	315767
	ASM2_1749	709	8.5	0.9	0	CM038393.1	65974381	65974486	-143964438	C	Platy-1-8	Unspecified	0	109	3	315985
	ASM2_1750	610	7.7	3.9	0	CM038393.1	66297997	66298100	-143640824	C	Platy-1-8	Unspecified	0	109	2	316131
	ASM2_1751	666	8.4	0.9	0	CM038393.1	66298127	66298233	-143640691	C	Platy-1-8	Unspecified	0	109	2	316132
	ASM2_1752	711	6.5	0.9	0	CM038393.1	66306684	66306790	-143632134	C	Platy-1-8	Unspecified	0	109	2	316141
	ASM2_1753	739	8.3	0.9	0	CM038393.1	66372445	66372552	-143566372	C	Platy-1-8	Unspecified	0	109	1	316186
	ASM2_1754	751	7.4	0.9	0	CM038393.1	66729095	66729202	-143209722	+	Platy-1-8	Unspecified	1	109	0	316321
	ASM2_1755	729	6.8	4.8	0	CM038393.1	67441837	67441939	-142496985	+	Platy-1-8	Unspecified	2	109	0	316693
	ASM2_1756	771	4.8	4.8	0	CM038393.1	68159029	68159131	-141779793	+	Platy-1-8	Unspecified	2	109	0	316914
	ASM2_1757	751	7.4	0.9	0	CM038393.1	68415116	68415223	-141523701	+	Platy-1-8	Unspecified	1	109	0	317015
	ASM2_1758	674	6.2	1	0	CM038393.1	68967824	68967920	-140971004	C	Platy-1-8	Unspecified	0	109	12	317185
	ASM2_1759	734	8.4	0.9	0	CM038393.1	69192273	69192379	-140746545	C	Platy-1-8	Unspecified	0	109	2	317226
	ASM2_1760	726	7.5	0.9	0	CM038393.1	69370213	69370319	-140568605	+	Platy-1-8	Unspecified	2	109	0	317280
	ASM2_1761	680	7.8	4.8	0	CM038393.1	69942596	69942698	-139996226	C	Platy-1-8	Unspecified	0	109	2	317442
	ASM2_1762	698	7.4	0.9	0	CM038393.1	69993168	69993275	-139945649	C	Platy-1-8	Unspecified	0	109	1	317455
	ASM2_1763	693	7.6	2.9	0	CM038393.1	70150190	70150294	-139788630	+	Platy-1-8	Unspecified	2	109	0	317537
	ASM2_1764	693	7.6	2.9	0	CM038393.1	70152225	70152329	-139786595	+	Platy-1-8	Unspecified	2	109	0	317541
	ASM2_1765	744	7.5	0.9	0	CM038393.1	70153342	70153448	-139785476	+	Platy-1-8	Unspecified	2	109	0	317543
	ASM2_1766	673	6.8	4.8	0	CM038393.1	70156382	70156484	-139782440	+	Platy-1-8	Unspecified	2	109	0	317544
	ASM2_1767	766	6.5	0.9	0	CM038393.1	70184285	70184391	-139754533	C	Platy-1-8	Unspecified	0	109	2	317550
	ASM2_1768	736	8.4	0.9	0	CM038393.1	70526023	70526129	-139412795	+	Platy-1-8	Unspecified	2	109	0	317693
	ASM2_1769	714	9.4	0.9	0	CM038393.1	72188210	72188315	-137750609	+	Platy-1-8	Unspecified	3	109	0	318237
	ASM2_1770	706	7.5	0.9	0	CM038393.1	72943794	72943900	-136995024	+	Platy-1-8	Unspecified	2	109	0	318417
	ASM2_1771	387	12.5	6.8	0	CM038393.1	73412485	73412572	-136526352	C	Platy-1-8	Unspecified	0	109	16	318555
	ASM2_1772	644	9.6	4.8	0	CM038393.1	73736948	73737051	-136201873	+	Platy-1-8	Unspecified	1	109	0	318669
	ASM2_1773	530	11.6	0.8	19.4	CM038393.1	74128714	74128841	-135810083	C	Platy-1-8	Unspecified	0	109	2	318776
	ASM2_1774	685	7.7	3.9	0	CM038393.1	74244678	74244781	-135694143	C	Platy-1-8	Unspecified	0	109	2	318812
	ASM2_1775	638	8.7	3.8	0.9	CM038393.1	74777273	74777377	-135161547	C	Platy-1-8	Unspecified	0	109	2	318919
	ASM2_1776	734	8.4	0.9	0	CM038393.1	74782626	74782732	-135156192	C	Platy-1-8	Unspecified	0	109	2	318920
	ASM2_1777	717	8.5	0.9	0	CM038393.1	75188415	75188520	-134750404	+	Platy-1-8	Unspecified	3	109	0	319058
	ASM2_1778	758	6.5	0.9	0	CM038393.1	75423730	75423837	-134515087	C	Platy-1-8	Unspecified	0	109	1	319096
	ASM2_1779	712	8.5	0.9	0	CM038393.1	75796044	75796149	-134142775	C	Platy-1-8	Unspecified	0	109	3	319183
	ASM2_1780	729	6.5	0.9	0	CM038393.1	76883963	76884070	-133054854	C	Platy-1-8	Unspecified	0	109	1	319667
	ASM2_1781	760	6.5	0.9	0	CM038393.1	76900928	76901034	-133037890	C	Platy-1-8	Unspecified	0	109	2	319695
	ASM2_1782	770	6.5	0.9	0	CM038393.1	76932692	76932799	-133006125	C	Platy-1-8	Unspecified	0	109	1	319785
	ASM2_1783	767	6.5	0.9	0	CM038393.1	77008945	77009051	-132929873	+	Platy-1-8	Unspecified	2	109	0	320005
	ASM2_1784	704	6.6	0.9	0	CM038393.1	77040503	77040608	-132898316	+	Platy-1-8	Unspecified	3	109	0	320079
	ASM2_1785	744	7.5	0.9	0	CM038393.1	77484317	77484423	-132454501	C	Platy-1-8	Unspecified	0	109	2	320444
	ASM2_1786	770	5.8	4.8	0	CM038393.1	79256954	79257056	-130681868	+	Platy-1-8	Unspecified	2	109	0	321412
	ASM2_1787	732	7.5	0.9	0	CM038393.1	79483412	79483518	-130455406	+	Platy-1-8	Unspecified	2	109	0	321707
	ASM2_1788	794	5.8	3.9	0	CM038393.1	79857293	79857396	-130081528	+	Platy-1-8	Unspecified	2	109	0	322125
	ASM2_1789	740	6.5	0.9	0	CM038393.1	80383308	80383414	-129555510	+	Platy-1-8	Unspecified	2	109	0	322396
	ASM2_1790	744	7.4	0.9	0	CM038393.1	80545733	80545840	-129393084	C	Platy-1-8	Unspecified	0	109	1	322613
	ASM2_1791	744	7.4	0.9	0	CM038393.1	80547975	80548082	-129390842	C	Platy-1-8	Unspecified	0	109	1	322615
	ASM2_1792	760	6.5	0.9	0	CM038393.1	83261259	83261365	-126677559	C	Platy-1-8	Unspecified	0	109	2	324263
	ASM2_1793	774	6.5	0.9	0	CM038393.1	83409503	83409610	-126529314	C	Platy-1-8	Unspecified	0	109	1	324450
	ASM2_1794	732	8.4	0.9	0	CM038393.1	83484660	83484766	-126454158	C	Platy-1-8	Unspecified	0	109	2	324491
	ASM2_1795	518	7.5	14.9	0	CM038393.1	84797148	84797241	-125141683	+	Platy-1-8	Unspecified	2	109	0	325266
	ASM2_1796	647	9.4	0.9	0	CM038393.1	84867792	84867897	-125071027	C	Platy-1-8	Unspecified	0	109	3	325325
	ASM2_1797	675	5	8	0	CM038393.1	87232387	87232486	-122706438	+	Platy-1-8	Unspecified	2	109	0	326242
	ASM2_1798	675	5	8	0	CM038393.1	87233548	87233647	-122705277	+	Platy-1-8	Unspecified	2	109	0	326243
	ASM2_1799	713	6.8	4.8	0	CM038393.1	87719748	87719850	-122219074	C	Platy-1-8	Unspecified	0	109	2	326344
	ASM2_1800	716	7.5	0.9	0	CM038393.1	88794693	88794799	-121144125	C	Platy-1-8	Unspecified	0	109	2	326583
	ASM2_1801	686	8.8	4.9	0	CM038393.1	89709387	89709488	-120229436	+	Platy-1-8	Unspecified	3	109	0	326808
	ASM2_1802	743	6.6	0.9	0	CM038393.1	89725153	89725258	-120213666	C	Platy-1-8	Unspecified	0	109	3	326813
	ASM2_1803	693	9.3	1.9	0	CM038393.1	91127119	91127225	-118811699	+	Platy-1-8	Unspecified	1	109	0	327150
	ASM2_1804	731	8.4	0.9	0	CM038393.1	91702698	91702804	-118236120	C	Platy-1-8	Unspecified	0	109	2	327598
	ASM2_1805	697	6.7	0.9	0	CM038393.1	92040780	92040884	-117898040	C	Platy-1-8	Unspecified	0	109	4	327803
	ASM2_1806	760	7.5	0.9	0	CM038393.1	92397455	92397561	-117541363	+	Platy-1-8	Unspecified	2	109	0	328026
	ASM2_1807	777	5.6	0.9	0	CM038393.1	92507856	92507962	-117430962	C	Platy-1-8	Unspecified	0	109	2	328159
	ASM2_1808	753	6.6	0.9	0	CM038393.1	93116659	93116764	-116822160	+	Platy-1-8	Unspecified	1	107	-2	328851
	ASM2_1809	708	5.8	2.9	0	CM038393.1	93117759	93117862	-116821062	+	Platy-1-8	Unspecified	1	107	-2	328859
	ASM2_1810	764	7.4	0.9	0	CM038393.1	93216391	93216498	-116722426	C	Platy-1-8	Unspecified	0	109	1	329096
	ASM2_1811	744	7.5	0.9	0	CM038393.1	93938885	93938991	-115999933	C	Platy-1-8	Unspecified	0	109	2	330869
	ASM2_1812	611	7.1	9.1	0	CM038393.1	94021613	94021711	-115917213	C	Platy-1-8	Unspecified	0	109	2	331113
	ASM2_1813	710	9.5	0.9	0	CM038393.1	94119444	94119548	-115819376	+	Platy-1-8	Unspecified	2	107	-2	331413
	ASM2_1814	741	7.5	0.9	0	CM038393.1	94753420	94753526	-115185398	C	Platy-1-8	Unspecified	0	109	2	332578
	ASM2_1815	720	8.5	0.9	0	CM038393.1	95280844	95280949	-114657975	+	Platy-1-8	Unspecified	3	109	0	333088
	ASM2_1816	739	9.3	0.9	0	CM038393.1	95485562	95485669	-114453255	C	Platy-1-8	Unspecified	0	109	1	333209
	ASM2_1817	774	6.5	0.9	0	CM038393.1	96269206	96269313	-113669611	C	Platy-1-8	Unspecified	0	109	1	333836
	ASM2_1818	782	1.9	4.8	0	CM038393.1	96455598	96455700	-113483224	C	Platy-1-8	Unspecified	0	109	2	333912
	ASM2_1819	751	6.5	0.9	0	CM038393.1	96957566	96957672	-112981252	C	Platy-1-8	Unspecified	0	109	2	334034
	ASM2_1820	731	8.4	0.9	0	CM038393.1	97937131	97937237	-112001687	C	Platy-1-8	Unspecified	0	109	2	334304
	ASM2_1821	728	7.5	0.9	0	CM038393.1	100705168	100705274	-109233650	+	Platy-1-8	Unspecified	2	109	0	334981
	ASM2_1822	630	9.5	3.8	0	CM038393.1	100895821	100895925	-109042999	+	Platy-1-8	Unspecified	1	109	0	335018
	ASM2_1823	713	10.2	0.9	0	CM038393.1	100901099	100901206	-109037718	+	Platy-1-8	Unspecified	1	109	0	335020
	ASM2_1824	709	8.3	0.9	0	CM038393.1	101542480	101542587	-108396337	C	Platy-1-8	Unspecified	0	109	1	335211
	ASM2_1825	713	6.7	0.9	0	CM038393.1	102163526	102163630	-107775294	+	Platy-1-8	Unspecified	2	107	-2	335403
	ASM2_1826	698	9.4	0.9	0	CM038393.1	102267987	102268092	-107670832	C	Platy-1-8	Unspecified	0	109	3	335438
	ASM2_1827	756	5.6	0.9	0	CM038393.1	102578237	102578343	-107360581	+	Platy-1-8	Unspecified	2	109	0	335559
	ASM2_1828	717	8.4	0.9	0	CM038393.1	102696391	102696497	-107242427	C	Platy-1-8	Unspecified	0	109	2	335587
	ASM2_1829	702	8.4	0.9	0	CM038393.1	102838865	102838971	-107099953	+	Platy-1-8	Unspecified	2	109	0	335639
	ASM2_1830	720	8.4	0.9	0	CM038393.1	102878791	102878897	-107060027	C	Platy-1-8	Unspecified	0	109	2	335652
	ASM2_1831	734	8.4	0.9	0	CM038393.1	102906049	102906155	-107032769	C	Platy-1-8	Unspecified	0	109	2	335671
	ASM2_1832	734	7.5	0.9	0	CM038393.1	103276744	103276850	-106662074	+	Platy-1-8	Unspecified	2	109	0	335813
	ASM2_1833	687	7.4	0	5.6	CM038393.1	104222750	104222863	-105716061	C	Platy-1-8	Unspecified	0	109	2	336085
	ASM2_1834	674	10.4	0.9	0	CM038393.1	105647334	105647439	-104291485	+	Platy-1-8	Unspecified	3	109	0	336474
	ASM2_1835	719	5.7	2.8	0	CM038393.1	106934304	106934409	-103004515	C	Platy-1-8	Unspecified	0	109	1	336824
	ASM2_1836	777	6.5	0.9	0	CM038393.1	108690328	108690435	-101248489	+	Platy-1-8	Unspecified	1	109	0	337766
	ASM2_1837	755	7.4	0.9	0	CM038393.1	109578510	109578617	-100360307	C	Platy-1-8	Unspecified	0	109	1	339178
	ASM2_1838	778	6.5	0.9	0	CM038393.1	109897760	109897866	-100041058	+	Platy-1-8	Unspecified	2	109	0	339438
	ASM2_1839	741	7.5	0.9	0	CM038393.1	110767500	110767606	-99171318	C	Platy-1-8	Unspecified	0	109	2	339953
	ASM2_1840	513	7.4	13.7	0	CM038393.1	110991627	110991721	-98947203	C	Platy-1-8	Unspecified	0	109	2	340006
	ASM2_1841	673	10.4	0.9	0	CM038393.1	111740256	111740361	-98198563	C	Platy-1-8	Unspecified	0	109	3	340208
	ASM2_1842	712	8.4	0.9	0	CM038393.1	111793636	111793742	-98145182	C	Platy-1-8	Unspecified	0	109	2	340224
	ASM2_1843	707	8.7	1	0	CM038393.1	111920453	111920556	-98018368	+	Platy-1-8	Unspecified	1	105	-4	340251
	ASM2_1844	616	11.8	4.9	0	CM038393.1	112726788	112726889	-97212035	+	Platy-1-8	Unspecified	3	109	0	340570
	ASM2_1845	704	10.3	0.9	0	CM038393.1	112747671	112747777	-97191147	C	Platy-1-8	Unspecified	0	109	2	340572
	ASM2_1846	718	7.5	0.9	0	CM038393.1	114276226	114276332	-95662592	+	Platy-1-8	Unspecified	2	109	0	341047
	ASM2_1847	741	7.5	0.9	0	CM038393.1	115905362	115905468	-94033456	C	Platy-1-8	Unspecified	0	109	2	341591
	ASM2_1848	713	6.7	0.9	0	CM038393.1	116117998	116118102	-93820822	+	Platy-1-8	Unspecified	2	107	-2	341635
	ASM2_1849	677	9.3	0.9	0	CM038393.1	117506061	117506167	-92432757	C	Platy-1-8	Unspecified	0	109	2	342011
[truncated: 9,446 more rows]

## Sheet: Table S3
	Table S3. Full-length Platy-1 elements in the C. jacchus genome [calJac4] using a custom RepeatMasker library including 64 Platy-1 subfamilies
[truncated: 2,233 more rows]

[truncated: 8 more sheets: Table S4, Table S5, Table S6, Table S7, Table S8, Table S9, Table S10, Table S11]
